# Supplementary material for: Serotonin syndrome risk with concomitant opioid and serotonergic antidepressant use: a multinational pharmacovigilance study
Source: Front Pharmacol. 2026 Mar 18;17:1773721. doi: 10.3389/fphar.2026.1773721 (PMC13066937; doi:10.3389/fphar.2026.1773721)
Supplement: Supplementary file 1 [file Table2.xlsx]

## Sheet: Sheet 1
FAERS-SSRI
PT	a	b	c	d	ac	n	ROR	RORL	RORU	根据ROR算法判断是否为阳性信号(lower limit of 95% CI>1, a≥3)	PRR	XX	PRRL	PRRU	根据PRR算法判断是否为阳性信号(PRR≥2, χ2≥4, a≥3)	EBGM	EBGM05	根据MGPS算法判断是否为阳性信号(EBGM05>2)	IC	IC025	根据BCPNN算法判断是否为阳性信号(IC025>0)	hlt_name_en	hlt_name_cn	hlgt_name_en	hlgt_name_cn	soc_name_en	soc_name_cn	pt_name_cn	ROR(95%Cl)	PRR(卡方值)	EBGM(EBGM05)	IC(IC025)
drug interaction	876	25316	143998	56687654	144874	56857844	13.62	12.73	14.57	是	13.2	9842.79	12.37	14.09	是	13.13	12.27	是	3.71	3.6	是	therapeutic and nontherapeutic effects (excl toxicity)	治疗性及非治疗性反应类（不包括毒性）	interactions	各种相互作用	general disorders and administration site conditions	全身性疾病及给药部位各种反应	药物相互作用	13.62 ( 12.73 - 14.57 )	13.2 ( 9842.79 )	13.13 ( 12.27 )	3.71 ( 3.6 )
toxicity to various agents	757	25435	151144	56680508	151901	56857844	11.16	10.38	12	是	10.87	6766.58	10.13	11.66	是	10.82	10.06	是	3.44	3.31	是	exposures, chemical injuries and poisoning	暴露、化学伤和中毒	poisoning and toxicity	中毒与毒性	injury, poisoning and procedural complications	各类损伤、中毒及操作并发症	各种制剂毒性	11.16 ( 10.38 - 12 )	10.87 ( 6766.58 )	10.82 ( 10.06 )	3.44 ( 3.31 )
serotonin syndrome	709	25483	16477	56815175	17186	56857844	95.94	88.9	103.53	是	93.37	62132.3	86.69	100.56	是	89.56	82.99	是	6.48	6.2	是	neuromuscular disorders	神经肌肉类疾病	muscle tone abnormal	肌张力异常	nervous system disorders	各类神经系统疾病	血清素综合征	95.94 ( 88.9 - 103.53 )	93.37 ( 62132.29 )	89.56 ( 82.99 )	6.48 ( 6.2 )
drug abuse	581	25611	77565	56754087	78146	56857844	16.6	15.28	18.03	是	16.25	8266.23	14.99	17.62	是	16.14	14.86	是	4.01	3.85	是	psychiatric disorders nec	精神病类（不另分类）	substance related and addictive disorders	各种物质使用相关及成瘾性障碍	psychiatric disorders	精神病类	药物滥用	16.6 ( 15.28 - 18.03 )	16.25 ( 8266.23 )	16.14 ( 14.86 )	4.01 ( 3.85 )
completed suicide	423	25769	78367	56753285	78790	56857844	11.89	10.8	13.09	是	11.71	4127.74	10.65	12.88	是	11.65	10.58	是	3.54	3.37	是	suicidal and self-injurious behaviours nec	各种自杀及自我伤害行为（不另分类）	suicidal and self-injurious behaviour	自杀和自我伤害行为	psychiatric disorders	精神病类	自杀既遂	11.89 ( 10.8 - 13.09 )	11.71 ( 4127.74 )	11.65 ( 10.58 )	3.54 ( 3.37 )
confusional state	293	25899	148269	56683383	148562	56857844	4.33	3.85	4.85	是	4.29	739.15	3.83	4.81	是	4.28	3.82	是	2.1	1.91	是	deliria (incl confusion)	谵妄类（包括意识模糊）	confusion and disorientation	精神错乱和定向障碍	psychiatric disorders	精神病类	意识模糊状态	4.33 ( 3.85 - 4.85 )	4.29 ( 739.15 )	4.28 ( 3.82 )	2.1 ( 1.91 )
fall	231	25961	305768	56525884	305999	56857844	1.64	1.45	1.87	是	1.64	57.85	1.44	1.86	否	1.64	1.44	否	0.71	0.52	是	injuries nec	各种损伤（不另分类）	non-site specific injuries nec	部位不确定的各种损伤（不另分类）	injury, poisoning and procedural complications	各类损伤、中毒及操作并发症	跌倒	1.64 ( 1.45 - 1.87 )	1.64 ( 57.85 )	1.64 ( 1.44 )	0.71 ( 0.52 )
tremor	217	25975	153782	56677870	153999	56857844	3.08	2.69	3.52	是	3.06	301.68	2.68	3.5	是	3.06	2.68	是	1.61	1.4	是	movement disorders (incl parkinsonism)	运动障碍类（包括帕金森病）	tremor (excl congenital)	各种颤抖（不包括先天性）	nervous system disorders	各类神经系统疾病	震颤	3.08 ( 2.69 - 3.52 )	3.06 ( 301.68 )	3.06 ( 2.68 )	1.61 ( 1.4 )
cardio-respiratory arrest	211	25981	39399	56792253	39610	56857844	11.71	10.22	13.41	是	11.62	2038.56	10.16	13.3	是	11.56	10.09	是	3.53	3.26	是	cardiac arrhythmias	心律失常类疾病	ventricular arrhythmias and cardiac arrest	室性心律失常和心搏停止	cardiac disorders	心脏器官疾病	心脏呼吸骤停	11.71 ( 10.22 - 13.41 )	11.62 ( 2038.56 )	11.56 ( 10.09 )	3.53 ( 3.26 )
death	208	25984	789550	56042102	789758	56857844	0.57	0.5	0.65	否	0.57	67.7	0.5	0.65	否	0.57	0.5	否	-0.81	-1	否	fatal outcomes	致命后果	death and sudden death	死亡和猝死	general disorders and administration site conditions	全身性疾病及给药部位各种反应	死亡	0.57 ( 0.5 - 0.65 )	0.57 ( 67.7 )	0.57 ( 0.5 )	-0.81 ( -1 )
intentional overdose	205	25987	56704	56774948	56909	56857844	7.9	6.88	9.06	是	7.84	1221.05	6.84	8.99	是	7.82	6.81	是	2.97	2.72	是	overdoses and underdoses nec	用药过量及用药剂量不足（不另分类）	overdoses nec	用药过量（不另分类）	injury, poisoning and procedural complications	各类损伤、中毒及操作并发症	有意用药过量	7.9 ( 6.88 - 9.06 )	7.84 ( 1221.05 )	7.82 ( 6.81 )	2.97 ( 2.72 )
overdose	202	25990	202701	56628951	202903	56857844	2.17	1.89	2.49	是	2.16	126.53	1.88	2.48	是	2.16	1.88	否	1.11	0.9	是	overdoses and underdoses nec	用药过量及用药剂量不足（不另分类）	overdoses nec	用药过量（不另分类）	injury, poisoning and procedural complications	各类损伤、中毒及操作并发症	用药过量	2.17 ( 1.89 - 2.49 )	2.16 ( 126.53 )	2.16 ( 1.88 )	1.11 ( 0.9 )
suicide attempt	200	25992	55741	56775911	55941	56857844	7.84	6.82	9.01	是	7.79	1179.69	6.78	8.94	是	7.76	6.75	是	2.96	2.7	是	suicidal and self-injurious behaviours nec	各种自杀及自我伤害行为（不另分类）	suicidal and self-injurious behaviour	自杀和自我伤害行为	psychiatric disorders	精神病类	实施自杀行为	7.84 ( 6.82 - 9.01 )	7.79 ( 1179.69 )	7.76 ( 6.75 )	2.96 ( 2.7 )
cardiac arrest	199	25993	76798	56754854	76997	56857844	5.66	4.92	6.51	是	5.62	755.33	4.89	6.46	是	5.61	4.88	是	2.49	2.25	是	cardiac arrhythmias	心律失常类疾病	ventricular arrhythmias and cardiac arrest	室性心律失常和心搏停止	cardiac disorders	心脏器官疾病	心脏停搏	5.66 ( 4.92 - 6.51 )	5.62 ( 755.33 )	5.61 ( 4.88 )	2.49 ( 2.25 )
somnolence	186	26006	184344	56647308	184530	56857844	2.2	1.9	2.54	是	2.19	120.44	1.9	2.53	是	2.19	1.89	否	1.13	0.91	是	neurological disorders nec	神经类疾病（不另分类）	disturbances in consciousness nec	意识障碍（不另分类）	nervous system disorders	各类神经系统疾病	嗜睡	2.2 ( 1.9 - 2.54 )	2.19 ( 120.44 )	2.19 ( 1.89 )	1.13 ( 0.91 )
hyperhidrosis	185	26007	119094	56712558	119279	56857844	3.39	2.93	3.91	是	3.37	308.61	2.92	3.89	是	3.37	2.91	是	1.75	1.52	是	skin appendage conditions	皮肤附属物各种状况	apocrine and eccrine gland disorders	顶浆分泌腺和小汗腺疾病	skin and subcutaneous tissue disorders	皮肤及皮下组织类疾病	多汗	3.39 ( 2.93 - 3.91 )	3.37 ( 308.61 )	3.37 ( 2.91 )	1.75 ( 1.52 )
nausea	184	26008	719209	56112443	719393	56857844	0.55	0.48	0.64	否	0.56	66.43	0.48	0.64	否	0.56	0.48	否	-0.85	-1.06	否	gastrointestinal signs and symptoms	胃肠道系统症状和体征	nausea and vomiting symptoms	恶心和呕吐症状	gastrointestinal disorders	胃肠系统疾病	恶心	0.55 ( 0.48 - 0.64 )	0.56 ( 66.43 )	0.56 ( 0.48 )	-0.85 ( -1.06 )
anxiety	178	26014	265111	56566541	265289	56857844	1.46	1.26	1.69	是	1.46	25.6	1.26	1.69	否	1.46	1.26	否	0.54	0.32	是	anxiety disorders and symptoms	焦虑症及症状	anxiety symptoms	焦虑症状	psychiatric disorders	精神病类	焦虑	1.46 ( 1.26 - 1.69 )	1.46 ( 25.6 )	1.46 ( 1.26 )	0.54 ( 0.32 )
depression	177	26015	213331	56618321	213508	56857844	1.81	1.56	2.09	是	1.8	63.15	1.55	2.09	否	1.8	1.55	否	0.85	0.62	是	depressed mood disorders and disturbances	抑郁性心境障碍和混乱	depressive disorders	各种抑郁病	psychiatric disorders	精神病类	抑郁	1.81 ( 1.56 - 2.09 )	1.8 ( 63.15 )	1.8 ( 1.55 )	0.85 ( 0.62 )
drug ineffective	176	26016	1208460	55623192	1208636	56857844	0.31	0.27	0.36	否	0.32	266.18	0.27	0.37	否	0.32	0.27	否	-1.66	-1.87	否	therapeutic and nontherapeutic effects (excl toxicity)	治疗性及非治疗性反应类（不包括毒性）	therapeutic and nontherapeutic responses	各种治疗和非治疗反应	general disorders and administration site conditions	全身性疾病及给药部位各种反应	药物无效	0.31 ( 0.27 - 0.36 )	0.32 ( 266.18 )	0.32 ( 0.27 )	-1.66 ( -1.87 )
vomiting	176	26016	425252	56406400	425428	56857844	0.9	0.77	1.04	否	0.9	2.05	0.78	1.04	否	0.9	0.77	否	-0.16	-0.37	否	gastrointestinal signs and symptoms	胃肠道系统症状和体征	nausea and vomiting symptoms	恶心和呕吐症状	gastrointestinal disorders	胃肠系统疾病	呕吐	0.9 ( 0.77 - 1.04 )	0.9 ( 2.05 )	0.9 ( 0.77 )	-0.16 ( -0.37 )
headache	170	26022	574868	56256784	575038	56857844	0.64	0.55	0.74	否	0.64	34.36	0.55	0.75	否	0.64	0.55	否	-0.64	-0.86	否	headaches	各类头痛	headaches nec	各种头痛（不另分类）	nervous system disorders	各类神经系统疾病	头痛	0.64 ( 0.55 - 0.74 )	0.64 ( 34.36 )	0.64 ( 0.55 )	-0.64 ( -0.86 )
agitation	166	26026	68078	56763574	68244	56857844	5.32	4.56	6.2	是	5.29	576.94	4.55	6.16	是	5.28	4.53	是	2.4	2.14	是	anxiety disorders and symptoms	焦虑症及症状	anxiety symptoms	焦虑症状	psychiatric disorders	精神病类	激越	5.32 ( 4.56 - 6.2 )	5.29 ( 576.94 )	5.28 ( 4.53 )	2.4 ( 2.14 )
loss of consciousness	163	26029	117818	56713834	117981	56857844	3.01	2.58	3.52	是	3	217.76	2.58	3.5	是	3	2.57	是	1.58	1.34	是	neurological disorders nec	神经类疾病（不另分类）	disturbances in consciousness nec	意识障碍（不另分类）	nervous system disorders	各类神经系统疾病	意识丧失	3.01 ( 2.58 - 3.52 )	3 ( 217.76 )	3 ( 2.57 )	1.58 ( 1.34 )
respiratory arrest	162	26030	26325	56805327	26487	56857844	13.43	11.5	15.68	是	13.35	1840.8	11.45	15.58	是	13.28	11.37	是	3.73	3.4	是	respiratory disorders nec	呼吸系统疾病（不另分类）	breathing abnormalities	各种呼吸异常	respiratory, thoracic and mediastinal disorders	呼吸系统、胸及纵隔疾病	呼吸停止	13.43 ( 11.5 - 15.68 )	13.35 ( 1840.8 )	13.28 ( 11.37 )	3.73 ( 3.4 )
coma	154	26038	42960	56788692	43114	56857844	7.82	6.67	9.16	是	7.78	907.08	6.64	9.11	是	7.75	6.62	是	2.95	2.66	是	neurological disorders nec	神经类疾病（不另分类）	coma states	昏迷状态	nervous system disorders	各类神经系统疾病	昏迷	7.82 ( 6.67 - 9.16 )	7.78 ( 907.08 )	7.75 ( 6.62 )	2.95 ( 2.66 )
fatigue	152	26040	709753	56121899	709905	56857844	0.46	0.39	0.54	否	0.46	94.9	0.4	0.54	否	0.46	0.4	否	-1.11	-1.33	否	general system disorders nec	全身系统疾病（不另分类）	asthenic conditions	虚弱状态	general disorders and administration site conditions	全身性疾病及给药部位各种反应	疲劳	0.46 ( 0.39 - 0.54 )	0.46 ( 94.9 )	0.46 ( 0.4 )	-1.11 ( -1.33 )
tachycardia	150	26042	81283	56750369	81433	56857844	4.02	3.42	4.72	是	4	337.95	3.41	4.7	是	4	3.41	是	2	1.74	是	cardiac arrhythmias	心律失常类疾病	rate and rhythm disorders nec	心率和节律异常（不另分类）	cardiac disorders	心脏器官疾病	心动过速	4.02 ( 3.42 - 4.72 )	4 ( 337.95 )	4 ( 3.41 )	2 ( 1.74 )
dyspnoea	149	26043	519029	56312623	519178	56857844	0.62	0.53	0.73	否	0.62	34.32	0.53	0.73	否	0.62	0.53	否	-0.68	-0.92	否	respiratory disorders nec	呼吸系统疾病（不另分类）	breathing abnormalities	各种呼吸异常	respiratory, thoracic and mediastinal disorders	呼吸系统、胸及纵隔疾病	呼吸困难	0.62 ( 0.53 - 0.73 )	0.62 ( 34.32 )	0.62 ( 0.53 )	-0.68 ( -0.92 )
pain	144	26048	570290	56261362	570434	56857844	0.55	0.46	0.64	否	0.55	54.26	0.47	0.64	否	0.55	0.47	否	-0.87	-1.1	否	general system disorders nec	全身系统疾病（不另分类）	pain and discomfort nec	疼痛和不适（不另分类）	general disorders and administration site conditions	全身性疾病及给药部位各种反应	疼痛	0.55 ( 0.46 - 0.64 )	0.55 ( 54.26 )	0.55 ( 0.47 )	-0.87 ( -1.1 )
diarrhoea	137	26055	582598	56249054	582735	56857844	0.51	0.43	0.6	否	0.51	65.06	0.43	0.6	否	0.51	0.43	否	-0.97	-1.21	否	gastrointestinal motility and defaecation conditions	胃肠运动及排便状况	diarrhoea (excl infective)	各种腹泻（不包括感染性的）	gastrointestinal disorders	胃肠系统疾病	腹泻	0.51 ( 0.43 - 0.6 )	0.51 ( 65.06 )	0.51 ( 0.43 )	-0.97 ( -1.21 )
dizziness	136	26056	456679	56374973	456815	56857844	0.64	0.54	0.76	否	0.65	26.55	0.55	0.76	否	0.65	0.55	否	-0.63	-0.87	否	neurological disorders nec	神经类疾病（不另分类）	neurological signs and symptoms nec	神经学症状和体征（不另分类）	nervous system disorders	各类神经系统疾病	头晕	0.64 ( 0.54 - 0.76 )	0.65 ( 26.55 )	0.65 ( 0.55 )	-0.63 ( -0.87 )
suicidal ideation	135	26057	84520	56747132	84655	56857844	3.48	2.94	4.12	是	3.47	236.8	2.93	4.1	是	3.46	2.92	是	1.79	1.52	是	suicidal and self-injurious behaviours nec	各种自杀及自我伤害行为（不另分类）	suicidal and self-injurious behaviour	自杀和自我伤害行为	psychiatric disorders	精神病类	自杀想法	3.48 ( 2.94 - 4.12 )	3.47 ( 236.8 )	3.46 ( 2.92 )	1.79 ( 1.52 )
hypotension	128	26064	183486	56648166	183614	56857844	1.52	1.27	1.8	是	1.51	22.37	1.27	1.8	否	1.51	1.27	否	0.6	0.34	是	decreased and nonspecific blood pressure disorders and shock	血压降低和性质不明的血压异常及休克	vascular hypotensive disorders	血管低血压疾病	vascular disorders	血管与淋巴管类疾病	低血压	1.52 ( 1.27 - 1.8 )	1.51 ( 22.37 )	1.51 ( 1.27 )	0.6 ( 0.34 )
off label use	127	26065	767625	56064027	767752	56857844	0.36	0.3	0.42	否	0.36	147.33	0.3	0.43	否	0.36	0.3	否	-1.48	-1.73	否	off label uses and intentional product misuses/use issues	超说明书使用及故意导致的产品误用/使用类问题	off label uses	各种超说明书使用	injury, poisoning and procedural complications	各类损伤、中毒及操作并发症	超说明书使用	0.36 ( 0.3 - 0.42 )	0.36 ( 147.33 )	0.36 ( 0.3 )	-1.48 ( -1.73 )
metabolic acidosis	120	26072	28346	56803306	28466	56857844	9.22	7.71	11.04	是	9.19	872.09	7.68	10.99	是	9.15	7.65	是	3.19	2.84	是	acid-base disorders	酸碱平衡紊乱	metabolic acidoses (excl diabetic acidoses)	各种代谢性酸中毒（糖尿病酸中毒除外）	metabolism and nutrition disorders	代谢及营养类疾病	代谢性酸中毒	9.22 ( 7.71 - 11.04 )	9.19 ( 872.09 )	9.15 ( 7.65 )	3.19 ( 2.84 )
hyponatraemia	119	26073	51584	56780068	51703	56857844	5.02	4.2	6.02	是	5.01	380.9	4.18	5.99	是	5	4.17	是	2.32	2.01	是	electrolyte and fluid balance conditions	电解质及液体平衡状况	sodium imbalance	钠平衡失调	metabolism and nutrition disorders	代谢及营养类疾病	低钠血症	5.02 ( 4.2 - 6.02 )	5.01 ( 380.9 )	5 ( 4.17 )	2.32 ( 2.01 )
pyrexia	116	26076	317556	56514096	317672	56857844	0.79	0.66	0.95	否	0.79	6.33	0.66	0.95	否	0.79	0.66	否	-0.34	-0.6	否	body temperature conditions	体温状况类	febrile disorders	发热疾病	general disorders and administration site conditions	全身性疾病及给药部位各种反应	发热	0.79 ( 0.66 - 0.95 )	0.79 ( 6.33 )	0.79 ( 0.66 )	-0.34 ( -0.6 )
condition aggravated	115	26077	266232	56565420	266347	56857844	0.94	0.78	1.13	否	0.94	0.49	0.78	1.12	否	0.94	0.78	否	-0.09	-0.36	否	general system disorders nec	全身系统疾病（不另分类）	general signs and symptoms nec	一般症状和体征（不另分类）	general disorders and administration site conditions	全身性疾病及给药部位各种反应	病情恶化	0.94 ( 0.78 - 1.13 )	0.94 ( 0.49 )	0.94 ( 0.78 )	-0.09 ( -0.36 )
malaise	114	26078	409816	56421836	409930	56857844	0.6	0.5	0.72	否	0.6	29.89	0.5	0.72	否	0.6	0.5	否	-0.73	-0.99	否	general system disorders nec	全身系统疾病（不另分类）	asthenic conditions	虚弱状态	general disorders and administration site conditions	全身性疾病及给药部位各种反应	难受	0.6 ( 0.5 - 0.72 )	0.6 ( 29.89 )	0.6 ( 0.5 )	-0.73 ( -0.99 )
insomnia	110	26082	247250	56584402	247360	56857844	0.97	0.8	1.16	否	0.97	0.14	0.8	1.16	否	0.97	0.8	否	-0.05	-0.32	否	sleep disorders and disturbances	睡眠异常和混乱	disturbances in initiating and maintaining sleep	入睡和睡眠障碍	psychiatric disorders	精神病类	失眠	0.97 ( 0.8 - 1.16 )	0.97 ( 0.14 )	0.97 ( 0.8 )	-0.05 ( -0.32 )
electrocardiogram qt prolonged	104	26088	32493	56799159	32597	56857844	6.97	5.75	8.45	是	6.94	527.86	5.73	8.42	是	6.93	5.71	是	2.79	2.43	是	cardiac and vascular investigations (excl enzyme tests)	心血管检查（不包括酶检测）	ecg investigations	各种心电图检查	investigations	各类检查	心电图 QT 间期延长	6.97 ( 5.75 - 8.45 )	6.94 ( 527.86 )	6.93 ( 5.71 )	2.79 ( 2.43 )
drug hypersensitivity	101	26091	180282	56651370	180383	56857844	1.22	1	1.48	否	1.22	3.87	1	1.48	否	1.22	1	否	0.28	-0.01	否	allergic conditions	过敏类反应	allergies to foods, food additives, drugs and other chemicals	对食物、食物添加剂、药物和其他化学物的过敏	immune system disorders	免疫系统疾病	药物性超敏反应	1.22 ( 1 - 1.48 )	1.22 ( 3.87 )	1.22 ( 1 )	0.28 ( -0.01 )
arthralgia	101	26091	374960	56456692	375061	56857844	0.58	0.48	0.71	否	0.58	30.03	0.48	0.71	否	0.58	0.48	否	-0.77	-1.05	否	joint disorders	关节类疾病	joint related signs and symptoms	关节相关症状和体征	musculoskeletal and connective tissue disorders	各种肌肉骨骼及结缔组织疾病	关节痛	0.58 ( 0.48 - 0.71 )	0.58 ( 30.03 )	0.58 ( 0.48 )	-0.77 ( -1.05 )
disorientation	101	26091	36893	56794759	36994	56857844	5.96	4.9	7.25	是	5.94	414.1	4.89	7.22	是	5.93	4.87	是	2.57	2.21	是	deliria (incl confusion)	谵妄类（包括意识模糊）	confusion and disorientation	精神错乱和定向障碍	psychiatric disorders	精神病类	定向力障碍	5.96 ( 4.9 - 7.25 )	5.94 ( 414.1 )	5.93 ( 4.87 )	2.57 ( 2.21 )
hypertension	95	26097	193956	56637696	194051	56857844	1.06	0.87	1.3	否	1.06	0.35	0.87	1.3	否	1.06	0.87	否	0.09	-0.21	否	vascular hypertensive disorders	血管性高血压疾病	vascular hypertensive disorders nec	高血压类疾病（不另分类）	vascular disorders	血管与淋巴管类疾病	高血压	1.06 ( 0.87 - 1.3 )	1.06 ( 0.35 )	1.06 ( 0.87 )	0.09 ( -0.21 )
acute kidney injury	95	26097	137655	56693997	137750	56857844	1.5	1.23	1.83	是	1.5	15.73	1.23	1.83	否	1.5	1.22	否	0.58	0.28	是	renal disorders (excl nephropathies)	肾脏各种异常（不包括肾病）	renal failure and impairment	肾衰和肾损害	renal and urinary disorders	肾脏及泌尿系统疾病	急性肾损伤	1.5 ( 1.23 - 1.83 )	1.5 ( 15.73 )	1.5 ( 1.22 )	0.58 ( 0.28 )
weight decreased	94	26098	256701	56574951	256795	56857844	0.79	0.65	0.97	否	0.79	5.01	0.65	0.97	否	0.79	0.65	否	-0.33	-0.63	否	physical examination and organ system status topics	体检和器官系统状态主题	physical examination procedures and organ system status	体检步骤和器官系统状态	investigations	各类检查	体重降低	0.79 ( 0.65 - 0.97 )	0.79 ( 5.01 )	0.79 ( 0.65 )	-0.33 ( -0.63 )
abdominal pain	94	26098	211471	56620181	211565	56857844	0.96	0.79	1.18	否	0.96	0.12	0.79	1.18	否	0.96	0.79	否	-0.05	-0.35	否	gastrointestinal signs and symptoms	胃肠道系统症状和体征	gastrointestinal and abdominal pains (excl oral and throat)	胃肠道和腹部疼痛（不包括口腔和咽喉）	gastrointestinal disorders	胃肠系统疾病	腹痛	0.96 ( 0.79 - 1.18 )	0.96 ( 0.12 )	0.96 ( 0.79 )	-0.05 ( -0.35 )
foetal exposure during pregnancy	93	26099	73993	56757659	74086	56857844	2.73	2.23	3.35	是	2.73	101.73	2.23	3.34	是	2.73	2.22	是	1.45	1.12	是	exposures, chemical injuries and poisoning	暴露、化学伤和中毒	exposures associated with pregnancy, delivery and lactation	与妊娠、分娩和泌乳有关的暴露	injury, poisoning and procedural complications	各类损伤、中毒及操作并发症	妊娠过程中胎儿暴露	2.73 ( 2.23 - 3.35 )	2.73 ( 101.73 )	2.73 ( 2.22 )	1.45 ( 1.12 )
restlessness	92	26100	33877	56797775	33969	56857844	5.91	4.81	7.25	是	5.89	372.94	4.8	7.23	是	5.88	4.79	是	2.56	2.18	是	changes in physical activity	体力活动变化	increased physical activity levels	身体活动水平升高	psychiatric disorders	精神病类	躁动	5.91 ( 4.81 - 7.25 )	5.89 ( 372.94 )	5.88 ( 4.79 )	2.56 ( 2.18 )
depressed level of consciousness	92	26100	35543	56796109	35635	56857844	5.63	4.59	6.91	是	5.62	348.4	4.58	6.89	是	5.6	4.57	是	2.49	2.12	是	neurological disorders nec	神经类疾病（不另分类）	disturbances in consciousness nec	意识障碍（不另分类）	nervous system disorders	各类神经系统疾病	意识水平下降	5.63 ( 4.59 - 6.91 )	5.62 ( 348.4 )	5.6 ( 4.57 )	2.49 ( 2.12 )
drug withdrawal syndrome	91	26101	84646	56747006	84737	56857844	2.34	1.9	2.87	是	2.33	69.31	1.9	2.86	是	2.33	1.9	否	1.22	0.9	是	therapeutic and nontherapeutic effects (excl toxicity)	治疗性及非治疗性反应类（不包括毒性）	withdrawal and rebound effects	各种停药与反弹效应	general disorders and administration site conditions	全身性疾病及给药部位各种反应	药物戒断综合征	2.34 ( 1.9 - 2.87 )	2.33 ( 69.31 )	2.33 ( 1.9 )	1.22 ( 0.9 )
hallucination	88	26104	67359	56764293	67447	56857844	2.84	2.3	3.5	是	2.83	104.49	2.3	3.49	是	2.83	2.3	是	1.5	1.17	是	disturbances in thinking and perception	思维及感知紊乱	hallucinations (excl sleep-related)	各种幻觉（睡眠相关性除外）	psychiatric disorders	精神病类	幻觉	2.84 ( 2.3 - 3.5 )	2.83 ( 104.49 )	2.83 ( 2.3 )	1.5 ( 1.17 )
asthenia	88	26104	345776	56485876	345864	56857844	0.55	0.45	0.68	否	0.55	32.14	0.45	0.68	否	0.55	0.45	否	-0.86	-1.16	否	general system disorders nec	全身系统疾病（不另分类）	asthenic conditions	虚弱状态	general disorders and administration site conditions	全身性疾病及给药部位各种反应	虚弱	0.55 ( 0.45 - 0.68 )	0.55 ( 32.14 )	0.55 ( 0.45 )	-0.86 ( -1.16 )
delirium	86	26106	31161	56800491	31247	56857844	6	4.86	7.42	是	5.99	356.57	4.85	7.4	是	5.97	4.83	是	2.58	2.19	是	deliria (incl confusion)	谵妄类（包括意识模糊）	deliria	各种谵妄	psychiatric disorders	精神病类	谵妄	6 ( 4.86 - 7.42 )	5.99 ( 356.57 )	5.97 ( 4.83 )	2.58 ( 2.19 )
accidental overdose	81	26111	32682	56798970	32763	56857844	5.39	4.33	6.71	是	5.38	288.11	4.33	6.69	是	5.37	4.31	是	2.42	2.03	是	medication errors and other product use errors and issues	用药错误及其他产品使用错误和问题	product administration errors and issues	各种产品给用错误和问题	injury, poisoning and procedural complications	各类损伤、中毒及操作并发症	意外用药过量	5.39 ( 4.33 - 6.71 )	5.38 ( 288.11 )	5.37 ( 4.31 )	2.42 ( 2.03 )
convulsion	81	26111	55373	56776279	55454	56857844	3.18	2.56	3.96	是	3.17	120.56	2.55	3.95	是	3.17	2.55	是	1.66	1.31	是								3.18 ( 2.56 - 3.96 )	3.17 ( 120.56 )	3.17 ( 2.55 )	1.66 ( 1.31 )
back pain	80	26112	215127	56616525	215207	56857844	0.81	0.65	1	否	0.81	3.71	0.65	1	否	0.81	0.65	否	-0.31	-0.63	否	musculoskeletal and connective tissue disorders nec	肌肉骨骼和结缔组织疾病（不另分类）	musculoskeletal and connective tissue pain and discomfort	肌肉骨骼和结缔组织的各种疼痛与不适	musculoskeletal and connective tissue disorders	各种肌肉骨骼及结缔组织疾病	背痛	0.81 ( 0.65 - 1 )	0.81 ( 3.71 )	0.81 ( 0.65 )	-0.31 ( -0.63 )
gait disturbance	76	26116	179031	56652621	179107	56857844	0.92	0.74	1.15	否	0.92	0.52	0.74	1.15	否	0.92	0.74	否	-0.12	-0.45	否	general system disorders nec	全身系统疾病（不另分类）	gait disturbances	行走障碍	general disorders and administration site conditions	全身性疾病及给药部位各种反应	步态障碍	0.92 ( 0.74 - 1.15 )	0.92 ( 0.52 )	0.92 ( 0.74 )	-0.12 ( -0.45 )
myoclonus	75	26117	10885	56820767	10960	56857844	14.99	11.94	18.82	是	14.95	969.81	11.92	18.76	是	14.85	11.83	是	3.89	3.32	是	neurological disorders nec	神经类疾病（不另分类）	neurological signs and symptoms nec	神经学症状和体征（不另分类）	nervous system disorders	各类神经系统疾病	肌阵挛	14.99 ( 11.94 - 18.82 )	14.95 ( 969.81 )	14.85 ( 11.83 )	3.89 ( 3.32 )
disturbance in attention	74	26118	50378	56781274	50452	56857844	3.19	2.54	4.01	是	3.19	111.01	2.54	4	是	3.18	2.53	是	1.67	1.3	是	mental impairment disorders	精神损害类疾病	mental impairment (excl dementia and memory loss)	精神损害（痴呆和记忆力丧失除外）	nervous system disorders	各类神经系统疾病	注意障碍	3.19 ( 2.54 - 4.01 )	3.19 ( 111.01 )	3.18 ( 2.53 )	1.67 ( 1.3 )
decreased appetite	74	26118	210447	56621205	210521	56857844	0.76	0.61	0.96	否	0.76	5.47	0.61	0.96	否	0.76	0.61	否	-0.39	-0.72	否	appetite and general nutritional disorders	食欲及一般性营养障碍	appetite disorders	各种食欲障碍	metabolism and nutrition disorders	代谢及营养类疾病	食欲减退	0.76 ( 0.61 - 0.96 )	0.76 ( 5.47 )	0.76 ( 0.61 )	-0.39 ( -0.72 )
rhabdomyolysis	74	26118	37528	56794124	37602	56857844	4.29	3.41	5.39	是	4.28	185.67	3.41	5.37	是	4.27	3.4	是	2.09	1.7	是	muscle disorders	肌肉类疾病	myopathies	各种肌病	musculoskeletal and connective tissue disorders	各种肌肉骨骼及结缔组织疾病	横纹肌溶解	4.29 ( 3.41 - 5.39 )	4.28 ( 185.67 )	4.27 ( 3.4 )	2.09 ( 1.7 )
weight increased	72	26120	201455	56630197	201527	56857844	0.77	0.61	0.98	否	0.78	4.69	0.62	0.98	否	0.78	0.62	否	-0.37	-0.7	否	physical examination and organ system status topics	体检和器官系统状态主题	physical examination procedures and organ system status	体检步骤和器官系统状态	investigations	各类检查	体重增加	0.77 ( 0.61 - 0.98 )	0.78 ( 4.69 )	0.78 ( 0.62 )	-0.37 ( -0.7 )
feeling abnormal	71	26121	225290	56606362	225361	56857844	0.68	0.54	0.86	否	0.68	10.42	0.54	0.86	否	0.68	0.54	否	-0.55	-0.88	否	general system disorders nec	全身系统疾病（不另分类）	feelings and sensations nec	各种感受与感觉（不另分类）	general disorders and administration site conditions	全身性疾病及给药部位各种反应	感受异常	0.68 ( 0.54 - 0.86 )	0.68 ( 10.42 )	0.68 ( 0.54 )	-0.55 ( -0.88 )
aggression	71	26121	46437	56785215	46508	56857844	3.32	2.63	4.2	是	3.32	114.87	2.63	4.19	是	3.31	2.62	是	1.73	1.34	是	personality disorders and disturbances in behaviour	人性格异常及行为混乱	behaviour and socialisation disturbances	行为和社会关系障碍	psychiatric disorders	精神病类	攻击性	3.32 ( 2.63 - 4.2 )	3.32 ( 114.87 )	3.31 ( 2.62 )	1.73 ( 1.34 )
poisoning	69	26123	11828	56819824	11897	56857844	12.69	10.01	16.08	是	12.66	736.7	9.99	16.03	是	12.59	9.93	是	3.65	3.09	是	exposures, chemical injuries and poisoning	暴露、化学伤和中毒	poisoning and toxicity	中毒与毒性	injury, poisoning and procedural complications	各类损伤、中毒及操作并发症	中毒	12.69 ( 10.01 - 16.08 )	12.66 ( 736.7 )	12.59 ( 9.93 )	3.65 ( 3.09 )
chills	67	26125	108496	56723156	108563	56857844	1.34	1.05	1.7	是	1.34	5.79	1.05	1.7	否	1.34	1.05	否	0.42	0.06	是	general system disorders nec	全身系统疾病（不另分类）	feelings and sensations nec	各种感受与感觉（不另分类）	general disorders and administration site conditions	全身性疾病及给药部位各种反应	寒战	1.34 ( 1.05 - 1.7 )	1.34 ( 5.79 )	1.34 ( 1.05 )	0.42 ( 0.06 )
major depression	66	26126	6726	56824926	6792	56857844	21.34	16.74	27.21	是	21.29	1264.1	16.71	27.12	是	21.09	16.55	是	4.4	3.67	是	depressed mood disorders and disturbances	抑郁性心境障碍和混乱	depressive disorders	各种抑郁病	psychiatric disorders	精神病类	重度抑郁症	21.34 ( 16.74 - 27.21 )	21.29 ( 1264.1 )	21.09 ( 16.55 )	4.4 ( 3.67 )
bradycardia	65	26127	49225	56782427	49290	56857844	2.87	2.25	3.66	是	2.87	78.89	2.25	3.65	是	2.86	2.24	是	1.52	1.12	是	cardiac arrhythmias	心律失常类疾病	rate and rhythm disorders nec	心率和节律异常（不另分类）	cardiac disorders	心脏器官疾病	心动过缓	2.87 ( 2.25 - 3.66 )	2.87 ( 78.89 )	2.86 ( 2.24 )	1.52 ( 1.12 )
unresponsive to stimuli	64	26128	23566	56808086	23630	56857844	5.9	4.62	7.55	是	5.89	259.4	4.61	7.53	是	5.88	4.6	是	2.56	2.09	是	neurological disorders nec	神经类疾病（不另分类）	neurological signs and symptoms nec	神经学症状和体征（不另分类）	nervous system disorders	各类神经系统疾病	刺激反应消失	5.9 ( 4.62 - 7.55 )	5.89 ( 259.4 )	5.88 ( 4.6 )	2.56 ( 2.09 )
palpitations	64	26128	107319	56724333	107383	56857844	1.29	1.01	1.65	是	1.29	4.28	1.01	1.65	否	1.29	1.01	否	0.37	0.01	是	cardiac disorders, signs and symptoms nec	心脏相关疾病、症状和体征（不另分类）	cardiac signs and symptoms nec	各种心脏体征和症状（不另分类）	cardiac disorders	心脏器官疾病	心悸	1.29 ( 1.01 - 1.65 )	1.29 ( 4.28 )	1.29 ( 1.01 )	0.37 ( 0.01 )
drug dependence	64	26128	156992	56674660	157056	56857844	0.88	0.69	1.13	否	0.88	0.97	0.69	1.13	否	0.88	0.69	否	-0.18	-0.53	否	psychiatric disorders nec	精神病类（不另分类）	substance related and addictive disorders	各种物质使用相关及成瘾性障碍	psychiatric disorders	精神病类	药物依赖	0.88 ( 0.69 - 1.13 )	0.88 ( 0.97 )	0.88 ( 0.69 )	-0.18 ( -0.53 )
anaemia	63	26129	176872	56654780	176935	56857844	0.77	0.6	0.99	否	0.77	4.22	0.6	0.99	否	0.77	0.6	否	-0.37	-0.73	否	anaemias nonhaemolytic and marrow depression	非溶血性贫血及骨髓抑制	anaemias nec	各种贫血（不另分类）	blood and lymphatic system disorders	血液及淋巴系统疾病	贫血	0.77 ( 0.6 - 0.99 )	0.77 ( 4.22 )	0.77 ( 0.6 )	-0.37 ( -0.73 )
drug toxicity	63	26129	12925	56818727	12988	56857844	10.6	8.27	13.58	是	10.58	543.73	8.26	13.54	是	10.53	8.22	是	3.4	2.83	是								10.6 ( 8.27 - 13.58 )	10.58 ( 543.73 )	10.53 ( 8.22 )	3.4 ( 2.83 )
withdrawal syndrome	62	26130	39601	56792051	39663	56857844	3.4	2.65	4.37	是	3.4	104.78	2.65	4.36	是	3.39	2.64	是	1.76	1.34	是	therapeutic and nontherapeutic effects (excl toxicity)	治疗性及非治疗性反应类（不包括毒性）	withdrawal and rebound effects	各种停药与反弹效应	general disorders and administration site conditions	全身性疾病及给药部位各种反应	戒断综合征	3.4 ( 2.65 - 4.37 )	3.4 ( 104.78 )	3.39 ( 2.64 )	1.76 ( 1.34 )
hallucination, visual	61	26131	18747	56812905	18808	56857844	7.07	5.5	9.1	是	7.06	316.39	5.49	9.08	是	7.04	5.47	是	2.82	2.31	是	disturbances in thinking and perception	思维及感知紊乱	hallucinations (excl sleep-related)	各种幻觉（睡眠相关性除外）	psychiatric disorders	精神病类	幻视	7.07 ( 5.5 - 9.1 )	7.06 ( 316.39 )	7.04 ( 5.47 )	2.82 ( 2.31 )
sleep disorder	61	26131	62594	56769058	62655	56857844	2.12	1.65	2.72	是	2.11	35.84	1.65	2.72	是	2.11	1.64	否	1.08	0.69	是	sleep disorders and disturbances	睡眠异常和混乱	sleep disorders nec	睡眠疾病（不另分类）	psychiatric disorders	精神病类	睡眠障碍	2.12 ( 1.65 - 2.72 )	2.11 ( 35.84 )	2.11 ( 1.64 )	1.08 ( 0.69 )
constipation	61	26131	193595	56638057	193656	56857844	0.68	0.53	0.88	否	0.68	8.95	0.53	0.88	否	0.68	0.53	否	-0.55	-0.91	否	gastrointestinal motility and defaecation conditions	胃肠运动及排便状况	gastrointestinal atonic and hypomotility disorders nec	各种胃肠道弛缓和动力不足性疾病（不另分类）	gastrointestinal disorders	胃肠系统疾病	便秘	0.68 ( 0.53 - 0.88 )	0.68 ( 8.95 )	0.68 ( 0.53 )	-0.55 ( -0.91 )
respiratory depression	61	26131	11169	56820483	11230	56857844	11.88	9.23	15.28	是	11.85	602.86	9.22	15.24	是	11.79	9.17	是	3.56	2.96	是	respiratory disorders nec	呼吸系统疾病（不另分类）	breathing abnormalities	各种呼吸异常	respiratory, thoracic and mediastinal disorders	呼吸系统、胸及纵隔疾病	呼吸抑制	11.88 ( 9.23 - 15.28 )	11.85 ( 602.86 )	11.79 ( 9.17 )	3.56 ( 2.96 )
pulmonary oedema	60	26132	41351	56790301	41411	56857844	3.15	2.45	4.06	是	3.15	87.9	2.44	4.05	是	3.15	2.44	是	1.65	1.23	是	lower respiratory tract disorders (excl obstruction and infection)	下呼吸道疾病（阻塞和感染除外）	pulmonary oedemas	各种肺水肿	respiratory, thoracic and mediastinal disorders	呼吸系统、胸及纵隔疾病	肺水肿	3.15 ( 2.45 - 4.06 )	3.15 ( 87.9 )	3.15 ( 2.44 )	1.65 ( 1.23 )
physical deconditioning	60	26132	2013	56829639	2073	56857844	64.82	50.13	83.82	是	64.67	3652.63	50.04	83.58	是	62.83	48.59	是	5.97	4.59	是	general system disorders nec	全身系统疾病（不另分类）	general signs and symptoms nec	一般症状和体征（不另分类）	general disorders and administration site conditions	全身性疾病及给药部位各种反应	体力减退	64.82 ( 50.13 - 83.82 )	64.67 ( 3652.63 )	62.83 ( 48.59 )	5.97 ( 4.59 )
pruritus	59	26133	331989	56499663	332048	56857844	0.38	0.3	0.5	否	0.39	58.08	0.3	0.5	否	0.39	0.3	否	-1.37	-1.73	否	epidermal and dermal conditions	表皮及真皮状况	pruritus nec	各种瘙痒（不另分类）	skin and subcutaneous tissue disorders	皮肤及皮下组织类疾病	瘙痒	0.38 ( 0.3 - 0.5 )	0.39 ( 58.08 )	0.39 ( 0.3 )	-1.37 ( -1.73 )
memory impairment	58	26134	127606	56704046	127664	56857844	0.99	0.76	1.28	否	0.99	0.01	0.76	1.28	否	0.99	0.76	否	-0.02	-0.4	否	mental impairment disorders	精神损害类疾病	memory loss (excl dementia)	记忆力丧失（不包括痴呆）	nervous system disorders	各类神经系统疾病	记忆受损	0.99 ( 0.76 - 1.28 )	0.99 ( 0.01 )	0.99 ( 0.76 )	-0.02 ( -0.4 )
respiratory failure	57	26135	67224	56764428	67281	56857844	1.84	1.42	2.39	是	1.84	21.86	1.42	2.38	否	1.84	1.42	否	0.88	0.48	是	respiratory disorders nec	呼吸系统疾病（不另分类）	respiratory failures (excl neonatal)	各种呼吸衰竭（不包括新生儿）	respiratory, thoracic and mediastinal disorders	呼吸系统、胸及纵隔疾病	呼吸衰竭	1.84 ( 1.42 - 2.39 )	1.84 ( 21.86 )	1.84 ( 1.42 )	0.88 ( 0.48 )
anger	57	26135	31789	56799863	31846	56857844	3.9	3	5.05	是	3.89	122.27	3	5.04	是	3.89	3	是	1.96	1.51	是	mood disorders and disturbances nec	心境障碍和混乱（不另分类）	emotional and mood disturbances nec	情感和情绪障碍（不另分类）	psychiatric disorders	精神病类	愤怒	3.9 ( 3 - 5.05 )	3.89 ( 122.27 )	3.89 ( 3 )	1.96 ( 1.51 )
pain in extremity	56	26136	274808	56556844	274864	56857844	0.44	0.34	0.57	否	0.44	39.6	0.34	0.57	否	0.44	0.34	否	-1.18	-1.55	否	musculoskeletal and connective tissue disorders nec	肌肉骨骼和结缔组织疾病（不另分类）	musculoskeletal and connective tissue pain and discomfort	肌肉骨骼和结缔组织的各种疼痛与不适	musculoskeletal and connective tissue disorders	各种肌肉骨骼及结缔组织疾病	肢体疼痛	0.44 ( 0.34 - 0.57 )	0.44 ( 39.6 )	0.44 ( 0.34 )	-1.18 ( -1.55 )
product use in unapproved indication	56	26136	212964	56618688	213020	56857844	0.57	0.44	0.74	否	0.57	18.16	0.44	0.74	否	0.57	0.44	否	-0.81	-1.18	否	medication errors and other product use errors and issues	用药错误及其他产品使用错误和问题	medication errors, product use errors and issues nec	不另分类的各种用药错误、产品使用错误和问题	injury, poisoning and procedural complications	各类损伤、中毒及操作并发症	产品用于未经批准的适应症	0.57 ( 0.44 - 0.74 )	0.57 ( 18.16 )	0.57 ( 0.44 )	-0.81 ( -1.18 )
poisoning deliberate	55	26137	7858	56823794	7913	56857844	15.22	11.67	19.84	是	15.19	723.94	11.65	19.79	是	15.09	11.57	是	3.92	3.2	是	exposures, chemical injuries and poisoning	暴露、化学伤和中毒	poisoning and toxicity	中毒与毒性	injury, poisoning and procedural complications	各类损伤、中毒及操作并发症	故意中毒	15.22 ( 11.67 - 19.84 )	15.19 ( 723.94 )	15.09 ( 11.57 )	3.92 ( 3.2 )
intentional product misuse	55	26137	80128	56751524	80183	56857844	1.49	1.14	1.94	是	1.49	8.85	1.14	1.94	否	1.49	1.14	否	0.57	0.18	是	off label uses and intentional product misuses/use issues	超说明书使用及故意导致的产品误用/使用类问题	intentional product misuses	各种故意导致的产品误用问题	injury, poisoning and procedural complications	各类损伤、中毒及操作并发症	有意误用产品	1.49 ( 1.14 - 1.94 )	1.49 ( 8.85 )	1.49 ( 1.14 )	0.57 ( 0.18 )
maternal exposure during pregnancy	54	26138	76513	56755139	76567	56857844	1.53	1.17	2	是	1.53	9.96	1.17	2	否	1.53	1.17	否	0.61	0.21	是	exposures, chemical injuries and poisoning	暴露、化学伤和中毒	exposures associated with pregnancy, delivery and lactation	与妊娠、分娩和泌乳有关的暴露	injury, poisoning and procedural complications	各类损伤、中毒及操作并发症	孕产妇在妊娠过程中的暴露	1.53 ( 1.17 - 2 )	1.53 ( 9.96 )	1.53 ( 1.17 )	0.61 ( 0.21 )
intentional self-injury	54	26138	18882	56812770	18936	56857844	6.22	4.76	8.12	是	6.21	235.2	4.75	8.1	是	6.19	4.74	是	2.63	2.11	是	suicidal and self-injurious behaviours nec	各种自杀及自我伤害行为（不另分类）	suicidal and self-injurious behaviour	自杀和自我伤害行为	psychiatric disorders	精神病类	故意的自我伤害	6.22 ( 4.76 - 8.12 )	6.21 ( 235.2 )	6.19 ( 4.74 )	2.63 ( 2.11 )
paraesthesia	53	26139	146305	56685347	146358	56857844	0.79	0.6	1.03	否	0.79	3.09	0.6	1.03	否	0.79	0.6	否	-0.35	-0.73	否	neurological disorders nec	神经类疾病（不另分类）	paraesthesias and dysaesthesias	感觉异常和感觉迟钝	nervous system disorders	各类神经系统疾病	异常感觉	0.79 ( 0.6 - 1.03 )	0.79 ( 3.09 )	0.79 ( 0.6 )	-0.35 ( -0.73 )
muscle spasms	52	26140	169784	56661868	169836	56857844	0.66	0.51	0.87	否	0.66	8.83	0.51	0.87	否	0.66	0.51	否	-0.59	-0.98	否	muscle disorders	肌肉类疾病	muscle related signs and symptoms nec	肌肉相关症状和体征（不另分类）	musculoskeletal and connective tissue disorders	各种肌肉骨骼及结缔组织疾病	肌痉挛	0.66 ( 0.51 - 0.87 )	0.66 ( 8.83 )	0.66 ( 0.51 )	-0.59 ( -0.98 )
atrial septal defect	52	26140	7980	56823672	8032	56857844	14.17	10.78	18.61	是	14.14	630.89	10.77	18.57	是	14.05	10.7	是	3.81	3.1	是	cardiac and vascular disorders congenital	先天性心血管系统疾病	cardiac septal defects congenital	先天性心脏间隔缺损	congenital, familial and genetic disorders	各种先天性家族性遗传性疾病	房间隔缺损	14.17 ( 10.78 - 18.61 )	14.14 ( 630.89 )	14.05 ( 10.7 )	3.81 ( 3.1 )
urinary tract infection	52	26140	155867	56675785	155919	56857844	0.72	0.55	0.95	否	0.72	5.49	0.55	0.95	否	0.72	0.55	否	-0.47	-0.86	否	infections - pathogen unspecified	感染 - 未指明病原	urinary tract infections	各种尿路感染	infections and infestations	感染及侵染类疾病	尿路感染	0.72 ( 0.55 - 0.95 )	0.72 ( 5.49 )	0.72 ( 0.55 )	-0.47 ( -0.86 )
nightmare	52	26140	32225	56799427	32277	56857844	3.51	2.67	4.6	是	3.5	92.82	2.67	4.59	是	3.5	2.66	是	1.81	1.34	是	sleep disorders and disturbances	睡眠异常和混乱	parasomnias	各种异睡症	psychiatric disorders	精神病类	梦魇	3.51 ( 2.67 - 4.6 )	3.5 ( 92.82 )	3.5 ( 2.66 )	1.81 ( 1.34 )
premature baby	52	26140	28171	56803481	28223	56857844	4.01	3.05	5.27	是	4.01	117.09	3.05	5.26	是	4	3.05	是	2	1.52	是	neonatal and perinatal conditions	新生儿及围产期状况	gestational age and weight conditions	胎龄和体重状况	pregnancy, puerperium and perinatal conditions	妊娠期、产褥期及围产期状况	早产儿	4.01 ( 3.05 - 5.27 )	4.01 ( 117.09 )	4 ( 3.05 )	2 ( 1.52 )
blood pressure increased	52	26140	141258	56690394	141310	56857844	0.8	0.61	1.05	否	0.8	2.64	0.61	1.05	否	0.8	0.61	否	-0.32	-0.72	否	cardiac and vascular investigations (excl enzyme tests)	心血管检查（不包括酶检测）	vascular tests nec (incl blood pressure)	各种血管检查（不另分类）（包括血压）	investigations	各类检查	血压升高	0.8 ( 0.61 - 1.05 )	0.8 ( 2.64 )	0.8 ( 0.61 )	-0.32 ( -0.72 )
mydriasis	50	26142	11600	56820052	11650	56857844	9.37	7.09	12.37	是	9.35	371.45	7.09	12.34	是	9.32	7.06	是	3.22	2.6	是	ocular neuromuscular disorders	眼神经肌肉类疾病	pupil disorders	各种瞳孔疾病	eye disorders	眼器官疾病	瞳孔散大	9.37 ( 7.09 - 12.37 )	9.35 ( 371.45 )	9.32 ( 7.06 )	3.22 ( 2.6 )
dysarthria	50	26142	34676	56796976	34726	56857844	3.13	2.37	4.14	是	3.13	72.36	2.37	4.13	是	3.13	2.37	是	1.64	1.18	是	neurological disorders nec	神经类疾病（不另分类）	speech and language abnormalities	说话和语言异常	nervous system disorders	各类神经系统疾病	构音不良	3.13 ( 2.37 - 4.14 )	3.13 ( 72.36 )	3.13 ( 2.37 )	1.64 ( 1.18 )
muscle rigidity	49	26143	10872	56820780	10921	56857844	9.8	7.4	12.97	是	9.78	384.54	7.39	12.94	是	9.74	7.35	是	3.28	2.64	是	muscle disorders	肌肉类疾病	muscle tone abnormalities	各种肌张力异常	musculoskeletal and connective tissue disorders	各种肌肉骨骼及结缔组织疾病	肌肉强直	9.8 ( 7.4 - 12.97 )	9.78 ( 384.54 )	9.74 ( 7.35 )	3.28 ( 2.64 )
speech disorder	49	26143	48604	56783048	48653	56857844	2.19	1.65	2.9	是	2.19	31.58	1.65	2.89	是	2.19	1.65	否	1.13	0.69	是	neurological disorders nec	神经类疾病（不另分类）	speech and language abnormalities	说话和语言异常	nervous system disorders	各类神经系统疾病	言语障碍	2.19 ( 1.65 - 2.9 )	2.19 ( 31.58 )	2.19 ( 1.65 )	1.13 ( 0.69 )
syncope	49	26143	92503	56739149	92552	56857844	1.15	0.87	1.52	否	1.15	0.95	0.87	1.52	否	1.15	0.87	否	0.2	-0.21	否	neurological disorders nec	神经类疾病（不另分类）	disturbances in consciousness nec	意识障碍（不另分类）	nervous system disorders	各类神经系统疾病	晕厥	1.15 ( 0.87 - 1.52 )	1.15 ( 0.95 )	1.15 ( 0.87 )	0.2 ( -0.21 )
dyskinesia	49	26143	37223	56794429	37272	56857844	2.86	2.16	3.79	是	2.86	59.08	2.16	3.78	是	2.85	2.16	是	1.51	1.05	是	movement disorders (incl parkinsonism)	运动障碍类（包括帕金森病）	dyskinesias and movement disorders nec	运动障碍和运动失调（不另分类）	nervous system disorders	各类神经系统疾病	运动障碍	2.86 ( 2.16 - 3.79 )	2.86 ( 59.08 )	2.85 ( 2.16 )	1.51 ( 1.05 )
general physical health deterioration	49	26143	101557	56730095	101606	56857844	1.05	0.79	1.39	否	1.05	0.1	0.79	1.38	否	1.05	0.79	否	0.07	-0.34	否	general system disorders nec	全身系统疾病（不另分类）	general signs and symptoms nec	一般症状和体征（不另分类）	general disorders and administration site conditions	全身性疾病及给药部位各种反应	全身状况恶化	1.05 ( 0.79 - 1.39 )	1.05 ( 0.1 )	1.05 ( 0.79 )	0.07 ( -0.34 )
irritability	48	26144	55987	56775665	56035	56857844	1.86	1.4	2.47	是	1.86	19.1	1.4	2.47	否	1.86	1.4	否	0.89	0.46	是	mood disorders and disturbances nec	心境障碍和混乱（不另分类）	emotional and mood disturbances nec	情感和情绪障碍（不另分类）	psychiatric disorders	精神病类	易激惹	1.86 ( 1.4 - 2.47 )	1.86 ( 19.1 )	1.86 ( 1.4 )	0.89 ( 0.46 )
dry mouth	48	26144	73524	56758128	73572	56857844	1.42	1.07	1.88	是	1.42	5.88	1.07	1.88	否	1.42	1.07	否	0.5	0.08	是	salivary gland conditions	唾液腺疾病类	oral dryness and saliva altered	口腔干燥和唾液改变	gastrointestinal disorders	胃肠系统疾病	口干	1.42 ( 1.07 - 1.88 )	1.42 ( 5.88 )	1.42 ( 1.07 )	0.5 ( 0.08 )
hypokalaemia	47	26145	41804	56789848	41851	56857844	2.44	1.83	3.25	是	2.44	39.91	1.83	3.25	是	2.44	1.83	否	1.29	0.83	是	electrolyte and fluid balance conditions	电解质及液体平衡状况	potassium imbalance	钾平衡失调	metabolism and nutrition disorders	代谢及营养类疾病	低钾血症	2.44 ( 1.83 - 3.25 )	2.44 ( 39.91 )	2.44 ( 1.83 )	1.29 ( 0.83 )
medication error	47	26145	48459	56783193	48506	56857844	2.11	1.58	2.8	是	2.1	27.24	1.58	2.8	是	2.1	1.58	否	1.07	0.62	是	medication errors and other product use errors and issues	用药错误及其他产品使用错误和问题	medication errors, product use errors and issues nec	不另分类的各种用药错误、产品使用错误和问题	injury, poisoning and procedural complications	各类损伤、中毒及操作并发症	用药错误	2.11 ( 1.58 - 2.8 )	2.1 ( 27.24 )	2.1 ( 1.58 )	1.07 ( 0.62 )
drug exposure during pregnancy	47	26145	32780	56798872	32827	56857844	3.11	2.34	4.15	是	3.11	67.27	2.34	4.14	是	3.11	2.33	是	1.64	1.16	是								3.11 ( 2.34 - 4.15 )	3.11 ( 67.27 )	3.11 ( 2.33 )	1.64 ( 1.16 )
urinary retention	46	26146	30374	56801278	30420	56857844	3.29	2.46	4.39	是	3.29	73.09	2.46	4.39	是	3.28	2.46	是	1.71	1.22	是	urinary tract signs and symptoms	各种泌尿道体征和症状	bladder and urethral symptoms	膀胱和尿道症状	renal and urinary disorders	肾脏及泌尿系统疾病	尿潴留	3.29 ( 2.46 - 4.39 )	3.29 ( 73.09 )	3.28 ( 2.46 )	1.71 ( 1.22 )
abnormal behaviour	46	26146	37158	56794494	37204	56857844	2.69	2.01	3.59	是	2.69	48.66	2.01	3.59	是	2.68	2.01	是	1.42	0.95	是	psychiatric and behavioural symptoms nec	精神及行为症状（不另分类）	abnormal behaviour nec	各种异常行为（不另分类）	psychiatric disorders	精神病类	异常行为	2.69 ( 2.01 - 3.59 )	2.69 ( 48.66 )	2.68 ( 2.01 )	1.42 ( 0.95 )
encephalopathy	46	26146	22117	56809535	22163	56857844	4.52	3.38	6.04	是	4.51	125.57	3.38	6.03	是	4.51	3.37	是	2.17	1.65	是	encephalopathies	各类脑病	encephalopathies nec	各种脑病（不另分类）	nervous system disorders	各类神经系统疾病	脑病	4.52 ( 3.38 - 6.04 )	4.51 ( 125.57 )	4.51 ( 3.37 )	2.17 ( 1.65 )
amnesia	45	26147	60713	56770939	60758	56857844	1.61	1.2	2.16	是	1.61	10.36	1.2	2.15	否	1.61	1.2	否	0.69	0.24	是	mental impairment disorders	精神损害类疾病	memory loss (excl dementia)	记忆力丧失（不包括痴呆）	nervous system disorders	各类神经系统疾病	失忆症	1.61 ( 1.2 - 2.16 )	1.61 ( 10.36 )	1.61 ( 1.2 )	0.69 ( 0.24 )
seizure	45	26147	102735	56728917	102780	56857844	0.95	0.71	1.27	否	0.95	0.12	0.71	1.27	否	0.95	0.71	否	-0.07	-0.5	否	seizures (incl subtypes)	癫痫发作（包括各种亚型）	seizures and seizure disorders nec	癫痫和癫痫类疾病 （不另分类）	nervous system disorders	各类神经系统疾病	痫性发作	0.95 ( 0.71 - 1.27 )	0.95 ( 0.12 )	0.95 ( 0.71 )	-0.07 ( -0.5 )
intentional drug misuse	45	26147	20914	56810738	20959	56857844	4.68	3.49	6.27	是	4.67	129.5	3.49	6.25	是	4.66	3.48	是	2.22	1.68	是								4.68 ( 3.49 - 6.27 )	4.67 ( 129.5 )	4.66 ( 3.48 )	2.22 ( 1.68 )
tinnitus	44	26148	42325	56789327	42369	56857844	2.26	1.68	3.04	是	2.26	30.75	1.68	3.03	是	2.25	1.68	否	1.17	0.7	是	inner ear and viiith cranial nerve disorders	内耳及第八颅神经类疾病	inner ear signs and symptoms	各种内耳症状和体征	ear and labyrinth disorders	耳及迷路类疾病	耳鸣	2.26 ( 1.68 - 3.04 )	2.26 ( 30.75 )	2.25 ( 1.68 )	1.17 ( 0.7 )
pneumonia	44	26148	294796	56536856	294840	56857844	0.32	0.24	0.43	否	0.32	62.43	0.24	0.44	否	0.32	0.24	否	-1.63	-2.03	否	infections - pathogen unspecified	感染 - 未指明病原	lower respiratory tract and lung infections	下呼吸道和肺部感染	infections and infestations	感染及侵染类疾病	感染性肺炎	0.32 ( 0.24 - 0.43 )	0.32 ( 62.43 )	0.32 ( 0.24 )	-1.63 ( -2.03 )
abdominal pain upper	44	26148	186388	56645264	186432	56857844	0.51	0.38	0.69	否	0.51	20.5	0.38	0.69	否	0.51	0.38	否	-0.96	-1.38	否	gastrointestinal signs and symptoms	胃肠道系统症状和体征	gastrointestinal and abdominal pains (excl oral and throat)	胃肠道和腹部疼痛（不包括口腔和咽喉）	gastrointestinal disorders	胃肠系统疾病	上腹痛	0.51 ( 0.38 - 0.69 )	0.51 ( 20.5 )	0.51 ( 0.38 )	-0.96 ( -1.38 )
musculoskeletal stiffness	43	26149	80071	56751581	80114	56857844	1.17	0.86	1.57	否	1.17	1.01	0.86	1.57	否	1.17	0.86	否	0.22	-0.22	否	musculoskeletal and connective tissue disorders nec	肌肉骨骼和结缔组织疾病（不另分类）	musculoskeletal and connective tissue conditions nec	各种肌肉骨骼和结缔组织疾病（不另分类）	musculoskeletal and connective tissue disorders	各种肌肉骨骼及结缔组织疾病	肌肉骨骼强直	1.17 ( 0.86 - 1.57 )	1.17 ( 1.01 )	1.17 ( 0.86 )	0.22 ( -0.22 )
myalgia	43	26149	156489	56675163	156532	56857844	0.6	0.44	0.8	否	0.6	11.79	0.44	0.8	否	0.6	0.44	否	-0.75	-1.17	否	muscle disorders	肌肉类疾病	muscle pains	肌肉疼痛	musculoskeletal and connective tissue disorders	各种肌肉骨骼及结缔组织疾病	肌痛	0.6 ( 0.44 - 0.8 )	0.6 ( 11.79 )	0.6 ( 0.44 )	-0.75 ( -1.17 )
clonus	42	26150	2470	56829182	2512	56857844	36.95	27.23	50.14	是	36.9	1442.29	27.2	50.04	是	36.3	26.75	是	5.18	3.87	是	neurological disorders nec	神经类疾病（不另分类）	neurological signs and symptoms nec	神经学症状和体征（不另分类）	nervous system disorders	各类神经系统疾病	阵挛	36.95 ( 27.23 - 50.14 )	36.9 ( 1442.29 )	36.3 ( 26.75 )	5.18 ( 3.87 )
lethargy	42	26150	53138	56778514	53180	56857844	1.72	1.27	2.32	是	1.72	12.52	1.27	2.32	否	1.71	1.27	否	0.78	0.31	是	neurological disorders nec	神经类疾病（不另分类）	disturbances in consciousness nec	意识障碍（不另分类）	nervous system disorders	各类神经系统疾病	困倦	1.72 ( 1.27 - 2.32 )	1.72 ( 12.52 )	1.71 ( 1.27 )	0.78 ( 0.31 )
hypoxia	42	26150	31666	56799986	31708	56857844	2.88	2.13	3.9	是	2.88	51.43	2.13	3.89	是	2.88	2.12	是	1.52	1.02	是	respiratory disorders nec	呼吸系统疾病（不另分类）	conditions associated with abnormal gas exchange	与气体交换异常相关的病症	respiratory, thoracic and mediastinal disorders	呼吸系统、胸及纵隔疾病	缺氧	2.88 ( 2.13 - 3.9 )	2.88 ( 51.43 )	2.88 ( 2.12 )	1.52 ( 1.02 )
white blood cell count increased	42	26150	35745	56795907	35787	56857844	2.55	1.89	3.45	是	2.55	39.53	1.88	3.45	是	2.55	1.88	否	1.35	0.86	是	haematology investigations (incl blood groups)	血液类检查（包括血型）	white blood cell analyses	各种白细胞分析	investigations	各类检查	白细胞计数升高	2.55 ( 1.89 - 3.45 )	2.55 ( 39.53 )	2.55 ( 1.88 )	1.35 ( 0.86 )
vision blurred	41	26151	124451	56707201	124492	56857844	0.71	0.53	0.97	否	0.71	4.67	0.53	0.97	否	0.71	0.53	否	-0.48	-0.92	否	vision disorders	各种视觉障碍	visual disorders nec	视觉障碍（不另分类）	eye disorders	眼器官疾病	视物模糊	0.71 ( 0.53 - 0.97 )	0.71 ( 4.67 )	0.71 ( 0.53 )	-0.48 ( -0.92 )
cerebrovascular accident	40	26152	159089	56672563	159129	56857844	0.54	0.4	0.74	否	0.55	15.18	0.4	0.74	否	0.55	0.4	否	-0.87	-1.31	否	central nervous system vascular disorders	中枢神经系统血管疾病	central nervous system haemorrhages and cerebrovascular accidents	中枢神经系统出血和脑血管意外	nervous system disorders	各类神经系统疾病	脑血管意外	0.54 ( 0.4 - 0.74 )	0.55 ( 15.18 )	0.55 ( 0.4 )	-0.87 ( -1.31 )
hypoaesthesia	39	26153	138517	56693135	138556	56857844	0.61	0.45	0.84	否	0.61	9.69	0.45	0.84	否	0.61	0.45	否	-0.71	-1.15	否	neurological disorders nec	神经类疾病（不另分类）	paraesthesias and dysaesthesias	感觉异常和感觉迟钝	nervous system disorders	各类神经系统疾病	感觉减退	0.61 ( 0.45 - 0.84 )	0.61 ( 9.69 )	0.61 ( 0.45 )	-0.71 ( -1.15 )
rash	39	26153	389662	56441990	389701	56857844	0.22	0.16	0.3	否	0.22	110.8	0.16	0.3	否	0.22	0.16	否	-2.2	-2.63	否	epidermal and dermal conditions	表皮及真皮状况	rashes, eruptions and exanthems nec	出疹、发疹和皮疹（不另分类）	skin and subcutaneous tissue disorders	皮肤及皮下组织类疾病	皮疹	0.22 ( 0.16 - 0.3 )	0.22 ( 110.8 )	0.22 ( 0.16 )	-2.2 ( -2.63 )
chest pain	39	26153	172127	56659525	172166	56857844	0.49	0.36	0.67	否	0.49	20.56	0.36	0.67	否	0.49	0.36	否	-1.02	-1.46	否	general system disorders nec	全身系统疾病（不另分类）	pain and discomfort nec	疼痛和不适（不另分类）	general disorders and administration site conditions	全身性疾病及给药部位各种反应	胸痛	0.49 ( 0.36 - 0.67 )	0.49 ( 20.56 )	0.49 ( 0.36 )	-1.02 ( -1.46 )
feeling hot	38	26154	57035	56774617	57073	56857844	1.45	1.05	1.99	是	1.45	5.22	1.05	1.99	否	1.45	1.05	否	0.53	0.05	是	general system disorders nec	全身系统疾病（不另分类）	feelings and sensations nec	各种感受与感觉（不另分类）	general disorders and administration site conditions	全身性疾病及给药部位各种反应	感觉热	1.45 ( 1.05 - 1.99 )	1.45 ( 5.22 )	1.45 ( 1.05 )	0.53 ( 0.05 )
balance disorder	38	26154	80232	56751420	80270	56857844	1.03	0.75	1.41	否	1.03	0.03	0.75	1.41	否	1.03	0.75	否	0.04	-0.42	否	neurological disorders nec	神经类疾病（不另分类）	coordination and balance disturbances	协调与平衡障碍	nervous system disorders	各类神经系统疾病	平衡障碍	1.03 ( 0.75 - 1.41 )	1.03 ( 0.03 )	1.03 ( 0.75 )	0.04 ( -0.42 )
abdominal discomfort	38	26154	150428	56681224	150466	56857844	0.55	0.4	0.75	否	0.55	14.19	0.4	0.75	否	0.55	0.4	否	-0.87	-1.31	否	gastrointestinal signs and symptoms	胃肠道系统症状和体征	gastrointestinal signs and symptoms nec	各种胃肠道症状和体征（不另分类）	gastrointestinal disorders	胃肠系统疾病	腹部不适	0.55 ( 0.4 - 0.75 )	0.55 ( 14.19 )	0.55 ( 0.4 )	-0.87 ( -1.31 )
hallucination, auditory	37	26155	14573	56817079	14610	56857844	5.52	3.99	7.62	是	5.51	136.24	3.99	7.6	是	5.5	3.98	是	2.46	1.83	是	disturbances in thinking and perception	思维及感知紊乱	hallucinations (excl sleep-related)	各种幻觉（睡眠相关性除外）	psychiatric disorders	精神病类	幻听	5.52 ( 3.99 - 7.62 )	5.51 ( 136.24 )	5.5 ( 3.98 )	2.46 ( 1.83 )
arrhythmia	37	26155	44241	56787411	44278	56857844	1.82	1.32	2.51	是	1.81	13.53	1.31	2.5	否	1.81	1.31	否	0.86	0.36	是	cardiac arrhythmias	心律失常类疾病	rate and rhythm disorders nec	心率和节律异常（不另分类）	cardiac disorders	心脏器官疾病	心律失常	1.82 ( 1.32 - 2.51 )	1.81 ( 13.53 )	1.81 ( 1.31 )	0.86 ( 0.36 )
depressed mood	35	26157	47726	56783926	47761	56857844	1.59	1.14	2.22	是	1.59	7.69	1.14	2.22	否	1.59	1.14	否	0.67	0.16	是	depressed mood disorders and disturbances	抑郁性心境障碍和混乱	mood alterations with depressive symptoms	伴忧郁症状的情绪变化	psychiatric disorders	精神病类	心境抑郁	1.59 ( 1.14 - 2.22 )	1.59 ( 7.69 )	1.59 ( 1.14 )	0.67 ( 0.16 )
oxygen saturation decreased	35	26157	49943	56781709	49978	56857844	1.52	1.09	2.12	是	1.52	6.24	1.09	2.12	否	1.52	1.09	否	0.6	0.1	是	metabolic, nutritional and blood gas investigations	代谢、营养和血气检查	blood gas and acid base analyses	血气和酸碱分析	investigations	各类检查	血氧饱和度降低	1.52 ( 1.09 - 2.12 )	1.52 ( 6.24 )	1.52 ( 1.09 )	0.6 ( 0.1 )
crying	35	26157	34236	56797416	34271	56857844	2.22	1.59	3.09	是	2.22	23.41	1.59	3.09	是	2.22	1.59	否	1.15	0.62	是	general system disorders nec	全身系统疾病（不另分类）	general signs and symptoms nec	一般症状和体征（不另分类）	general disorders and administration site conditions	全身性疾病及给药部位各种反应	哭	2.22 ( 1.59 - 3.09 )	2.22 ( 23.41 )	2.22 ( 1.59 )	1.15 ( 0.62 )
hyperreflexia	35	26157	3214	56828438	3249	56857844	23.66	16.95	33.02	是	23.63	750.37	16.94	32.96	是	23.39	16.76	是	4.55	3.37	是	neurological disorders nec	神经类疾病（不另分类）	abnormal reflexes	各种异常反射	nervous system disorders	各类神经系统疾病	反射亢进	23.66 ( 16.95 - 33.02 )	23.63 ( 750.37 )	23.39 ( 16.76 )	4.55 ( 3.37 )
heart rate increased	35	26157	90271	56741381	90306	56857844	0.84	0.6	1.17	否	0.84	1.05	0.6	1.17	否	0.84	0.6	否	-0.25	-0.72	否	cardiac and vascular investigations (excl enzyme tests)	心血管检查（不包括酶检测）	heart rate and pulse investigations	心率和脉搏检查	investigations	各类检查	心率升高	0.84 ( 0.6 - 1.17 )	0.84 ( 1.05 )	0.84 ( 0.6 )	-0.25 ( -0.72 )
mania	35	26157	15139	56816513	15174	56857844	5.02	3.6	7	是	5.02	112.32	3.6	6.99	是	5.01	3.59	是	2.32	1.69	是	manic and bipolar mood disorders and disturbances	躁狂及双相性心境障碍和混乱	mood alterations with manic symptoms	伴燥狂症状的情感变化	psychiatric disorders	精神病类	躁狂	5.02 ( 3.6 - 7 )	5.02 ( 112.32 )	5.01 ( 3.59 )	2.32 ( 1.69 )
maternal exposure timing unspecified	35	26157	3174	56828478	3209	56857844	23.96	17.17	33.44	是	23.93	760.55	17.15	33.38	是	23.68	16.96	是	4.57	3.38	是	exposures, chemical injuries and poisoning	暴露、化学伤和中毒	exposures associated with pregnancy, delivery and lactation	与妊娠、分娩和泌乳有关的暴露	injury, poisoning and procedural complications	各类损伤、中毒及操作并发症	时段未指明的孕产妇暴露	23.96 ( 17.17 - 33.44 )	23.93 ( 760.55 )	23.68 ( 16.96 )	4.57 ( 3.38 )
cough	34	26158	254899	56576753	254933	56857844	0.29	0.21	0.4	否	0.29	59.57	0.21	0.4	否	0.29	0.21	否	-1.79	-2.25	否	respiratory disorders nec	呼吸系统疾病（不另分类）	coughing and associated symptoms	咳嗽和相关症状	respiratory, thoracic and mediastinal disorders	呼吸系统、胸及纵隔疾病	咳嗽	0.29 ( 0.21 - 0.4 )	0.29 ( 59.57 )	0.29 ( 0.21 )	-1.79 ( -2.25 )
muscle twitching	34	26158	21455	56810197	21489	56857844	3.44	2.46	4.82	是	3.44	58.73	2.46	4.81	是	3.43	2.45	是	1.78	1.19	是	muscle disorders	肌肉类疾病	muscle related signs and symptoms nec	肌肉相关症状和体征（不另分类）	musculoskeletal and connective tissue disorders	各种肌肉骨骼及结缔组织疾病	肌肉抽搐	3.44 ( 2.46 - 4.82 )	3.44 ( 58.73 )	3.43 ( 2.45 )	1.78 ( 1.19 )
sepsis	34	26158	102498	56729154	102532	56857844	0.72	0.51	1.01	否	0.72	3.72	0.51	1.01	否	0.72	0.51	否	-0.47	-0.95	否	infections - pathogen unspecified	感染 - 未指明病原	sepsis, bacteraemia, viraemia and fungaemia nec	脓毒症、菌血症、病毒血症和真菌血症（不另分类）	infections and infestations	感染及侵染类疾病	脓毒症	0.72 ( 0.51 - 1.01 )	0.72 ( 3.72 )	0.72 ( 0.51 )	-0.47 ( -0.95 )
fracture	34	26158	17430	56814222	17464	56857844	4.24	3.03	5.93	是	4.23	83.8	3.02	5.92	是	4.23	3.02	是	2.08	1.46	是	bone and joint injuries	骨骼及关节损伤	fractures and dislocations nec	骨折和脱臼（不另分类）	injury, poisoning and procedural complications	各类损伤、中毒及操作并发症	骨折	4.24 ( 3.03 - 5.93 )	4.23 ( 83.8 )	4.23 ( 3.02 )	2.08 ( 1.46 )
neuroleptic malignant syndrome	33	26159	10843	56820809	10876	56857844	6.61	4.7	9.31	是	6.6	156.47	4.69	9.29	是	6.59	4.68	是	2.72	2	是	neuromuscular disorders	神经肌肉类疾病	muscle tone abnormal	肌张力异常	nervous system disorders	各类神经系统疾病	神经阻滞剂恶性综合征	6.61 ( 4.7 - 9.31 )	6.6 ( 156.47 )	6.59 ( 4.68 )	2.72 ( 2 )
haematemesis	33	26159	23418	56808234	23451	56857844	3.06	2.17	4.31	是	3.06	45.65	2.17	4.3	是	3.05	2.17	是	1.61	1.03	是	gastrointestinal haemorrhages nec	胃肠系统出血（不另分类）	non-site specific gastrointestinal haemorrhages	部位不明的胃肠出血	gastrointestinal disorders	胃肠系统疾病	呕血	3.06 ( 2.17 - 4.31 )	3.06 ( 45.65 )	3.05 ( 2.17 )	1.61 ( 1.03 )
visual impairment	32	26160	111415	56720237	111447	56857844	0.62	0.44	0.88	否	0.62	7.3	0.44	0.88	否	0.62	0.44	否	-0.68	-1.17	否	vision disorders	各种视觉障碍	visual impairment and blindness (excl colour blindness)	视觉损害和失明（色盲除外）	eye disorders	眼器官疾病	视觉损害	0.62 ( 0.44 - 0.88 )	0.62 ( 7.3 )	0.62 ( 0.44 )	-0.68 ( -1.17 )
renal failure	32	26160	125833	56705819	125865	56857844	0.55	0.39	0.78	否	0.55	11.67	0.39	0.78	否	0.55	0.39	否	-0.86	-1.34	否	renal disorders (excl nephropathies)	肾脏各种异常（不包括肾病）	renal failure and impairment	肾衰和肾损害	renal and urinary disorders	肾脏及泌尿系统疾病	肾衰	0.55 ( 0.39 - 0.78 )	0.55 ( 11.67 )	0.55 ( 0.39 )	-0.86 ( -1.34 )
mental status changes	32	26160	25589	56806063	25621	56857844	2.72	1.92	3.84	是	2.71	34.6	1.92	3.84	是	2.71	1.92	否	1.44	0.86	是	psychiatric disorders nec	精神病类（不另分类）	mental disorders nec	各种精神疾病（不另分类）	psychiatric disorders	精神病类	精神状态改变	2.72 ( 1.92 - 3.84 )	2.71 ( 34.6 )	2.71 ( 1.92 )	1.44 ( 0.86 )
haematochezia	32	26160	49873	56781779	49905	56857844	1.39	0.98	1.97	否	1.39	3.54	0.98	1.97	否	1.39	0.98	否	0.48	-0.04	否	gastrointestinal haemorrhages nec	胃肠系统出血（不另分类）	non-site specific gastrointestinal haemorrhages	部位不明的胃肠出血	gastrointestinal disorders	胃肠系统疾病	便血	1.39 ( 0.98 - 1.97 )	1.39 ( 3.54 )	1.39 ( 0.98 )	0.48 ( -0.04 )
congenital anomaly	31	26161	7028	56824624	7059	56857844	9.58	6.73	13.64	是	9.57	236.92	6.73	13.62	是	9.53	6.7	是	3.25	2.4	是	congenital and hereditary disorders nec	先天性及遗传性疾病（不另分类）	congenital disorders nec	各种先天性疾病（不另分类）	congenital, familial and genetic disorders	各种先天性家族性遗传性疾病	先天性异常	9.58 ( 6.73 - 13.64 )	9.57 ( 236.92 )	9.53 ( 6.7 )	3.25 ( 2.4 )
pneumonia aspiration	31	26161	22534	56809118	22565	56857844	2.99	2.1	4.25	是	2.99	40.88	2.1	4.24	是	2.98	2.1	是	1.58	0.98	是	infections - pathogen unspecified	感染 - 未指明病原	lower respiratory tract and lung infections	下呼吸道和肺部感染	infections and infestations	感染及侵染类疾病	感染性吸入性肺炎	2.99 ( 2.1 - 4.25 )	2.99 ( 40.88 )	2.98 ( 2.1 )	1.58 ( 0.98 )
head injury	31	26161	28933	56802719	28964	56857844	2.33	1.64	3.31	是	2.32	23.39	1.63	3.31	是	2.32	1.63	否	1.22	0.65	是	injuries nec	各种损伤（不另分类）	site specific injuries nec	部位确定的各种损伤（不另分类）	injury, poisoning and procedural complications	各类损伤、中毒及操作并发症	头部损伤	2.33 ( 1.64 - 3.31 )	2.32 ( 23.39 )	2.32 ( 1.63 )	1.22 ( 0.65 )
personality change	31	26161	8736	56822916	8767	56857844	7.71	5.42	10.97	是	7.7	180.1	5.41	10.95	是	7.68	5.39	是	2.94	2.16	是	personality disorders and disturbances in behaviour	人性格异常及行为混乱	behaviour and socialisation disturbances	行为和社会关系障碍	psychiatric disorders	精神病类	人格改变	7.71 ( 5.42 - 10.97 )	7.7 ( 180.1 )	7.68 ( 5.39 )	2.94 ( 2.16 )
sedation	31	26161	22915	56808737	22946	56857844	2.94	2.07	4.18	是	2.94	39.52	2.06	4.17	是	2.93	2.06	是	1.55	0.96	是	neurological disorders nec	神经类疾病（不另分类）	disturbances in consciousness nec	意识障碍（不另分类）	nervous system disorders	各类神经系统疾病	镇静	2.94 ( 2.07 - 4.18 )	2.94 ( 39.52 )	2.93 ( 2.06 )	1.55 ( 0.96 )
altered state of consciousness	31	26161	19465	56812187	19496	56857844	3.46	2.43	4.92	是	3.46	54.03	2.43	4.91	是	3.45	2.43	是	1.79	1.17	是	neurological disorders nec	神经类疾病（不另分类）	disturbances in consciousness nec	意识障碍（不另分类）	nervous system disorders	各类神经系统疾病	意识状态改变	3.46 ( 2.43 - 4.92 )	3.46 ( 54.03 )	3.45 ( 2.43 )	1.79 ( 1.17 )
hypertonia	31	26161	5429	56826223	5460	56857844	12.4	8.71	17.66	是	12.39	322.77	8.71	17.63	是	12.33	8.66	是	3.62	2.67	是	neuromuscular disorders	神经肌肉类疾病	muscle tone abnormal	肌张力异常	nervous system disorders	各类神经系统疾病	肌张力亢进	12.4 ( 8.71 - 17.66 )	12.39 ( 322.77 )	12.33 ( 8.66 )	3.62 ( 2.67 )
prescription drug used without a prescription	31	26161	5296	56826356	5327	56857844	12.71	8.93	18.1	是	12.7	332.26	8.92	18.07	是	12.63	8.87	是	3.66	2.7	是	medication errors and other product use errors and issues	用药错误及其他产品使用错误和问题	medication errors, product use errors and issues nec	不另分类的各种用药错误、产品使用错误和问题	injury, poisoning and procedural complications	各类损伤、中毒及操作并发症	使用未经处方的处方药	12.71 ( 8.93 - 18.1 )	12.7 ( 332.26 )	12.63 ( 8.87 )	3.66 ( 2.7 )
multiple drug overdose	31	26161	4379	56827273	4410	56857844	15.38	10.8	21.9	是	15.36	413.3	10.79	21.86	是	15.26	10.72	是	3.93	2.89	是								15.38 ( 10.8 - 21.9 )	15.36 ( 413.3 )	15.26 ( 10.72 )	3.93 ( 2.89 )
patent ductus arteriosus	30	26162	3792	56827860	3822	56857844	17.18	12	24.62	是	17.17	453.18	11.99	24.58	是	17.04	11.89	是	4.09	2.97	是	cardiac and vascular disorders congenital	先天性心血管系统疾病	persistent foetal circulation disorders	持续性胎儿循环异常	congenital, familial and genetic disorders	各种先天性家族性遗传性疾病	动脉导管未闭	17.18 ( 12 - 24.62 )	17.17 ( 453.18 )	17.04 ( 11.89 )	4.09 ( 2.97 )
fear	30	26162	25747	56805905	25777	56857844	2.53	1.77	3.62	是	2.53	27.69	1.77	3.62	是	2.53	1.77	否	1.34	0.75	是	anxiety disorders and symptoms	焦虑症及症状	fear symptoms and phobic disorders (incl social phobia)	恐惧症状和恐怖症（包括社会恐怖症）	psychiatric disorders	精神病类	恐惧	2.53 ( 1.77 - 3.62 )	2.53 ( 27.69 )	2.53 ( 1.77 )	1.34 ( 0.75 )
skin discolouration	30	26162	42302	56789350	42332	56857844	1.54	1.08	2.2	是	1.54	5.66	1.08	2.2	否	1.54	1.08	否	0.62	0.08	是	epidermal and dermal conditions	表皮及真皮状况	dermal and epidermal conditions nec	各种表皮和真皮病症（不另分类）	skin and subcutaneous tissue disorders	皮肤及皮下组织类疾病	皮肤变色	1.54 ( 1.08 - 2.2 )	1.54 ( 5.66 )	1.54 ( 1.08 )	0.62 ( 0.08 )
respiratory distress	30	26162	25339	56806313	25369	56857844	2.57	1.8	3.68	是	2.57	28.72	1.8	3.67	是	2.57	1.79	否	1.36	0.77	是	respiratory disorders nec	呼吸系统疾病（不另分类）	breathing abnormalities	各种呼吸异常	respiratory, thoracic and mediastinal disorders	呼吸系统、胸及纵隔疾病	呼吸窘迫	2.57 ( 1.8 - 3.68 )	2.57 ( 28.72 )	2.57 ( 1.79 )	1.36 ( 0.77 )
international normalised ratio increased	30	26162	27435	56804217	27465	56857844	2.37	1.66	3.4	是	2.37	23.81	1.66	3.39	是	2.37	1.66	否	1.25	0.66	是	haematology investigations (incl blood groups)	血液类检查（包括血型）	coagulation and bleeding analyses	凝血和出血分析	investigations	各类检查	国际标准化比率升高	2.37 ( 1.66 - 3.4 )	2.37 ( 23.81 )	2.37 ( 1.66 )	1.25 ( 0.66 )
hyperthermia	30	26162	6883	56824769	6913	56857844	9.47	6.61	13.55	是	9.46	225.93	6.61	13.53	是	9.42	6.58	是	3.24	2.37	是	body temperature conditions	体温状况类	body temperature altered	体温变化	general disorders and administration site conditions	全身性疾病及给药部位各种反应	体温过高	9.47 ( 6.61 - 13.55 )	9.46 ( 225.93 )	9.42 ( 6.58 )	3.24 ( 2.37 )
hyperkalaemia	30	26162	31761	56799891	31791	56857844	2.05	1.43	2.93	是	2.05	16.12	1.43	2.93	是	2.05	1.43	否	1.03	0.47	是	electrolyte and fluid balance conditions	电解质及液体平衡状况	potassium imbalance	钾平衡失调	metabolism and nutrition disorders	代谢及营养类疾病	高钾血症	2.05 ( 1.43 - 2.93 )	2.05 ( 16.12 )	2.05 ( 1.43 )	1.03 ( 0.47 )
blood sodium decreased	29	26163	17203	56814449	17232	56857844	3.66	2.54	5.27	是	3.66	55.93	2.54	5.26	是	3.65	2.54	是	1.87	1.22	是	water, electrolyte and mineral investigations	水、电解质及矿物质的各种检查	mineral and electrolyte analyses	各种矿物质和电解质分析	investigations	各类检查	血钠降低	3.66 ( 2.54 - 5.27 )	3.66 ( 55.93 )	3.65 ( 2.54 )	1.87 ( 1.22 )
cyanosis	29	26163	14412	56817240	14441	56857844	4.37	3.03	6.29	是	4.37	75.13	3.03	6.28	是	4.36	3.03	是	2.12	1.44	是	vascular disorders nec	血管疾病（不另分类）	peripheral vascular disorders nec	周围血管疾病（不另分类）	vascular disorders	血管与淋巴管类疾病	发绀	4.37 ( 3.03 - 6.29 )	4.37 ( 75.13 )	4.36 ( 3.03 )	2.12 ( 1.44 )
migraine	29	26163	85759	56745893	85788	56857844	0.73	0.51	1.06	否	0.73	2.81	0.51	1.06	否	0.73	0.51	否	-0.45	-0.96	否	headaches	各类头痛	migraine headaches	各种偏头痛	nervous system disorders	各类神经系统疾病	偏头痛	0.73 ( 0.51 - 1.06 )	0.73 ( 2.81 )	0.73 ( 0.51 )	-0.45 ( -0.96 )
drug withdrawal syndrome neonatal	29	26163	14528	56817124	14557	56857844	4.33	3.01	6.24	是	4.33	74.17	3.01	6.23	是	4.32	3	是	2.11	1.43	是	therapeutic and nontherapeutic effects (excl toxicity)	治疗性及非治疗性反应类（不包括毒性）	withdrawal and rebound effects	各种停药与反弹效应	general disorders and administration site conditions	全身性疾病及给药部位各种反应	新生儿药物戒断综合征	4.33 ( 3.01 - 6.24 )	4.33 ( 74.17 )	4.32 ( 3 )	2.11 ( 1.43 )
ventricular septal defect	29	26163	5427	56826225	5456	56857844	11.61	8.06	16.72	是	11.59	279.28	8.05	16.7	是	11.54	8.01	是	3.53	2.57	是	cardiac and vascular disorders congenital	先天性心血管系统疾病	cardiac septal defects congenital	先天性心脏间隔缺损	congenital, familial and genetic disorders	各种先天性家族性遗传性疾病	室间隔缺损	11.61 ( 8.06 - 16.72 )	11.59 ( 279.28 )	11.54 ( 8.01 )	3.53 ( 2.57 )
exposure during pregnancy	28	26164	54177	56777475	54205	56857844	1.12	0.77	1.62	否	1.12	0.37	0.77	1.62	否	1.12	0.77	否	0.17	-0.38	否	exposures, chemical injuries and poisoning	暴露、化学伤和中毒	exposures associated with pregnancy, delivery and lactation	与妊娠、分娩和泌乳有关的暴露	injury, poisoning and procedural complications	各类损伤、中毒及操作并发症	妊娠过程中暴露	1.12 ( 0.77 - 1.62 )	1.12 ( 0.37 )	1.12 ( 0.77 )	0.17 ( -0.38 )
oedema peripheral	28	26164	114037	56717615	114065	56857844	0.53	0.37	0.77	否	0.53	11.49	0.37	0.77	否	0.53	0.37	否	-0.91	-1.42	否	general system disorders nec	全身系统疾病（不另分类）	oedema nec	各种水肿（不另分类）	general disorders and administration site conditions	全身性疾病及给药部位各种反应	外周水肿	0.53 ( 0.37 - 0.77 )	0.53 ( 11.49 )	0.53 ( 0.37 )	-0.91 ( -1.42 )
contusion	28	26164	87841	56743811	87869	56857844	0.69	0.48	1	否	0.69	3.85	0.48	1	否	0.69	0.48	否	-0.53	-1.05	否	injuries nec	各种损伤（不另分类）	skin injuries nec	各种皮肤损伤（不另分类）	injury, poisoning and procedural complications	各类损伤、中毒及操作并发症	挫伤	0.69 ( 0.48 - 1 )	0.69 ( 3.85 )	0.69 ( 0.48 )	-0.53 ( -1.05 )
brain oedema	28	26164	11394	56820258	11422	56857844	5.34	3.68	7.73	是	5.33	98.33	3.68	7.72	是	5.32	3.67	是	2.41	1.67	是	increased intracranial pressure and hydrocephalus	颅内压升高及脑积水	increased intracranial pressure disorders	各种颅内压升高	nervous system disorders	各类神经系统疾病	脑水肿	5.34 ( 3.68 - 7.73 )	5.33 ( 98.33 )	5.32 ( 3.67 )	2.41 ( 1.67 )
body temperature increased	28	26164	18785	56812867	18813	56857844	3.24	2.23	4.69	是	3.23	43.17	2.23	4.68	是	3.23	2.23	是	1.69	1.05	是	physical examination and organ system status topics	体检和器官系统状态主题	physical examination procedures and organ system status	体检步骤和器官系统状态	investigations	各类检查	体温升高	3.24 ( 2.23 - 4.69 )	3.23 ( 43.17 )	3.23 ( 2.23 )	1.69 ( 1.05 )
panic attack	28	26164	33709	56797943	33737	56857844	1.8	1.24	2.61	是	1.8	10	1.24	2.61	否	1.8	1.24	否	0.85	0.27	是	anxiety disorders and symptoms	焦虑症及症状	panic attacks and disorders	惊恐发作和惊恐障碍	psychiatric disorders	精神病类	惊恐发作	1.8 ( 1.24 - 2.61 )	1.8 ( 10 )	1.8 ( 1.24 )	0.85 ( 0.27 )
asphyxia	28	26164	7571	56824081	7599	56857844	8.03	5.54	11.64	是	8.02	171.57	5.54	11.63	是	8	5.52	是	3	2.15	是	respiratory disorders nec	呼吸系统疾病（不另分类）	conditions associated with abnormal gas exchange	与气体交换异常相关的病症	respiratory, thoracic and mediastinal disorders	呼吸系统、胸及纵隔疾病	窒息	8.03 ( 5.54 - 11.64 )	8.02 ( 171.57 )	8 ( 5.52 )	3 ( 2.15 )
pallor	27	26165	25344	56806308	25371	56857844	2.31	1.59	3.37	是	2.31	20.08	1.59	3.37	是	2.31	1.58	否	1.21	0.6	是	vascular disorders nec	血管疾病（不另分类）	site specific vascular disorders nec	特定部位血管疾病（不另分类）	vascular disorders	血管与淋巴管类疾病	苍白	2.31 ( 1.59 - 3.37 )	2.31 ( 20.08 )	2.31 ( 1.58 )	1.21 ( 0.6 )
blood glucose increased	27	26165	176990	56654662	177017	56857844	0.33	0.23	0.48	否	0.33	36.61	0.23	0.48	否	0.33	0.23	否	-1.59	-2.11	否	metabolic, nutritional and blood gas investigations	代谢、营养和血气检查	carbohydrate tolerance analyses (incl diabetes)	碳水化合物耐受性分析（包括糖尿病）	investigations	各类检查	血葡萄糖升高	0.33 ( 0.23 - 0.48 )	0.33 ( 36.61 )	0.33 ( 0.23 )	-1.59 ( -2.11 )
dehydration	27	26165	123164	56708488	123191	56857844	0.48	0.33	0.69	否	0.48	15.64	0.33	0.69	否	0.48	0.33	否	-1.07	-1.59	否	electrolyte and fluid balance conditions	电解质及液体平衡状况	total fluid volume decreased	总液体体积减少	metabolism and nutrition disorders	代谢及营养类疾病	脱水	0.48 ( 0.33 - 0.69 )	0.48 ( 15.64 )	0.48 ( 0.33 )	-1.07 ( -1.59 )
vertigo	27	26165	56227	56775425	56254	56857844	1.04	0.71	1.52	否	1.04	0.05	0.71	1.52	否	1.04	0.71	否	0.06	-0.49	否	inner ear and viiith cranial nerve disorders	内耳及第八颅神经类疾病	inner ear signs and symptoms	各种内耳症状和体征	ear and labyrinth disorders	耳及迷路类疾病	眩晕	1.04 ( 0.71 - 1.52 )	1.04 ( 0.05 )	1.04 ( 0.71 )	0.06 ( -0.49 )
cholestasis	27	26165	17317	56814335	17344	56857844	3.39	2.32	4.94	是	3.38	45.27	2.32	4.93	是	3.38	2.32	是	1.76	1.09	是	hepatic and hepatobiliary disorders	肝脏及肝胆类疾病	cholestasis and jaundice	胆汁淤积和黄疸类病症	hepatobiliary disorders	肝胆系统疾病	胆汁淤积	3.39 ( 2.32 - 4.94 )	3.38 ( 45.27 )	3.38 ( 2.32 )	1.76 ( 1.09 )
incorrect dose administered	26	26166	196731	56634921	196757	56857844	0.29	0.19	0.42	否	0.29	46.28	0.2	0.42	否	0.29	0.2	否	-1.8	-2.32	否	medication errors and other product use errors and issues	用药错误及其他产品使用错误和问题	product administration errors and issues	各种产品给用错误和问题	injury, poisoning and procedural complications	各类损伤、中毒及操作并发症	给用了不正确的剂量	0.29 ( 0.19 - 0.42 )	0.29 ( 46.28 )	0.29 ( 0.2 )	-1.8 ( -2.32 )
upper gastrointestinal haemorrhage	26	26166	15756	56815896	15782	56857844	3.58	2.44	5.27	是	3.58	48.29	2.44	5.26	是	3.58	2.43	是	1.84	1.15	是	gastrointestinal haemorrhages nec	胃肠系统出血（不另分类）	non-site specific gastrointestinal haemorrhages	部位不明的胃肠出血	gastrointestinal disorders	胃肠系统疾病	上消化道出血	3.58 ( 2.44 - 5.27 )	3.58 ( 48.29 )	3.58 ( 2.43 )	1.84 ( 1.15 )
delusion	26	26166	14068	56817584	14094	56857844	4.01	2.73	5.9	是	4.01	58.65	2.73	5.89	是	4	2.73	是	2	1.29	是	disturbances in thinking and perception	思维及感知紊乱	delusional symptoms	妄想综合征	psychiatric disorders	精神病类	妄想	4.01 ( 2.73 - 5.9 )	4.01 ( 58.65 )	4 ( 2.73 )	2 ( 1.29 )
hypothermia	26	26166	9250	56822402	9276	56857844	6.1	4.15	8.97	是	6.1	110.54	4.15	8.96	是	6.08	4.14	是	2.61	1.8	是	body temperature conditions	体温状况类	body temperature altered	体温变化	general disorders and administration site conditions	全身性疾病及给药部位各种反应	体温过低	6.1 ( 4.15 - 8.97 )	6.1 ( 110.54 )	6.08 ( 4.14 )	2.61 ( 1.8 )
drug level increased	26	26166	15102	56816550	15128	56857844	3.74	2.54	5.49	是	3.74	52.01	2.54	5.49	是	3.73	2.54	是	1.9	1.2	是	toxicology and therapeutic drug monitoring	毒理学及治疗药物监测	therapeutic drug monitoring analyses	各种治疗药物监测分析	investigations	各类检查	药物水平升高	3.74 ( 2.54 - 5.49 )	3.74 ( 52.01 )	3.73 ( 2.54 )	1.9 ( 1.2 )
hypersensitivity	26	26166	168523	56663129	168549	56857844	0.33	0.23	0.49	否	0.33	34.47	0.23	0.49	否	0.33	0.23	否	-1.58	-2.1	否	allergic conditions	过敏类反应	allergic conditions nec	各种过敏反应（不另分类）	immune system disorders	免疫系统疾病	超敏反应	0.33 ( 0.23 - 0.49 )	0.33 ( 34.47 )	0.33 ( 0.23 )	-1.58 ( -2.1 )
paranoia	26	26166	15931	56815721	15957	56857844	3.54	2.41	5.21	是	3.54	47.35	2.41	5.2	是	3.54	2.41	是	1.82	1.14	是	personality disorders and disturbances in behaviour	人性格异常及行为混乱	behaviour and socialisation disturbances	行为和社会关系障碍	psychiatric disorders	精神病类	偏执	3.54 ( 2.41 - 5.21 )	3.54 ( 47.35 )	3.54 ( 2.41 )	1.82 ( 1.14 )
aphasia	26	26166	28029	56803623	28055	56857844	2.01	1.37	2.96	是	2.01	13.24	1.37	2.96	是	2.01	1.37	否	1.01	0.4	是	neurological disorders nec	神经类疾病（不另分类）	cortical dysfunction nec	皮质功能异常（不另分类）	nervous system disorders	各类神经系统疾病	失语	2.01 ( 1.37 - 2.96 )	2.01 ( 13.24 )	2.01 ( 1.37 )	1.01 ( 0.4 )
mood swings	26	26166	29584	56802068	29610	56857844	1.91	1.3	2.8	是	1.91	11.21	1.3	2.8	否	1.91	1.3	否	0.93	0.33	是	mood disorders and disturbances nec	心境障碍和混乱（不另分类）	fluctuating mood symptoms	情绪变动综合征	psychiatric disorders	精神病类	心情波动	1.91 ( 1.3 - 2.8 )	1.91 ( 11.21 )	1.91 ( 1.3 )	0.93 ( 0.33 )
blood creatinine increased	26	26166	60371	56771281	60397	56857844	0.93	0.64	1.37	否	0.93	0.12	0.64	1.37	否	0.93	0.64	否	-0.1	-0.65	否	renal and urinary tract investigations and urinalyses	肾脏、泌尿道检查及尿液分析	renal function analyses	各种肾功能分析	investigations	各类检查	血肌酐升高	0.93 ( 0.64 - 1.37 )	0.93 ( 0.12 )	0.93 ( 0.64 )	-0.1 ( -0.65 )
haemoglobin decreased	26	26166	95340	56736312	95366	56857844	0.59	0.4	0.87	否	0.59	7.33	0.4	0.87	否	0.59	0.4	否	-0.76	-1.29	否	haematology investigations (incl blood groups)	血液类检查（包括血型）	red blood cell analyses	各种红细胞分析	investigations	各类检查	血红蛋白降低	0.59 ( 0.4 - 0.87 )	0.59 ( 7.33 )	0.59 ( 0.4 )	-0.76 ( -1.29 )
rheumatoid arthritis	26	26166	98980	56732672	99006	56857844	0.57	0.39	0.84	否	0.57	8.45	0.39	0.84	否	0.57	0.39	否	-0.81	-1.34	否	joint disorders	关节类疾病	rheumatoid arthropathies	各种类风湿性关节病	musculoskeletal and connective tissue disorders	各种肌肉骨骼及结缔组织疾病	类风湿关节炎	0.57 ( 0.39 - 0.84 )	0.57 ( 8.45 )	0.57 ( 0.39 )	-0.81 ( -1.34 )
muscular weakness	25	26167	104894	56726758	104919	56857844	0.52	0.35	0.76	否	0.52	11.29	0.35	0.77	否	0.52	0.35	否	-0.95	-1.49	否	muscle disorders	肌肉类疾病	muscle weakness conditions	各种肌无力	musculoskeletal and connective tissue disorders	各种肌肉骨骼及结缔组织疾病	肌无力	0.52 ( 0.35 - 0.76 )	0.52 ( 11.29 )	0.52 ( 0.35 )	-0.95 ( -1.49 )
treatment noncompliance	25	26167	48439	56783213	48464	56857844	1.12	0.76	1.66	否	1.12	0.32	0.76	1.66	否	1.12	0.76	否	0.16	-0.41	否	therapeutic and nontherapeutic effects (excl toxicity)	治疗性及非治疗性反应类（不包括毒性）	therapeutic and nontherapeutic responses	各种治疗和非治疗反应	general disorders and administration site conditions	全身性疾病及给药部位各种反应	治疗不服从	1.12 ( 0.76 - 1.66 )	1.12 ( 0.32 )	1.12 ( 0.76 )	0.16 ( -0.41 )
inappropriate antidiuretic hormone secretion	25	26167	8971	56822681	8996	56857844	6.05	4.09	8.96	是	6.05	105.03	4.08	8.95	是	6.03	4.07	是	2.59	1.77	是	hypothalamus and pituitary gland disorders	下丘脑及垂体腺类疾病	posterior pituitary disorders	垂体后叶疾病	endocrine disorders	内分泌系统疾病	抗利尿激素分泌失调	6.05 ( 4.09 - 8.96 )	6.05 ( 105.03 )	6.03 ( 4.07 )	2.59 ( 1.77 )
alopecia	25	26167	180179	56651473	180204	56857844	0.3	0.2	0.44	否	0.3	40.69	0.2	0.45	否	0.3	0.2	否	-1.73	-2.26	否	skin appendage conditions	皮肤附属物各种状况	alopecias	各种秃头症	skin and subcutaneous tissue disorders	皮肤及皮下组织类疾病	脱发	0.3 ( 0.2 - 0.44 )	0.3 ( 40.69 )	0.3 ( 0.2 )	-1.73 ( -2.26 )
nervousness	25	26167	49343	56782309	49368	56857844	1.1	0.74	1.63	否	1.1	0.22	0.74	1.63	否	1.1	0.74	否	0.14	-0.44	否	anxiety disorders and symptoms	焦虑症及症状	anxiety symptoms	焦虑症状	psychiatric disorders	精神病类	神经紧张不安	1.1 ( 0.74 - 1.63 )	1.1 ( 0.22 )	1.1 ( 0.74 )	0.14 ( -0.44 )
blood creatine phosphokinase increased	25	26167	27202	56804450	27227	56857844	2	1.35	2.95	是	1.99	12.39	1.35	2.95	否	1.99	1.35	否	1	0.37	是	enzyme investigations nec	酶检查（不另分类）	skeletal and cardiac muscle analyses	骨和心肌分析检验	investigations	各类检查	血肌酸磷酸激酶升高	2 ( 1.35 - 2.95 )	1.99 ( 12.39 )	1.99 ( 1.35 )	1 ( 0.37 )
haematoma	25	26167	24313	56807339	24338	56857844	2.23	1.51	3.3	是	2.23	16.97	1.51	3.3	是	2.23	1.51	否	1.16	0.52	是	vascular haemorrhagic disorders	血管性出血疾病	haemorrhages nec	各种出血（不另分类）	vascular disorders	血管与淋巴管类疾病	血肿	2.23 ( 1.51 - 3.3 )	2.23 ( 16.97 )	2.23 ( 1.51 )	1.16 ( 0.52 )
rectal haemorrhage	25	26167	39888	56791764	39913	56857844	1.36	0.92	2.01	否	1.36	2.38	0.92	2.01	否	1.36	0.92	否	0.44	-0.14	否	gastrointestinal haemorrhages nec	胃肠系统出血（不另分类）	intestinal haemorrhages	各种肠出血	gastrointestinal disorders	胃肠系统疾病	直肠出血	1.36 ( 0.92 - 2.01 )	1.36 ( 2.38 )	1.36 ( 0.92 )	0.44 ( -0.14 )
mental disorder	24	26168	40429	56791223	40453	56857844	1.29	0.86	1.92	否	1.29	1.55	0.86	1.92	否	1.29	0.86	否	0.37	-0.23	否	psychiatric disorders nec	精神病类（不另分类）	mental disorders nec	各种精神疾病（不另分类）	psychiatric disorders	精神病类	精神障碍	1.29 ( 0.86 - 1.92 )	1.29 ( 1.55 )	1.29 ( 0.86 )	0.37 ( -0.23 )
extrapyramidal disorder	24	26168	23978	56807674	24002	56857844	2.17	1.46	3.24	是	2.17	15.17	1.46	3.24	是	2.17	1.45	否	1.12	0.47	是	movement disorders (incl parkinsonism)	运动障碍类（包括帕金森病）	dyskinesias and movement disorders nec	运动障碍和运动失调（不另分类）	nervous system disorders	各类神经系统疾病	锥体外系疾病	2.17 ( 1.46 - 3.24 )	2.17 ( 15.17 )	2.17 ( 1.45 )	1.12 ( 0.47 )
night sweats	24	26168	28908	56802744	28932	56857844	1.8	1.21	2.69	是	1.8	8.55	1.21	2.69	否	1.8	1.21	否	0.85	0.23	是	skin appendage conditions	皮肤附属物各种状况	apocrine and eccrine gland disorders	顶浆分泌腺和小汗腺疾病	skin and subcutaneous tissue disorders	皮肤及皮下组织类疾病	盗汗	1.8 ( 1.21 - 2.69 )	1.8 ( 8.55 )	1.8 ( 1.21 )	0.85 ( 0.23 )
psychotic disorder	24	26168	27025	56804627	27049	56857844	1.93	1.29	2.88	是	1.93	10.7	1.29	2.87	否	1.93	1.29	否	0.95	0.32	是	schizophrenia and other psychotic disorders	精神分裂症和其他精神疾病	psychotic disorder nec	精神类疾病（不另分类）	psychiatric disorders	精神病类	精神病性障碍	1.93 ( 1.29 - 2.88 )	1.93 ( 10.7 )	1.93 ( 1.29 )	0.95 ( 0.32 )
orthostatic hypotension	24	26168	15755	56815897	15779	56857844	3.31	2.22	4.94	是	3.31	38.54	2.22	4.93	是	3.3	2.21	是	1.72	1.02	是	decreased and nonspecific blood pressure disorders and shock	血压降低和性质不明的血压异常及休克	vascular hypotensive disorders	血管低血压疾病	vascular disorders	血管与淋巴管类疾病	直立性低血压	3.31 ( 2.22 - 4.94 )	3.31 ( 38.54 )	3.3 ( 2.21 )	1.72 ( 1.02 )
miosis	24	26168	7129	56824523	7153	56857844	7.31	4.9	10.92	是	7.3	130.18	4.89	10.9	是	7.28	4.88	是	2.86	1.96	是	ocular neuromuscular disorders	眼神经肌肉类疾病	pupil disorders	各种瞳孔疾病	eye disorders	眼器官疾病	瞳孔缩小	7.31 ( 4.9 - 10.92 )	7.3 ( 130.18 )	7.28 ( 4.88 )	2.86 ( 1.96 )
sinus tachycardia	24	26168	13027	56818625	13051	56857844	4	2.68	5.97	是	4	53.86	2.68	5.97	是	3.99	2.67	是	2	1.26	是	cardiac arrhythmias	心律失常类疾病	supraventricular arrhythmias	各种室上性心律失常	cardiac disorders	心脏器官疾病	窦性心动过速	4 ( 2.68 - 5.97 )	4 ( 53.86 )	3.99 ( 2.67 )	2 ( 1.26 )
dysphagia	24	26168	86397	56745255	86421	56857844	0.6	0.4	0.9	否	0.6	6.29	0.4	0.9	否	0.6	0.4	否	-0.73	-1.28	否	gastrointestinal signs and symptoms	胃肠道系统症状和体征	gastrointestinal signs and symptoms nec	各种胃肠道症状和体征（不另分类）	gastrointestinal disorders	胃肠系统疾病	吞咽困难	0.6 ( 0.4 - 0.9 )	0.6 ( 6.29 )	0.6 ( 0.4 )	-0.73 ( -1.28 )
thrombocytopenia	23	26169	101324	56730328	101347	56857844	0.49	0.33	0.74	否	0.49	12.04	0.33	0.74	否	0.49	0.33	否	-1.02	-1.58	否	platelet disorders	血小板类疾病	thrombocytopenias	各种血小板减少症	blood and lymphatic system disorders	血液及淋巴系统疾病	血小板减少症	0.49 ( 0.33 - 0.74 )	0.49 ( 12.04 )	0.49 ( 0.33 )	-1.02 ( -1.58 )
cardiomegaly	23	26169	11738	56819914	11761	56857844	4.25	2.83	6.41	是	4.25	57.1	2.82	6.4	是	4.25	2.82	是	2.09	1.31	是	myocardial disorders	心肌类疾病	myocardial disorders nec	各种心肌疾病（不另分类）	cardiac disorders	心脏器官疾病	心脏扩大	4.25 ( 2.83 - 6.41 )	4.25 ( 57.1 )	4.25 ( 2.82 )	2.09 ( 1.31 )
hepatic failure	23	26169	27607	56804045	27630	56857844	1.81	1.2	2.72	是	1.81	8.3	1.2	2.72	否	1.81	1.2	否	0.85	0.22	是	hepatic and hepatobiliary disorders	肝脏及肝胆类疾病	hepatic failure and associated disorders	肝衰竭和相关疾病	hepatobiliary disorders	肝胆系统疾病	肝衰竭	1.81 ( 1.2 - 2.72 )	1.81 ( 8.3 )	1.81 ( 1.2 )	0.85 ( 0.22 )
hyperglycaemia	23	26169	33462	56798190	33485	56857844	1.49	0.99	2.25	否	1.49	3.72	0.99	2.24	否	1.49	0.99	否	0.58	-0.04	否	glucose metabolism disorders (incl diabetes mellitus)	葡萄糖代谢疾病（包括糖尿病）	hyperglycaemic conditions nec	各种高血糖状况（不另分类）	metabolism and nutrition disorders	代谢及营养类疾病	高血糖症	1.49 ( 0.99 - 2.25 )	1.49 ( 3.72 )	1.49 ( 0.99 )	0.58 ( -0.04 )
abnormal dreams	23	26169	26417	56805235	26440	56857844	1.89	1.26	2.85	是	1.89	9.62	1.26	2.84	否	1.89	1.25	否	0.92	0.28	是	sleep disorders and disturbances	睡眠异常和混乱	parasomnias	各种异睡症	psychiatric disorders	精神病类	异常做梦	1.89 ( 1.26 - 2.85 )	1.89 ( 9.62 )	1.89 ( 1.25 )	0.92 ( 0.28 )
gastrooesophageal reflux disease	23	26169	72360	56759292	72383	56857844	0.69	0.46	1.04	否	0.69	3.21	0.46	1.04	否	0.69	0.46	否	-0.54	-1.11	否	gastrointestinal motility and defaecation conditions	胃肠运动及排便状况	gastrointestinal atonic and hypomotility disorders nec	各种胃肠道弛缓和动力不足性疾病（不另分类）	gastrointestinal disorders	胃肠系统疾病	胃食管反流病	0.69 ( 0.46 - 1.04 )	0.69 ( 3.21 )	0.69 ( 0.46 )	-0.54 ( -1.11 )
dyspepsia	23	26169	88526	56743126	88549	56857844	0.56	0.37	0.85	否	0.56	7.78	0.37	0.85	否	0.56	0.37	否	-0.83	-1.39	否	gastrointestinal signs and symptoms	胃肠道系统症状和体征	dyspeptic signs and symptoms	消化不良症状和体征	gastrointestinal disorders	胃肠系统疾病	消化不良	0.56 ( 0.37 - 0.85 )	0.56 ( 7.78 )	0.56 ( 0.37 )	-0.83 ( -1.39 )
akathisia	23	26169	12635	56819017	12658	56857844	3.95	2.62	5.95	是	3.95	50.59	2.62	5.94	是	3.94	2.62	是	1.98	1.22	是	movement disorders (incl parkinsonism)	运动障碍类（包括帕金森病）	dyskinesias and movement disorders nec	运动障碍和运动失调（不另分类）	nervous system disorders	各类神经系统疾病	静坐不能	3.95 ( 2.62 - 5.95 )	3.95 ( 50.59 )	3.94 ( 2.62 )	1.98 ( 1.22 )
cardiac disorder	22	26170	87609	56744043	87631	56857844	0.54	0.36	0.83	否	0.54	8.37	0.36	0.83	否	0.54	0.36	否	-0.88	-1.45	否	cardiac disorders, signs and symptoms nec	心脏相关疾病、症状和体征（不另分类）	cardiac disorders nec	各种心脏疾病（不另分类）	cardiac disorders	心脏器官疾病	心脏疾病	0.54 ( 0.36 - 0.83 )	0.54 ( 8.37 )	0.54 ( 0.36 )	-0.88 ( -1.45 )
hepatocellular injury	22	26170	13454	56818198	13476	56857844	3.55	2.34	5.39	是	3.55	40.2	2.34	5.39	是	3.54	2.33	是	1.83	1.07	是	hepatic and hepatobiliary disorders	肝脏及肝胆类疾病	hepatocellular damage and hepatitis nec	肝细胞损害和肝炎（不另分类）	hepatobiliary disorders	肝胆系统疾病	肝细胞损伤	3.55 ( 2.34 - 5.39 )	3.55 ( 40.2 )	3.54 ( 2.33 )	1.83 ( 1.07 )
bruxism	22	26170	4949	56826703	4971	56857844	9.65	6.35	14.68	是	9.65	169.74	6.35	14.66	是	9.61	6.32	是	3.26	2.2	是	changes in physical activity	体力活动变化	stereotypies and automatisms	刻板症和自动症	psychiatric disorders	精神病类	磨牙症	9.65 ( 6.35 - 14.68 )	9.65 ( 169.74 )	9.61 ( 6.32 )	3.26 ( 2.2 )
cerebral haemorrhage	22	26170	33124	56798528	33146	56857844	1.44	0.95	2.19	否	1.44	2.97	0.95	2.19	否	1.44	0.95	否	0.53	-0.1	否	central nervous system vascular disorders	中枢神经系统血管疾病	central nervous system haemorrhages and cerebrovascular accidents	中枢神经系统出血和脑血管意外	nervous system disorders	各类神经系统疾病	大脑出血	1.44 ( 0.95 - 2.19 )	1.44 ( 2.97 )	1.44 ( 0.95 )	0.53 ( -0.1 )
renal impairment	22	26170	76005	56755647	76027	56857844	0.63	0.41	0.95	否	0.63	4.85	0.41	0.95	否	0.63	0.41	否	-0.67	-1.25	否	renal disorders (excl nephropathies)	肾脏各种异常（不包括肾病）	renal failure and impairment	肾衰和肾损害	renal and urinary disorders	肾脏及泌尿系统疾病	肾功能损害	0.63 ( 0.41 - 0.95 )	0.63 ( 4.85 )	0.63 ( 0.41 )	-0.67 ( -1.25 )
tearfulness	22	26170	4023	56827629	4045	56857844	11.87	7.81	18.06	是	11.87	217.72	7.81	18.04	是	11.81	7.76	是	3.56	2.4	是	depressed mood disorders and disturbances	抑郁性心境障碍和混乱	mood alterations with depressive symptoms	伴忧郁症状的情绪变化	psychiatric disorders	精神病类	含泪	11.87 ( 7.81 - 18.06 )	11.87 ( 217.72 )	11.81 ( 7.76 )	3.56 ( 2.4 )
drug prescribing error	22	26170	19191	56812461	19213	56857844	2.49	1.64	3.78	是	2.49	19.55	1.64	3.78	是	2.49	1.64	否	1.31	0.62	是								2.49 ( 1.64 - 3.78 )	2.49 ( 19.55 )	2.49 ( 1.64 )	1.31 ( 0.62 )
aspiration	22	26170	9667	56821985	9689	56857844	4.94	3.25	7.51	是	4.94	68.95	3.25	7.5	是	4.93	3.24	是	2.3	1.47	是	respiratory disorders nec	呼吸系统疾病（不另分类）	respiratory tract disorders nec	呼吸道疾病（不另分类）	respiratory, thoracic and mediastinal disorders	呼吸系统、胸及纵隔疾病	误吸	4.94 ( 3.25 - 7.51 )	4.94 ( 68.95 )	4.93 ( 3.24 )	2.3 ( 1.47 )
coma scale abnormal	22	26170	2619	56829033	2641	56857844	18.24	11.99	27.76	是	18.23	355.23	11.98	27.73	是	18.08	11.88	是	4.18	2.77	是	neurological, special senses and psychiatric investigations	神经、特殊感觉和精神病检查	neurologic diagnostic procedures	神经系统诊断性检查	investigations	各类检查	昏迷评分异常	18.24 ( 11.99 - 27.76 )	18.23 ( 355.23 )	18.08 ( 11.88 )	4.18 ( 2.77 )
cardiac murmur	22	26170	8129	56823523	8151	56857844	5.88	3.87	8.93	是	5.87	88.71	3.87	8.92	是	5.86	3.86	是	2.55	1.67	是	cardiac and vascular investigations (excl enzyme tests)	心血管检查（不包括酶检测）	cardiac auscultatory investigations	心脏听诊	investigations	各类检查	心脏杂音	5.88 ( 3.87 - 8.93 )	5.87 ( 88.71 )	5.86 ( 3.86 )	2.55 ( 1.67 )
grand mal convulsion	22	26170	8904	56822748	8926	56857844	5.36	3.53	8.15	是	5.36	77.87	3.53	8.14	是	5.35	3.52	是	2.42	1.57	是								5.36 ( 3.53 - 8.15 )	5.36 ( 77.87 )	5.35 ( 3.52 )	2.42 ( 1.57 )
torsade de pointes	21	26171	7091	56824561	7112	56857844	6.43	4.19	9.87	是	6.43	95.94	4.19	9.86	是	6.41	4.18	是	2.68	1.75	是	cardiac arrhythmias	心律失常类疾病	ventricular arrhythmias and cardiac arrest	室性心律失常和心搏停止	cardiac disorders	心脏器官疾病	尖端扭转型室速	6.43 ( 4.19 - 9.87 )	6.43 ( 95.94 )	6.41 ( 4.18 )	2.68 ( 1.75 )
alanine aminotransferase increased	21	26171	55949	56775703	55970	56857844	0.81	0.53	1.25	否	0.81	0.89	0.53	1.25	否	0.81	0.53	否	-0.3	-0.9	否	hepatobiliary investigations	肝胆系统检查	hepatobiliary function diagnostic procedures	肝胆功能诊断性操作	investigations	各类检查	丙氨酸氨基转移酶升高	0.81 ( 0.53 - 1.25 )	0.81 ( 0.89 )	0.81 ( 0.53 )	-0.3 ( -0.9 )
melaena	21	26171	20489	56811163	20510	56857844	2.22	1.45	3.41	是	2.22	14.14	1.45	3.41	是	2.22	1.45	否	1.15	0.46	是	gastrointestinal haemorrhages nec	胃肠系统出血（不另分类）	non-site specific gastrointestinal haemorrhages	部位不明的胃肠出血	gastrointestinal disorders	胃肠系统疾病	黑便	2.22 ( 1.45 - 3.41 )	2.22 ( 14.14 )	2.22 ( 1.45 )	1.15 ( 0.46 )
generalised tonic-clonic seizure	21	26171	14674	56816978	14695	56857844	3.11	2.02	4.77	是	3.11	29.94	2.02	4.76	是	3.1	2.02	是	1.63	0.89	是	seizures (incl subtypes)	癫痫发作（包括各种亚型）	generalised tonic-clonic seizures	全面性强直-痉挛性癫痫发作	nervous system disorders	各类神经系统疾病	全身强直阵挛性癫痫发作	3.11 ( 2.02 - 4.77 )	3.11 ( 29.94 )	3.1 ( 2.02 )	1.63 ( 0.89 )
gastrointestinal haemorrhage	21	26171	79383	56752269	79404	56857844	0.57	0.37	0.88	否	0.57	6.65	0.37	0.88	否	0.57	0.37	否	-0.8	-1.39	否	gastrointestinal haemorrhages nec	胃肠系统出血（不另分类）	non-site specific gastrointestinal haemorrhages	部位不明的胃肠出血	gastrointestinal disorders	胃肠系统疾病	胃肠出血	0.57 ( 0.37 - 0.88 )	0.57 ( 6.65 )	0.57 ( 0.37 )	-0.8 ( -1.39 )
myocardial infarction	21	26171	167270	56664382	167291	56857844	0.27	0.18	0.42	否	0.27	40.93	0.18	0.42	否	0.27	0.18	否	-1.88	-2.44	否	coronary artery disorders	冠状动脉类疾病	ischaemic coronary artery disorders	各种缺血性冠状动脉疾病	cardiac disorders	心脏器官疾病	心肌梗死	0.27 ( 0.18 - 0.42 )	0.27 ( 40.93 )	0.27 ( 0.18 )	-1.88 ( -2.44 )
erectile dysfunction	21	26171	23170	56808482	23191	56857844	1.97	1.28	3.02	是	1.97	9.97	1.28	3.02	否	1.97	1.28	否	0.98	0.3	是	sexual function and fertility disorders	性功能和生育疾病类	erection and ejaculation conditions and disorders	勃起和射精状态和障碍	reproductive system and breast disorders	生殖系统及乳腺疾病	勃起功能障碍	1.97 ( 1.28 - 3.02 )	1.97 ( 9.97 )	1.97 ( 1.28 )	0.98 ( 0.3 )
suicidal behaviour	21	26171	3934	56827718	3955	56857844	11.59	7.55	17.8	是	11.58	201.98	7.54	17.78	是	11.53	7.51	是	3.53	2.35	是	suicidal and self-injurious behaviours nec	各种自杀及自我伤害行为（不另分类）	suicidal and self-injurious behaviour	自杀和自我伤害行为	psychiatric disorders	精神病类	自杀行为	11.59 ( 7.55 - 17.8 )	11.58 ( 201.98 )	11.53 ( 7.51 )	3.53 ( 2.35 )
hypoglycaemia	21	26171	44641	56787011	44662	56857844	1.02	0.67	1.57	否	1.02	0.01	0.67	1.57	否	1.02	0.67	否	0.03	-0.59	否	glucose metabolism disorders (incl diabetes mellitus)	葡萄糖代谢疾病（包括糖尿病）	hypoglycaemic conditions nec	各种低血糖状况（不另分类）	metabolism and nutrition disorders	代谢及营养类疾病	低血糖	1.02 ( 0.67 - 1.57 )	1.02 ( 0.01 )	1.02 ( 0.67 )	0.03 ( -0.59 )
hypertensive crisis	21	26171	10335	56821317	10356	56857844	4.41	2.87	6.77	是	4.41	55.25	2.87	6.76	是	4.4	2.87	是	2.14	1.31	是	vascular hypertensive disorders	血管性高血压疾病	accelerated and malignant hypertension	加速性和恶性高血压	vascular disorders	血管与淋巴管类疾病	高血压危象	4.41 ( 2.87 - 6.77 )	4.41 ( 55.25 )	4.4 ( 2.87 )	2.14 ( 1.31 )
ventricular tachycardia	21	26171	15077	56816575	15098	56857844	3.02	1.97	4.64	是	3.02	28.38	1.97	4.64	是	3.02	1.97	否	1.59	0.85	是	cardiac arrhythmias	心律失常类疾病	ventricular arrhythmias and cardiac arrest	室性心律失常和心搏停止	cardiac disorders	心脏器官疾病	室性心动过速	3.02 ( 1.97 - 4.64 )	3.02 ( 28.38 )	3.02 ( 1.97 )	1.59 ( 0.85 )
impaired work ability	21	26171	19830	56811822	19851	56857844	2.3	1.5	3.53	是	2.3	15.38	1.5	3.52	是	2.3	1.5	否	1.2	0.5	是	lifestyle issues	生活方式问题	disability issues	残疾问题	social circumstances	社会环境	工作能力受损	2.3 ( 1.5 - 3.53 )	2.3 ( 15.38 )	2.3 ( 1.5 )	1.2 ( 0.5 )
epilepsy	21	26171	27480	56804172	27501	56857844	1.66	1.08	2.54	是	1.66	5.48	1.08	2.54	否	1.66	1.08	否	0.73	0.07	是	seizures (incl subtypes)	癫痫发作（包括各种亚型）	seizures and seizure disorders nec	癫痫和癫痫类疾病 （不另分类）	nervous system disorders	各类神经系统疾病	癫痫	1.66 ( 1.08 - 2.54 )	1.66 ( 5.48 )	1.66 ( 1.08 )	0.73 ( 0.07 )
prescribed overdose	20	26172	17043	56814609	17063	56857844	2.55	1.64	3.95	是	2.55	18.76	1.64	3.95	是	2.54	1.64	否	1.35	0.61	是	overdoses and underdoses nec	用药过量及用药剂量不足（不另分类）	overdoses nec	用药过量（不另分类）	injury, poisoning and procedural complications	各类损伤、中毒及操作并发症	处方用药过量	2.55 ( 1.64 - 3.95 )	2.55 ( 18.76 )	2.54 ( 1.64 )	1.35 ( 0.61 )
mobility decreased	20	26172	64626	56767026	64646	56857844	0.67	0.43	1.04	否	0.67	3.22	0.43	1.04	否	0.67	0.43	否	-0.57	-1.18	否	musculoskeletal and connective tissue disorders nec	肌肉骨骼和结缔组织疾病（不另分类）	musculoskeletal and connective tissue conditions nec	各种肌肉骨骼和结缔组织疾病（不另分类）	musculoskeletal and connective tissue disorders	各种肌肉骨骼及结缔组织疾病	活动度降低	0.67 ( 0.43 - 1.04 )	0.67 ( 3.22 )	0.67 ( 0.43 )	-0.57 ( -1.18 )
blood potassium increased	20	26172	14785	56816867	14805	56857844	2.94	1.89	4.55	是	2.94	25.49	1.89	4.55	是	2.93	1.89	否	1.55	0.79	是	water, electrolyte and mineral investigations	水、电解质及矿物质的各种检查	mineral and electrolyte analyses	各种矿物质和电解质分析	investigations	各类检查	血钾升高	2.94 ( 1.89 - 4.55 )	2.94 ( 25.49 )	2.93 ( 1.89 )	1.55 ( 0.79 )
feeling cold	20	26172	25785	56805867	25805	56857844	1.68	1.09	2.61	是	1.68	5.54	1.09	2.61	否	1.68	1.09	否	0.75	0.07	是	general system disorders nec	全身系统疾病（不另分类）	feelings and sensations nec	各种感受与感觉（不另分类）	general disorders and administration site conditions	全身性疾病及给药部位各种反应	感到寒冷	1.68 ( 1.09 - 2.61 )	1.68 ( 5.54 )	1.68 ( 1.09 )	0.75 ( 0.07 )
respiratory disorder	20	26172	27337	56804315	27357	56857844	1.59	1.02	2.46	是	1.59	4.35	1.02	2.46	否	1.59	1.02	否	0.67	0	否	respiratory disorders nec	呼吸系统疾病（不另分类）	respiratory tract disorders nec	呼吸道疾病（不另分类）	respiratory, thoracic and mediastinal disorders	呼吸系统、胸及纵隔疾病	呼吸系统疾病	1.59 ( 1.02 - 2.46 )	1.59 ( 4.35 )	1.59 ( 1.02 )	0.67 ( 0 )
pulmonary congestion	20	26172	12247	56819405	12267	56857844	3.55	2.29	5.5	是	3.54	36.46	2.29	5.49	是	3.54	2.28	是	1.82	1.03	是	lower respiratory tract disorders (excl obstruction and infection)	下呼吸道疾病（阻塞和感染除外）	pulmonary oedemas	各种肺水肿	respiratory, thoracic and mediastinal disorders	呼吸系统、胸及纵隔疾病	肺淤血	3.55 ( 2.29 - 5.5 )	3.54 ( 36.46 )	3.54 ( 2.28 )	1.82 ( 1.03 )
tachypnoea	20	26172	12247	56819405	12267	56857844	3.55	2.29	5.5	是	3.54	36.46	2.29	5.49	是	3.54	2.28	是	1.82	1.03	是	respiratory disorders nec	呼吸系统疾病（不另分类）	breathing abnormalities	各种呼吸异常	respiratory, thoracic and mediastinal disorders	呼吸系统、胸及纵隔疾病	呼吸急促	3.55 ( 2.29 - 5.5 )	3.54 ( 36.46 )	3.54 ( 2.28 )	1.82 ( 1.03 )
suspected suicide	20	26172	3605	56828047	3625	56857844	12.05	7.76	18.7	是	12.04	201.31	7.76	18.68	是	11.98	7.72	是	3.58	2.34	是	suicidal and self-injurious behaviours nec	各种自杀及自我伤害行为（不另分类）	suicidal and self-injurious behaviour	自杀和自我伤害行为	psychiatric disorders	精神病类	疑似自杀	12.05 ( 7.76 - 18.7 )	12.04 ( 201.31 )	11.98 ( 7.72 )	3.58 ( 2.34 )
eye pain	19	26173	48122	56783530	48141	56857844	0.86	0.55	1.34	否	0.86	0.46	0.55	1.34	否	0.86	0.55	否	-0.22	-0.86	否	eye disorders nec	眼类疾病（不另分类）	ocular disorders nec	各种眼部疾病（不另分类）	eye disorders	眼器官疾病	眼痛	0.86 ( 0.55 - 1.34 )	0.86 ( 0.46 )	0.86 ( 0.55 )	-0.22 ( -0.86 )
nervous system disorder	19	26173	29331	56802321	29350	56857844	1.41	0.9	2.2	否	1.41	2.22	0.9	2.2	否	1.41	0.9	否	0.49	-0.18	否	neurological disorders nec	神经类疾病（不另分类）	nervous system disorders nec	神经系统异常（不另分类）	nervous system disorders	各类神经系统疾病	神经系统病变	1.41 ( 0.9 - 2.2 )	1.41 ( 2.22 )	1.41 ( 0.9 )	0.49 ( -0.18 )
chest discomfort	19	26173	92748	56738904	92767	56857844	0.44	0.28	0.7	否	0.44	13.21	0.28	0.7	否	0.44	0.28	否	-1.17	-1.77	否	general system disorders nec	全身系统疾病（不另分类）	pain and discomfort nec	疼痛和不适（不另分类）	general disorders and administration site conditions	全身性疾病及给药部位各种反应	胸部不适	0.44 ( 0.28 - 0.7 )	0.44 ( 13.21 )	0.44 ( 0.28 )	-1.17 ( -1.77 )
substance abuse	19	26173	7675	56823977	7694	56857844	5.37	3.43	8.43	是	5.37	67.44	3.42	8.42	是	5.36	3.42	是	2.42	1.49	是	psychiatric disorders nec	精神病类（不另分类）	substance related and addictive disorders	各种物质使用相关及成瘾性障碍	psychiatric disorders	精神病类	物质滥用	5.37 ( 3.43 - 8.43 )	5.37 ( 67.44 )	5.36 ( 3.42 )	2.42 ( 1.49 )
acute respiratory distress syndrome	19	26173	16090	56815562	16109	56857844	2.56	1.63	4.02	是	2.56	18.08	1.63	4.02	是	2.56	1.63	否	1.36	0.6	是	lower respiratory tract disorders (excl obstruction and infection)	下呼吸道疾病（阻塞和感染除外）	pulmonary oedemas	各种肺水肿	respiratory, thoracic and mediastinal disorders	呼吸系统、胸及纵隔疾病	急性呼吸窘迫综合征	2.56 ( 1.63 - 4.02 )	2.56 ( 18.08 )	2.56 ( 1.63 )	1.36 ( 0.6 )
subdural haematoma	19	26173	13405	56818247	13424	56857844	3.08	1.96	4.83	是	3.08	26.58	1.96	4.82	是	3.07	1.96	否	1.62	0.83	是	injuries nec	各种损伤（不另分类）	cerebral injuries nec	大脑损伤（不另分类）	injury, poisoning and procedural complications	各类损伤、中毒及操作并发症	硬膜下血肿	3.08 ( 1.96 - 4.83 )	3.08 ( 26.58 )	3.07 ( 1.96 )	1.62 ( 0.83 )
libido decreased	19	26173	11509	56820143	11528	56857844	3.58	2.28	5.62	是	3.58	35.31	2.28	5.62	是	3.58	2.28	是	1.84	1.02	是	sexual dysfunctions, disturbances and gender identity disorders	性功能障碍、异常及性认同异常	sexual desire disorders	性欲障碍类	psychiatric disorders	精神病类	性欲降低	3.58 ( 2.28 - 5.62 )	3.58 ( 35.31 )	3.58 ( 2.28 )	1.84 ( 1.02 )
drug screen positive	19	26173	7110	56824542	7129	56857844	5.8	3.7	9.1	是	5.8	75.25	3.7	9.09	是	5.79	3.69	是	2.53	1.58	是	toxicology and therapeutic drug monitoring	毒理学及治疗药物监测	toxicology laboratory analyses	各种毒理学实验室分析	investigations	各类检查	药物筛查阳性	5.8 ( 3.7 - 9.1 )	5.8 ( 75.25 )	5.79 ( 3.69 )	2.53 ( 1.58 )
product prescribing error	19	26173	20885	56810767	20904	56857844	1.97	1.26	3.1	是	1.97	9.13	1.26	3.09	否	1.97	1.26	否	0.98	0.27	是	medication errors and other product use errors and issues	用药错误及其他产品使用错误和问题	product prescribing errors and issues	各种产品处方错误和问题	injury, poisoning and procedural complications	各类损伤、中毒及操作并发症	产品处方错误	1.97 ( 1.26 - 3.1 )	1.97 ( 9.13 )	1.97 ( 1.26 )	0.98 ( 0.27 )
emotional disorder	18	26174	29051	56802601	29069	56857844	1.34	0.85	2.13	否	1.34	1.59	0.85	2.13	否	1.34	0.85	否	0.43	-0.26	否	mood disorders and disturbances nec	心境障碍和混乱（不另分类）	emotional and mood disturbances nec	情感和情绪障碍（不另分类）	psychiatric disorders	精神病类	情绪障碍	1.34 ( 0.85 - 2.13 )	1.34 ( 1.59 )	1.34 ( 0.85 )	0.43 ( -0.26 )
restless legs syndrome	18	26174	16993	56814659	17011	56857844	2.3	1.45	3.65	是	2.3	13.19	1.45	3.65	是	2.3	1.45	否	1.2	0.44	是	neurological disorders nec	神经类疾病（不另分类）	sensory abnormalities nec	各种感觉异常（不另分类）	nervous system disorders	各类神经系统疾病	不宁腿综合征	2.3 ( 1.45 - 3.65 )	2.3 ( 13.19 )	2.3 ( 1.45 )	1.2 ( 0.44 )
hepatic enzyme increased	18	26174	59467	56772185	59485	56857844	0.66	0.41	1.04	否	0.66	3.23	0.41	1.04	否	0.66	0.41	否	-0.61	-1.24	否	hepatobiliary investigations	肝胆系统检查	hepatobiliary function diagnostic procedures	肝胆功能诊断性操作	investigations	各类检查	肝酶升高	0.66 ( 0.41 - 1.04 )	0.66 ( 3.23 )	0.66 ( 0.41 )	-0.61 ( -1.24 )
erythema	18	26174	189029	56642623	189047	56857844	0.21	0.13	0.33	否	0.21	55.01	0.13	0.33	否	0.21	0.13	否	-2.27	-2.88	否	epidermal and dermal conditions	表皮及真皮状况	erythemas	各种皮肤红斑	skin and subcutaneous tissue disorders	皮肤及皮下组织类疾病	红斑	0.21 ( 0.13 - 0.33 )	0.21 ( 55.01 )	0.21 ( 0.13 )	-2.27 ( -2.88 )
urticaria	18	26174	149068	56682584	149086	56857844	0.26	0.16	0.42	否	0.26	37.51	0.17	0.42	否	0.26	0.17	否	-1.93	-2.54	否	angioedema and urticaria	血管性水肿和风疹	urticarias	各种荨麻疹	skin and subcutaneous tissue disorders	皮肤及皮下组织类疾病	荨麻疹	0.26 ( 0.16 - 0.42 )	0.26 ( 37.51 )	0.26 ( 0.17 )	-1.93 ( -2.54 )
atrial fibrillation	18	26174	89978	56741674	89996	56857844	0.43	0.27	0.69	否	0.43	13.3	0.27	0.69	否	0.43	0.27	否	-1.2	-1.82	否	cardiac arrhythmias	心律失常类疾病	supraventricular arrhythmias	各种室上性心律失常	cardiac disorders	心脏器官疾病	房颤	0.43 ( 0.27 - 0.69 )	0.43 ( 13.3 )	0.43 ( 0.27 )	-1.2 ( -1.82 )
nystagmus	18	26174	4910	56826742	4928	56857844	7.96	5.01	12.65	是	7.95	109.05	5.01	12.63	是	7.93	4.99	是	2.99	1.87	是	neurological disorders nec	神经类疾病（不另分类）	coordination and balance disturbances	协调与平衡障碍	nervous system disorders	各类神经系统疾病	眼震	7.96 ( 5.01 - 12.65 )	7.95 ( 109.05 )	7.93 ( 4.99 )	2.99 ( 1.87 )
incorrect route of drug administration	18	26174	35721	56795931	35739	56857844	1.09	0.69	1.74	否	1.09	0.14	0.69	1.74	否	1.09	0.69	否	0.13	-0.54	否								1.09 ( 0.69 - 1.74 )	1.09 ( 0.14 )	1.09 ( 0.69 )	0.13 ( -0.54 )
mental impairment	18	26174	22531	56809121	22549	56857844	1.73	1.09	2.75	是	1.73	5.58	1.09	2.75	否	1.73	1.09	否	0.79	0.08	是	mental impairment disorders	精神损害类疾病	mental impairment (excl dementia and memory loss)	精神损害（痴呆和记忆力丧失除外）	nervous system disorders	各类神经系统疾病	精神损害	1.73 ( 1.09 - 2.75 )	1.73 ( 5.58 )	1.73 ( 1.09 )	0.79 ( 0.08 )
dystonia	18	26174	18202	56813450	18220	56857844	2.15	1.35	3.41	是	2.15	11	1.35	3.41	是	2.14	1.35	否	1.1	0.35	是	movement disorders (incl parkinsonism)	运动障碍类（包括帕金森病）	dystonias	各种肌张力障碍	nervous system disorders	各类神经系统疾病	肌张力障碍	2.15 ( 1.35 - 3.41 )	2.15 ( 11 )	2.14 ( 1.35 )	1.1 ( 0.35 )
chronic obstructive pulmonary disease	18	26174	48325	56783327	48343	56857844	0.81	0.51	1.28	否	0.81	0.82	0.51	1.28	否	0.81	0.51	否	-0.31	-0.95	否	bronchial disorders (excl neoplasms)	支气管系统疾病（不包括肿瘤）	bronchospasm and obstruction	支气管痉挛和阻塞	respiratory, thoracic and mediastinal disorders	呼吸系统、胸及纵隔疾病	慢性阻塞性肺疾病	0.81 ( 0.51 - 1.28 )	0.81 ( 0.82 )	0.81 ( 0.51 )	-0.31 ( -0.95 )
brain injury	18	26174	9253	56822399	9271	56857844	4.22	2.66	6.71	是	4.22	44.16	2.66	6.7	是	4.21	2.65	是	2.08	1.19	是	structural brain disorders	结构性脑类疾病	structural brain disorders nec	各种结构性脑病（不另分类）	nervous system disorders	各类神经系统疾病	脑损伤	4.22 ( 2.66 - 6.71 )	4.22 ( 44.16 )	4.21 ( 2.65 )	2.08 ( 1.19 )
blood pressure decreased	18	26174	60806	56770846	60824	56857844	0.64	0.4	1.02	否	0.64	3.59	0.4	1.02	否	0.64	0.4	否	-0.64	-1.27	否	cardiac and vascular investigations (excl enzyme tests)	心血管检查（不包括酶检测）	vascular tests nec (incl blood pressure)	各种血管检查（不另分类）（包括血压）	investigations	各类检查	血压降低	0.64 ( 0.4 - 1.02 )	0.64 ( 3.59 )	0.64 ( 0.4 )	-0.64 ( -1.27 )
swollen tongue	17	26175	28840	56802812	28857	56857844	1.28	0.79	2.06	否	1.28	1.03	0.8	2.06	否	1.28	0.79	否	0.35	-0.35	否	tongue conditions	舌疾病	tongue signs and symptoms	舌部症状和体征	gastrointestinal disorders	胃肠系统疾病	肿舌	1.28 ( 0.79 - 2.06 )	1.28 ( 1.03 )	1.28 ( 0.79 )	0.35 ( -0.35 )
aspartate aminotransferase increased	17	26175	48280	56783372	48297	56857844	0.76	0.47	1.23	否	0.76	1.24	0.47	1.23	否	0.76	0.47	否	-0.39	-1.05	否	hepatobiliary investigations	肝胆系统检查	hepatobiliary function diagnostic procedures	肝胆功能诊断性操作	investigations	各类检查	天门冬氨酸氨基转移酶升高	0.76 ( 0.47 - 1.23 )	0.76 ( 1.24 )	0.76 ( 0.47 )	-0.39 ( -1.05 )
potentiating drug interaction	17	26175	2919	56828733	2936	56857844	12.64	7.85	20.37	是	12.64	181.13	7.85	20.35	是	12.57	7.8	是	3.65	2.25	是	therapeutic and nontherapeutic effects (excl toxicity)	治疗性及非治疗性反应类（不包括毒性）	interactions	各种相互作用	general disorders and administration site conditions	全身性疾病及给药部位各种反应	协同性药物相互作用	12.64 ( 7.85 - 20.37 )	12.64 ( 181.13 )	12.57 ( 7.8 )	3.65 ( 2.25 )
hypotonia	17	26175	9254	56822398	9271	56857844	3.99	2.48	6.42	是	3.99	37.96	2.48	6.41	是	3.98	2.47	是	1.99	1.09	是	neuromuscular disorders	神经肌肉类疾病	muscle tone abnormal	肌张力异常	nervous system disorders	各类神经系统疾病	张力减低	3.99 ( 2.48 - 6.42 )	3.99 ( 37.96 )	3.98 ( 2.47 )	1.99 ( 1.09 )
emotional distress	17	26175	115583	56716069	115600	56857844	0.32	0.2	0.51	否	0.32	24.74	0.2	0.51	否	0.32	0.2	否	-1.65	-2.27	否	mood disorders and disturbances nec	心境障碍和混乱（不另分类）	emotional and mood disturbances nec	情感和情绪障碍（不另分类）	psychiatric disorders	精神病类	情绪困扰	0.32 ( 0.2 - 0.51 )	0.32 ( 24.74 )	0.32 ( 0.2 )	-1.65 ( -2.27 )
self injurious behaviour	17	26175	3006	56828646	3023	56857844	12.28	7.62	19.78	是	12.27	175.01	7.62	19.76	是	12.21	7.58	是	3.61	2.23	是								12.28 ( 7.62 - 19.78 )	12.27 ( 175.01 )	12.21 ( 7.58 )	3.61 ( 2.23 )
hypersomnia	17	26175	26292	56805360	26309	56857844	1.4	0.87	2.26	否	1.4	1.97	0.87	2.26	否	1.4	0.87	否	0.49	-0.22	否	sleep disturbances (incl subtypes)	睡眠类障碍（包括各种亚型）	narcolepsy and hypersomnia	发作性睡病和睡眠过度	nervous system disorders	各类神经系统疾病	睡眠过度	1.4 ( 0.87 - 2.26 )	1.4 ( 1.97 )	1.4 ( 0.87 )	0.49 ( -0.22 )
renal failure acute	17	26175	41596	56790056	41613	56857844	0.89	0.55	1.43	否	0.89	0.25	0.55	1.43	否	0.89	0.55	否	-0.17	-0.84	否								0.89 ( 0.55 - 1.43 )	0.89 ( 0.25 )	0.89 ( 0.55 )	-0.17 ( -0.84 )
stress	17	26175	65896	56765756	65913	56857844	0.56	0.35	0.9	否	0.56	5.89	0.35	0.9	否	0.56	0.35	否	-0.84	-1.48	否	anxiety disorders and symptoms	焦虑症及症状	anxiety symptoms	焦虑症状	psychiatric disorders	精神病类	应激	0.56 ( 0.35 - 0.9 )	0.56 ( 5.89 )	0.56 ( 0.35 )	-0.84 ( -1.48 )
pulseless electrical activity	17	26175	3714	56827938	3731	56857844	9.94	6.17	16.01	是	9.93	135.94	6.17	15.99	是	9.89	6.14	是	3.31	2.04	是	cardiac arrhythmias	心律失常类疾病	ventricular arrhythmias and cardiac arrest	室性心律失常和心搏停止	cardiac disorders	心脏器官疾病	无脉性电活动	9.94 ( 6.17 - 16.01 )	9.93 ( 135.94 )	9.89 ( 6.14 )	3.31 ( 2.04 )
abdominal distension	17	26175	93884	56737768	93901	56857844	0.39	0.24	0.63	否	0.39	15.97	0.24	0.63	否	0.39	0.24	否	-1.35	-1.98	否	gastrointestinal signs and symptoms	胃肠道系统症状和体征	flatulence, bloating and distension	肠胃胀气、气胀和膨胀	gastrointestinal disorders	胃肠系统疾病	腹胀	0.39 ( 0.24 - 0.63 )	0.39 ( 15.97 )	0.39 ( 0.24 )	-1.35 ( -1.98 )
oedema	17	26175	48985	56782667	49002	56857844	0.75	0.47	1.21	否	0.75	1.38	0.47	1.21	否	0.75	0.47	否	-0.41	-1.07	否	general system disorders nec	全身系统疾病（不另分类）	oedema nec	各种水肿（不另分类）	general disorders and administration site conditions	全身性疾病及给药部位各种反应	水肿	0.75 ( 0.47 - 1.21 )	0.75 ( 1.38 )	0.75 ( 0.47 )	-0.41 ( -1.07 )
joint swelling	17	26175	107387	56724265	107404	56857844	0.34	0.21	0.55	否	0.34	21.37	0.21	0.55	否	0.34	0.21	否	-1.54	-2.17	否	joint disorders	关节类疾病	joint related signs and symptoms	关节相关症状和体征	musculoskeletal and connective tissue disorders	各种肌肉骨骼及结缔组织疾病	关节肿胀	0.34 ( 0.21 - 0.55 )	0.34 ( 21.37 )	0.34 ( 0.21 )	-1.54 ( -2.17 )
hypophagia	17	26175	23115	56808537	23132	56857844	1.6	0.99	2.57	否	1.6	3.78	0.99	2.57	否	1.6	0.99	否	0.67	-0.05	否	appetite and general nutritional disorders	食欲及一般性营养障碍	appetite disorders	各种食欲障碍	metabolism and nutrition disorders	代谢及营养类疾病	摄食量减少	1.6 ( 0.99 - 2.57 )	1.6 ( 3.78 )	1.6 ( 0.99 )	0.67 ( -0.05 )
flatulence	17	26175	51457	56780195	51474	56857844	0.72	0.45	1.15	否	0.72	1.9	0.45	1.15	否	0.72	0.45	否	-0.48	-1.14	否	gastrointestinal signs and symptoms	胃肠道系统症状和体征	flatulence, bloating and distension	肠胃胀气、气胀和膨胀	gastrointestinal disorders	胃肠系统疾病	肠胃气胀	0.72 ( 0.45 - 1.15 )	0.72 ( 1.9 )	0.72 ( 0.45 )	-0.48 ( -1.14 )
haemorrhage	17	26175	96228	56735424	96245	56857844	0.38	0.24	0.62	否	0.38	16.89	0.24	0.62	否	0.38	0.24	否	-1.38	-2.01	否	vascular haemorrhagic disorders	血管性出血疾病	haemorrhages nec	各种出血（不另分类）	vascular disorders	血管与淋巴管类疾病	出血	0.38 ( 0.24 - 0.62 )	0.38 ( 16.89 )	0.38 ( 0.24 )	-1.38 ( -2.01 )
flushing	16	26176	95836	56735816	95852	56857844	0.36	0.22	0.59	否	0.36	17.99	0.22	0.59	否	0.36	0.22	否	-1.46	-2.11	否	vascular disorders nec	血管疾病（不另分类）	peripheral vascular disorders nec	周围血管疾病（不另分类）	vascular disorders	血管与淋巴管类疾病	潮红	0.36 ( 0.22 - 0.59 )	0.36 ( 17.99 )	0.36 ( 0.22 )	-1.46 ( -2.11 )
tongue biting	16	26176	1889	56829763	1905	56857844	18.39	11.24	30.08	是	18.38	260.73	11.24	30.06	是	18.23	11.14	是	4.19	2.48	是	neurological disorders nec	神经类疾病（不另分类）	neurological signs and symptoms nec	神经学症状和体征（不另分类）	nervous system disorders	各类神经系统疾病	咬舌	18.39 ( 11.24 - 30.08 )	18.38 ( 260.73 )	18.23 ( 11.14 )	4.19 ( 2.48 )
accidental death	16	26176	1749	56829903	1765	56857844	19.86	12.14	32.5	是	19.85	283.81	12.14	32.47	是	19.68	12.03	是	4.3	2.53	是	fatal outcomes	致命后果	death and sudden death	死亡和猝死	general disorders and administration site conditions	全身性疾病及给药部位各种反应	意外死亡	19.86 ( 12.14 - 32.5 )	19.85 ( 283.81 )	19.68 ( 12.03 )	4.3 ( 2.53 )
electrocardiogram qrs complex prolonged	16	26176	4477	56827175	4493	56857844	7.76	4.75	12.68	是	7.75	93.81	4.75	12.67	是	7.73	4.73	是	2.95	1.77	是	cardiac and vascular investigations (excl enzyme tests)	心血管检查（不包括酶检测）	ecg investigations	各种心电图检查	investigations	各类检查	心电图 QRS 波群延长	7.76 ( 4.75 - 12.68 )	7.75 ( 93.81 )	7.73 ( 4.73 )	2.95 ( 1.77 )
premature delivery	16	26176	14955	56816697	14971	56857844	2.32	1.42	3.79	是	2.32	12.03	1.42	3.79	是	2.32	1.42	否	1.21	0.41	是	maternal complications of labour and delivery	产妇临产及分娩并发症	labour onset and length abnormalities	分娩发动和产程异常	pregnancy, puerperium and perinatal conditions	妊娠期、产褥期及围产期状况	分娩提前	2.32 ( 1.42 - 3.79 )	2.32 ( 12.03 )	2.32 ( 1.42 )	1.21 ( 0.41 )
lung disorder	16	26176	44411	56787241	44427	56857844	0.78	0.48	1.28	否	0.78	0.98	0.48	1.28	否	0.78	0.48	否	-0.36	-1.04	否	respiratory disorders nec	呼吸系统疾病（不另分类）	respiratory tract disorders nec	呼吸道疾病（不另分类）	respiratory, thoracic and mediastinal disorders	呼吸系统、胸及纵隔疾病	肺部疾病	0.78 ( 0.48 - 1.28 )	0.78 ( 0.98 )	0.78 ( 0.48 )	-0.36 ( -1.04 )
leukocytosis	16	26176	16473	56815179	16489	56857844	2.11	1.29	3.44	是	2.11	9.31	1.29	3.44	是	2.11	1.29	否	1.07	0.28	是	white blood cell disorders	白血球类疾病	leukocytoses nec	各种白细胞增多症（不另分类）	blood and lymphatic system disorders	血液及淋巴系统疾病	白细胞增多症	2.11 ( 1.29 - 3.44 )	2.11 ( 9.31 )	2.11 ( 1.29 )	1.07 ( 0.28 )
shock	16	26176	20387	56811265	20403	56857844	1.7	1.04	2.78	是	1.7	4.64	1.04	2.78	否	1.7	1.04	否	0.77	0.01	是	decreased and nonspecific blood pressure disorders and shock	血压降低和性质不明的血压异常及休克	circulatory collapse and shock	循环障碍和休克	vascular disorders	血管与淋巴管类疾病	休克	1.7 ( 1.04 - 2.78 )	1.7 ( 4.64 )	1.7 ( 1.04 )	0.77 ( 0.01 )
pleural effusion	16	26176	56513	56775139	56529	56857844	0.61	0.38	1	否	0.61	3.88	0.38	1	否	0.61	0.38	否	-0.7	-1.37	否	pleural disorders	胸膜类疾病	pneumothorax and pleural effusions nec	气胸和胸腔积液 （不另分类）	respiratory, thoracic and mediastinal disorders	呼吸系统、胸及纵隔疾病	胸腔积液	0.61 ( 0.38 - 1 )	0.61 ( 3.88 )	0.61 ( 0.38 )	-0.7 ( -1.37 )
blood potassium decreased	16	26176	27851	56803801	27867	56857844	1.25	0.76	2.04	否	1.25	0.78	0.76	2.03	否	1.25	0.76	否	0.32	-0.4	否	water, electrolyte and mineral investigations	水、电解质及矿物质的各种检查	mineral and electrolyte analyses	各种矿物质和电解质分析	investigations	各类检查	血钾降低	1.25 ( 0.76 - 2.04 )	1.25 ( 0.78 )	1.25 ( 0.76 )	0.32 ( -0.4 )
neck pain	16	26176	51544	56780108	51560	56857844	0.67	0.41	1.1	否	0.67	2.53	0.41	1.1	否	0.67	0.41	否	-0.57	-1.24	否	musculoskeletal and connective tissue disorders nec	肌肉骨骼和结缔组织疾病（不另分类）	musculoskeletal and connective tissue pain and discomfort	肌肉骨骼和结缔组织的各种疼痛与不适	musculoskeletal and connective tissue disorders	各种肌肉骨骼及结缔组织疾病	颈痛	0.67 ( 0.41 - 1.1 )	0.67 ( 2.53 )	0.67 ( 0.41 )	-0.57 ( -1.24 )
skin disorder	16	26176	30323	56801329	30339	56857844	1.14	0.7	1.87	否	1.14	0.29	0.7	1.87	否	1.14	0.7	否	0.2	-0.52	否	epidermal and dermal conditions	表皮及真皮状况	dermal and epidermal conditions nec	各种表皮和真皮病症（不另分类）	skin and subcutaneous tissue disorders	皮肤及皮下组织类疾病	皮肤病变	1.14 ( 0.7 - 1.87 )	1.14 ( 0.29 )	1.14 ( 0.7 )	0.2 ( -0.52 )
epistaxis	16	26176	69223	56762429	69239	56857844	0.5	0.31	0.82	否	0.5	7.94	0.31	0.82	否	0.5	0.31	否	-1	-1.65	否	upper respiratory tract disorders (excl infections)	上呼吸道疾病（不包括感染）	nasal disorders nec	各种鼻病（不另分类）	respiratory, thoracic and mediastinal disorders	呼吸系统、胸及纵隔疾病	鼻衄	0.5 ( 0.31 - 0.82 )	0.5 ( 7.94 )	0.5 ( 0.31 )	-1 ( -1.65 )
blood alkaline phosphatase increased	16	26176	22980	56808672	22996	56857844	1.51	0.93	2.47	否	1.51	2.76	0.93	2.47	否	1.51	0.93	否	0.59	-0.15	否	enzyme investigations nec	酶检查（不另分类）	tissue enzyme analyses nec	组织酶分析（不另分类）	investigations	各类检查	血碱性磷酸酶升高	1.51 ( 0.93 - 2.47 )	1.51 ( 2.76 )	1.51 ( 0.93 )	0.59 ( -0.15 )
diplopia	15	26177	23660	56807992	23675	56857844	1.38	0.83	2.28	否	1.38	1.54	0.83	2.28	否	1.38	0.83	否	0.46	-0.3	否	vision disorders	各种视觉障碍	visual disorders nec	视觉障碍（不另分类）	eye disorders	眼器官疾病	复视	1.38 ( 0.83 - 2.28 )	1.38 ( 1.54 )	1.38 ( 0.83 )	0.46 ( -0.3 )
incontinence	15	26177	9769	56821883	9784	56857844	3.33	2.01	5.53	是	3.33	24.44	2.01	5.53	是	3.33	2.01	是	1.73	0.82	是	urinary tract signs and symptoms	各种泌尿道体征和症状	bladder and urethral symptoms	膀胱和尿道症状	renal and urinary disorders	肾脏及泌尿系统疾病	失禁	3.33 ( 2.01 - 5.53 )	3.33 ( 24.44 )	3.33 ( 2.01 )	1.73 ( 0.82 )
heart disease congenital	15	26177	3377	56828275	3392	56857844	9.64	5.81	16.02	是	9.64	115.62	5.8	16	是	9.6	5.78	是	3.26	1.92	是	cardiac and vascular disorders congenital	先天性心血管系统疾病	cardiac disorders congenital nec	先天性心脏异常（不另分类）	congenital, familial and genetic disorders	各种先天性家族性遗传性疾病	先天性心脏病	9.64 ( 5.81 - 16.02 )	9.64 ( 115.62 )	9.6 ( 5.78 )	3.26 ( 1.92 )
talipes	15	26177	2915	56828737	2930	56857844	11.17	6.72	18.56	是	11.17	138.12	6.72	18.54	是	11.11	6.69	是	3.47	2.04	是	musculoskeletal and connective tissue disorders congenital	各种先天性肌肉骨骼及结缔组织疾病	musculoskeletal and connective tissue disorders of limbs congenital	先天性四肢肌肉骨骼和结缔组织疾病	congenital, familial and genetic disorders	各种先天性家族性遗传性疾病	畸形足	11.17 ( 6.72 - 18.56 )	11.17 ( 138.12 )	11.11 ( 6.69 )	3.47 ( 2.04 )
drug abuser	15	26177	4807	56826845	4822	56857844	6.77	4.08	11.25	是	6.77	73.55	4.08	11.24	是	6.75	4.07	是	2.76	1.59	是	lifestyle issues	生活方式问题	drug and chemical abuse	毒品和药品滥用	social circumstances	社会环境	药物滥用者	6.77 ( 4.08 - 11.25 )	6.77 ( 73.55 )	6.75 ( 4.07 )	2.76 ( 1.59 )
cognitive disorder	15	26177	42389	56789263	42404	56857844	0.77	0.46	1.27	否	0.77	1.05	0.46	1.27	否	0.77	0.46	否	-0.38	-1.08	否	mental impairment disorders	精神损害类疾病	mental impairment (excl dementia and memory loss)	精神损害（痴呆和记忆力丧失除外）	nervous system disorders	各类神经系统疾病	认知障碍	0.77 ( 0.46 - 1.27 )	0.77 ( 1.05 )	0.77 ( 0.46 )	-0.38 ( -1.08 )
psychomotor hyperactivity	15	26177	15459	56816193	15474	56857844	2.11	1.27	3.49	是	2.11	8.7	1.27	3.49	是	2.1	1.27	否	1.07	0.25	是	movement disorders (incl parkinsonism)	运动障碍类（包括帕金森病）	dyskinesias and movement disorders nec	运动障碍和运动失调（不另分类）	nervous system disorders	各类神经系统疾病	精神运动功能亢进	2.11 ( 1.27 - 3.49 )	2.11 ( 8.7 )	2.1 ( 1.27 )	1.07 ( 0.25 )
respiratory acidosis	15	26177	3544	56828108	3559	56857844	9.19	5.53	15.26	是	9.18	108.94	5.53	15.25	是	9.15	5.51	是	3.19	1.88	是	respiratory disorders nec	呼吸系统疾病（不另分类）	conditions associated with abnormal gas exchange	与气体交换异常相关的病症	respiratory, thoracic and mediastinal disorders	呼吸系统、胸及纵隔疾病	呼吸性酸中毒	9.19 ( 5.53 - 15.26 )	9.18 ( 108.94 )	9.15 ( 5.51 )	3.19 ( 1.88 )
hot flush	15	26177	68505	56763147	68520	56857844	0.47	0.29	0.79	否	0.48	8.71	0.29	0.79	否	0.48	0.29	否	-1.07	-1.75	否	vascular disorders nec	血管疾病（不另分类）	peripheral vascular disorders nec	周围血管疾病（不另分类）	vascular disorders	血管与淋巴管类疾病	潮热	0.47 ( 0.29 - 0.79 )	0.48 ( 8.71 )	0.48 ( 0.29 )	-1.07 ( -1.75 )
bradypnoea	15	26177	2390	56829262	2405	56857844	13.63	8.2	22.64	是	13.62	174.29	8.2	22.62	是	13.54	8.15	是	3.76	2.2	是	respiratory disorders nec	呼吸系统疾病（不另分类）	breathing abnormalities	各种呼吸异常	respiratory, thoracic and mediastinal disorders	呼吸系统、胸及纵隔疾病	呼吸徐缓	13.63 ( 8.2 - 22.64 )	13.62 ( 174.29 )	13.54 ( 8.15 )	3.76 ( 2.2 )
contraindicated product administered	15	26177	24533	56807119	24548	56857844	1.33	0.8	2.2	否	1.33	1.21	0.8	2.2	否	1.33	0.8	否	0.41	-0.34	否	medication errors and other product use errors and issues	用药错误及其他产品使用错误和问题	product administration errors and issues	各种产品给用错误和问题	injury, poisoning and procedural complications	各类损伤、中毒及操作并发症	给予了禁忌产品	1.33 ( 0.8 - 2.2 )	1.33 ( 1.21 )	1.33 ( 0.8 )	0.41 ( -0.34 )
adverse drug reaction	15	26177	80373	56751279	80388	56857844	0.4	0.24	0.67	否	0.4	13.13	0.24	0.67	否	0.41	0.24	否	-1.3	-1.97	否	therapeutic and nontherapeutic effects (excl toxicity)	治疗性及非治疗性反应类（不包括毒性）	therapeutic and nontherapeutic responses	各种治疗和非治疗反应	general disorders and administration site conditions	全身性疾病及给药部位各种反应	药品不良反应	0.4 ( 0.24 - 0.67 )	0.4 ( 13.13 )	0.41 ( 0.24 )	-1.3 ( -1.97 )
labelled drug-drug interaction medication error	15	26177	8468	56823184	8483	56857844	3.85	2.32	6.38	是	3.84	31.5	2.32	6.38	是	3.84	2.31	是	1.94	0.98	是	medication errors and other product use errors and issues	用药错误及其他产品使用错误和问题	product monitoring errors and issues	各种产品监测错误和问题	injury, poisoning and procedural complications	各类损伤、中毒及操作并发症	说明书注明的药物间相互作用类用药错误	3.85 ( 2.32 - 6.38 )	3.84 ( 31.5 )	3.84 ( 2.31 )	1.94 ( 0.98 )
influenza	15	26177	101065	56730587	101080	56857844	0.32	0.19	0.53	否	0.32	21.44	0.19	0.53	否	0.32	0.19	否	-1.63	-2.29	否	viral infectious disorders	病毒感染性疾病	influenza viral infections	流感病毒感染	infections and infestations	感染及侵染类疾病	流行性感冒	0.32 ( 0.19 - 0.53 )	0.32 ( 21.44 )	0.32 ( 0.19 )	-1.63 ( -2.29 )
road traffic accident	15	26177	38462	56793190	38477	56857844	0.85	0.51	1.4	否	0.85	0.42	0.51	1.4	否	0.85	0.51	否	-0.24	-0.95	否	injuries nec	各种损伤（不另分类）	non-site specific injuries nec	部位不确定的各种损伤（不另分类）	injury, poisoning and procedural complications	各类损伤、中毒及操作并发症	道路交通事故	0.85 ( 0.51 - 1.4 )	0.85 ( 0.42 )	0.85 ( 0.51 )	-0.24 ( -0.95 )
intentional product use issue	15	26177	78440	56753212	78455	56857844	0.41	0.25	0.69	否	0.41	12.39	0.25	0.69	否	0.42	0.25	否	-1.27	-1.94	否	off label uses and intentional product misuses/use issues	超说明书使用及故意导致的产品误用/使用类问题	intentional product use issues	各种故意导致的产品使用问题	injury, poisoning and procedural complications	各类损伤、中毒及操作并发症	故意导致的产品使用问题	0.41 ( 0.25 - 0.69 )	0.41 ( 12.39 )	0.42 ( 0.25 )	-1.27 ( -1.94 )
electrocardiogram abnormal	15	26177	7320	56824332	7335	56857844	4.45	2.68	7.38	是	4.45	39.99	2.68	7.38	是	4.44	2.67	是	2.15	1.15	是	cardiac and vascular investigations (excl enzyme tests)	心血管检查（不包括酶检测）	ecg investigations	各种心电图检查	investigations	各类检查	心电图异常	4.45 ( 2.68 - 7.38 )	4.45 ( 39.99 )	4.44 ( 2.67 )	2.15 ( 1.15 )
c-reactive protein increased	15	26177	32226	56799426	32241	56857844	1.01	0.61	1.68	否	1.01	0	0.61	1.68	否	1.01	0.61	否	0.01	-0.71	否	protein and chemistry analyses nec	蛋白分析及化检（不另分类）	protein analyses nec	蛋白分析（不另分类）	investigations	各类检查	C 反应蛋白升高	1.01 ( 0.61 - 1.68 )	1.01 ( 0 )	1.01 ( 0.61 )	0.01 ( -0.71 )
anorexia	15	26177	12133	56819519	12148	56857844	2.68	1.62	4.45	是	2.68	15.81	1.62	4.45	是	2.68	1.62	否	1.42	0.56	是								2.68 ( 1.62 - 4.45 )	2.68 ( 15.81 )	2.68 ( 1.62 )	1.42 ( 0.56 )
feeling jittery	14	26178	17812	56813840	17826	56857844	1.71	1.01	2.88	是	1.71	4.08	1.01	2.88	否	1.7	1.01	否	0.77	-0.04	否	general system disorders nec	全身系统疾病（不另分类）	feelings and sensations nec	各种感受与感觉（不另分类）	general disorders and administration site conditions	全身性疾病及给药部位各种反应	紧张不安	1.71 ( 1.01 - 2.88 )	1.71 ( 4.08 )	1.7 ( 1.01 )	0.77 ( -0.04 )
swelling face	14	26178	59558	56772094	59572	56857844	0.51	0.3	0.86	否	0.51	6.59	0.3	0.86	否	0.51	0.3	否	-0.97	-1.67	否	general system disorders nec	全身系统疾病（不另分类）	general signs and symptoms nec	一般症状和体征（不另分类）	general disorders and administration site conditions	全身性疾病及给药部位各种反应	面肿	0.51 ( 0.3 - 0.86 )	0.51 ( 6.59 )	0.51 ( 0.3 )	-0.97 ( -1.67 )
arthritis	14	26178	72286	56759366	72300	56857844	0.42	0.25	0.71	否	0.42	11.21	0.25	0.71	否	0.42	0.25	否	-1.25	-1.94	否	joint disorders	关节类疾病	arthropathies nec	各种关节病（不另分类）	musculoskeletal and connective tissue disorders	各种肌肉骨骼及结缔组织疾病	关节炎	0.42 ( 0.25 - 0.71 )	0.42 ( 11.21 )	0.42 ( 0.25 )	-1.25 ( -1.94 )
gamma-glutamyltransferase increased	14	26178	20494	56811158	20508	56857844	1.48	0.88	2.5	否	1.48	2.2	0.88	2.5	否	1.48	0.88	否	0.57	-0.22	否	hepatobiliary investigations	肝胆系统检查	hepatobiliary function diagnostic procedures	肝胆功能诊断性操作	investigations	各类检查	Γ-谷氨酰转移酶升高	1.48 ( 0.88 - 2.5 )	1.48 ( 2.2 )	1.48 ( 0.88 )	0.57 ( -0.22 )
mitral valve incompetence	14	26178	10485	56821167	10499	56857844	2.9	1.72	4.9	是	2.9	17.37	1.72	4.89	是	2.89	1.71	否	1.53	0.62	是	cardiac valve disorders	心脏瓣膜类疾病	mitral valvular disorders	二尖瓣异常	cardiac disorders	心脏器官疾病	二尖瓣关闭不全	2.9 ( 1.72 - 4.9 )	2.9 ( 17.37 )	2.89 ( 1.71 )	1.53 ( 0.62 )
gaze palsy	14	26178	1530	56830122	1544	56857844	19.86	11.73	33.63	是	19.85	248.4	11.73	33.6	是	19.68	11.63	是	4.3	2.38	是	ocular neuromuscular disorders	眼神经肌肉类疾病	ocular nerve and muscle disorders	各种眼神经和肌肉疾病	eye disorders	眼器官疾病	凝视麻痹	19.86 ( 11.73 - 33.63 )	19.85 ( 248.4 )	19.68 ( 11.63 )	4.3 ( 2.38 )
burning sensation	14	26178	64666	56766986	64680	56857844	0.47	0.28	0.79	否	0.47	8.39	0.28	0.79	否	0.47	0.28	否	-1.09	-1.78	否	neurological disorders nec	神经类疾病（不另分类）	paraesthesias and dysaesthesias	感觉异常和感觉迟钝	nervous system disorders	各类神经系统疾病	烧灼感	0.47 ( 0.28 - 0.79 )	0.47 ( 8.39 )	0.47 ( 0.28 )	-1.09 ( -1.78 )
acidosis	14	26178	7005	56824647	7019	56857844	4.34	2.57	7.33	是	4.34	35.87	2.57	7.32	是	4.33	2.56	是	2.11	1.08	是	acid-base disorders	酸碱平衡紊乱	mixed acid-base disorders	混合型酸碱平衡失调	metabolism and nutrition disorders	代谢及营养类疾病	酸中毒	4.34 ( 2.57 - 7.33 )	4.34 ( 35.87 )	4.33 ( 2.56 )	2.11 ( 1.08 )
peripheral swelling	14	26178	138277	56693375	138291	56857844	0.22	0.13	0.37	否	0.22	38.89	0.13	0.37	否	0.22	0.13	否	-2.19	-2.85	否	general system disorders nec	全身系统疾病（不另分类）	general signs and symptoms nec	一般症状和体征（不另分类）	general disorders and administration site conditions	全身性疾病及给药部位各种反应	外周肿胀	0.22 ( 0.13 - 0.37 )	0.22 ( 38.89 )	0.22 ( 0.13 )	-2.19 ( -2.85 )
mood altered	14	26178	24964	56806688	24978	56857844	1.22	0.72	2.06	否	1.22	0.54	0.72	2.05	否	1.22	0.72	否	0.28	-0.48	否	mood disorders and disturbances nec	心境障碍和混乱（不另分类）	emotional and mood disturbances nec	情感和情绪障碍（不另分类）	psychiatric disorders	精神病类	情绪改变	1.22 ( 0.72 - 2.06 )	1.22 ( 0.54 )	1.22 ( 0.72 )	0.28 ( -0.48 )
gastric ulcer	14	26178	17633	56814019	17647	56857844	1.72	1.02	2.91	是	1.72	4.24	1.02	2.91	否	1.72	1.02	否	0.78	-0.03	否	gastrointestinal ulceration and perforation	胃肠溃疡及穿孔	gastric ulcers and perforation	胃部溃疡和穿孔	gastrointestinal disorders	胃肠系统疾病	胃溃疡	1.72 ( 1.02 - 2.91 )	1.72 ( 4.24 )	1.72 ( 1.02 )	0.78 ( -0.03 )
hallucinations, mixed	14	26178	3791	56827861	3805	56857844	8.02	4.74	13.55	是	8.01	85.62	4.74	13.54	是	7.99	4.73	是	3	1.7	是	disturbances in thinking and perception	思维及感知紊乱	hallucinations (excl sleep-related)	各种幻觉（睡眠相关性除外）	psychiatric disorders	精神病类	幻觉，混合	8.02 ( 4.74 - 13.55 )	8.01 ( 85.62 )	7.99 ( 4.73 )	3 ( 1.7 )
drug intolerance	14	26178	84105	56747547	84119	56857844	0.36	0.21	0.61	否	0.36	15.84	0.21	0.61	否	0.36	0.21	否	-1.47	-2.15	否	therapeutic and nontherapeutic effects (excl toxicity)	治疗性及非治疗性反应类（不包括毒性）	therapeutic and nontherapeutic responses	各种治疗和非治疗反应	general disorders and administration site conditions	全身性疾病及给药部位各种反应	药物不耐受	0.36 ( 0.21 - 0.61 )	0.36 ( 15.84 )	0.36 ( 0.21 )	-1.47 ( -2.15 )
bundle branch block left	14	26178	3958	56827694	3972	56857844	7.68	4.54	12.98	是	7.67	80.99	4.54	12.97	是	7.65	4.53	是	2.94	1.66	是	cardiac arrhythmias	心律失常类疾病	cardiac conduction disorders	心脏传导系统异常	cardiac disorders	心脏器官疾病	左束支阻滞	7.68 ( 4.54 - 12.98 )	7.67 ( 80.99 )	7.65 ( 4.53 )	2.94 ( 1.66 )
wound	14	26178	23230	56808422	23244	56857844	1.31	0.77	2.21	否	1.31	1.01	0.77	2.21	否	1.31	0.77	否	0.39	-0.39	否	injuries nec	各种损伤（不另分类）	non-site specific injuries nec	部位不确定的各种损伤（不另分类）	injury, poisoning and procedural complications	各类损伤、中毒及操作并发症	伤口	1.31 ( 0.77 - 2.21 )	1.31 ( 1.01 )	1.31 ( 0.77 )	0.39 ( -0.39 )
white blood cell count abnormal	14	26178	5778	56825874	5792	56857844	5.26	3.11	8.89	是	5.26	48.15	3.11	8.88	是	5.25	3.11	是	2.39	1.29	是	haematology investigations (incl blood groups)	血液类检查（包括血型）	white blood cell analyses	各种白细胞分析	investigations	各类检查	白细胞计数异常	5.26 ( 3.11 - 8.89 )	5.26 ( 48.15 )	5.25 ( 3.11 )	2.39 ( 1.29 )
blood calcium decreased	14	26178	10239	56821413	10253	56857844	2.97	1.76	5.01	是	2.97	18.23	1.76	5.01	是	2.96	1.75	否	1.57	0.64	是	water, electrolyte and mineral investigations	水、电解质及矿物质的各种检查	mineral and electrolyte analyses	各种矿物质和电解质分析	investigations	各类检查	血钙降低	2.97 ( 1.76 - 5.01 )	2.97 ( 18.23 )	2.96 ( 1.75 )	1.57 ( 0.64 )
ventricular fibrillation	13	26179	10088	56821564	10101	56857844	2.8	1.62	4.82	是	2.8	14.98	1.62	4.82	是	2.79	1.62	否	1.48	0.54	是	cardiac arrhythmias	心律失常类疾病	ventricular arrhythmias and cardiac arrest	室性心律失常和心搏停止	cardiac disorders	心脏器官疾病	室颤	2.8 ( 1.62 - 4.82 )	2.8 ( 14.98 )	2.79 ( 1.62 )	1.48 ( 0.54 )
product substitution issue	13	26179	53473	56778179	53486	56857844	0.53	0.31	0.91	否	0.53	5.51	0.31	0.91	否	0.53	0.31	否	-0.92	-1.64	否	product quality, supply, distribution, manufacturing and quality system issues	产品质量、供应、经销、生产和质量系统问题	product quality issues nec	产品的各种质量问题（不另分类）	product issues	产品问题	产品替换问题	0.53 ( 0.31 - 0.91 )	0.53 ( 5.51 )	0.53 ( 0.31 )	-0.92 ( -1.64 )
acute myocardial infarction	13	26179	28023	56803629	28036	56857844	1.01	0.58	1.73	否	1.01	0	0.58	1.73	否	1.01	0.58	否	0.01	-0.76	否	coronary artery disorders	冠状动脉类疾病	ischaemic coronary artery disorders	各种缺血性冠状动脉疾病	cardiac disorders	心脏器官疾病	急性心肌梗死	1.01 ( 0.58 - 1.73 )	1.01 ( 0 )	1.01 ( 0.58 )	0.01 ( -0.76 )
jaundice neonatal	13	26179	1761	56829891	1774	56857844	16.03	9.29	27.66	是	16.02	181.71	9.28	27.64	是	15.91	9.22	是	3.99	2.17	是	neonatal and perinatal conditions	新生儿及围产期状况	neonatal hepatobiliary disorders	新生儿肝胆疾病	pregnancy, puerperium and perinatal conditions	妊娠期、产褥期及围产期状况	新生儿黄疸	16.03 ( 9.29 - 27.66 )	16.02 ( 181.71 )	15.91 ( 9.22 )	3.99 ( 2.17 )
pulmonary valve stenosis	13	26179	748	56830904	761	56857844	37.73	21.8	65.29	是	37.71	456.65	21.8	65.24	是	37.08	21.43	是	5.21	2.59	是	cardiac valve disorders	心脏瓣膜类疾病	pulmonary valvular disorders	肺动脉瓣异常	cardiac disorders	心脏器官疾病	肺动脉瓣狭窄	37.73 ( 21.8 - 65.29 )	37.71 ( 456.65 )	37.08 ( 21.43 )	5.21 ( 2.59 )
thinking abnormal	13	26179	17567	56814085	17580	56857844	1.61	0.93	2.77	否	1.61	2.97	0.93	2.77	否	1.61	0.93	否	0.68	-0.15	否	disturbances in thinking and perception	思维及感知紊乱	thinking disturbances	思维障碍	psychiatric disorders	精神病类	思维异常	1.61 ( 0.93 - 2.77 )	1.61 ( 2.97 )	1.61 ( 0.93 )	0.68 ( -0.15 )
colitis	13	26179	33414	56798238	33427	56857844	0.84	0.49	1.45	否	0.84	0.37	0.49	1.45	否	0.84	0.49	否	-0.24	-1	否	gastrointestinal inflammatory conditions	胃肠系统炎症	colitis (excl infective)	各种结肠炎（不包括感染性的）	gastrointestinal disorders	胃肠系统疾病	结肠炎	0.84 ( 0.49 - 1.45 )	0.84 ( 0.37 )	0.84 ( 0.49 )	-0.24 ( -1 )
respiratory rate increased	13	26179	8057	56823595	8070	56857844	3.5	2.03	6.04	是	3.5	23.19	2.03	6.03	是	3.5	2.03	是	1.81	0.8	是	physical examination and organ system status topics	体检和器官系统状态主题	physical examination procedures and organ system status	体检步骤和器官系统状态	investigations	各类检查	呼吸率升高	3.5 ( 2.03 - 6.04 )	3.5 ( 23.19 )	3.5 ( 2.03 )	1.81 ( 0.8 )
derealisation	13	26179	1911	56829741	1924	56857844	14.77	8.56	25.48	是	14.76	165.65	8.56	25.46	是	14.67	8.5	是	3.87	2.12	是	disturbances in thinking and perception	思维及感知紊乱	perception disturbances nec	各种认知障碍（不另分类）	psychiatric disorders	精神病类	现实解体	14.77 ( 8.56 - 25.48 )	14.76 ( 165.65 )	14.67 ( 8.5 )	3.87 ( 2.12 )
photophobia	13	26179	16641	56815011	16654	56857844	1.7	0.98	2.92	否	1.7	3.7	0.98	2.92	否	1.69	0.98	否	0.76	-0.08	否	ocular sensory symptoms nec	眼感觉症状（不另分类）	ocular sensation disorders	眼部感觉障碍	eye disorders	眼器官疾病	畏光	1.7 ( 0.98 - 2.92 )	1.7 ( 3.7 )	1.69 ( 0.98 )	0.76 ( -0.08 )
dysphonia	13	26179	53715	56777937	53728	56857844	0.52	0.3	0.9	否	0.53	5.59	0.3	0.9	否	0.53	0.3	否	-0.93	-1.65	否	respiratory tract signs and symptoms	呼吸道症状和体征	upper respiratory tract signs and symptoms	上呼吸道症状和体征	respiratory, thoracic and mediastinal disorders	呼吸系统、胸及纵隔疾病	发声困难	0.52 ( 0.3 - 0.9 )	0.53 ( 5.59 )	0.53 ( 0.3 )	-0.93 ( -1.65 )
coordination abnormal	13	26179	13179	56818473	13192	56857844	2.14	1.24	3.69	是	2.14	7.89	1.24	3.69	是	2.14	1.24	否	1.1	0.21	是	neurological disorders nec	神经类疾病（不另分类）	coordination and balance disturbances	协调与平衡障碍	nervous system disorders	各类神经系统疾病	协调功能失常	2.14 ( 1.24 - 3.69 )	2.14 ( 7.89 )	2.14 ( 1.24 )	1.1 ( 0.21 )
fibromyalgia	13	26179	21347	56810305	21360	56857844	1.32	0.77	2.28	否	1.32	1.02	0.77	2.28	否	1.32	0.77	否	0.4	-0.4	否	muscle disorders	肌肉类疾病	muscle pains	肌肉疼痛	musculoskeletal and connective tissue disorders	各种肌肉骨骼及结缔组织疾病	纤维肌痛	1.32 ( 0.77 - 2.28 )	1.32 ( 1.02 )	1.32 ( 0.77 )	0.4 ( -0.4 )
paralysis	13	26179	13256	56818396	13269	56857844	2.13	1.24	3.67	是	2.13	7.77	1.24	3.67	是	2.13	1.23	否	1.09	0.21	是	movement disorders (incl parkinsonism)	运动障碍类（包括帕金森病）	paralysis and paresis (excl cranial nerve)	瘫痪和轻瘫（不包括颅神经）	nervous system disorders	各类神经系统疾病	瘫痪	2.13 ( 1.24 - 3.67 )	2.13 ( 7.77 )	2.13 ( 1.23 )	1.09 ( 0.21 )
muscle tightness	13	26179	14984	56816668	14997	56857844	1.88	1.09	3.24	是	1.88	5.38	1.09	3.24	否	1.88	1.09	否	0.91	0.05	是	muscle disorders	肌肉类疾病	muscle related signs and symptoms nec	肌肉相关症状和体征（不另分类）	musculoskeletal and connective tissue disorders	各种肌肉骨骼及结缔组织疾病	肌紧张	1.88 ( 1.09 - 3.24 )	1.88 ( 5.38 )	1.88 ( 1.09 )	0.91 ( 0.05 )
raynaud's phenomenon	13	26179	4577	56827075	4590	56857844	6.17	3.58	10.63	是	6.16	56.07	3.58	10.62	是	6.15	3.57	是	2.62	1.4	是	arteriosclerosis, stenosis, vascular insufficiency and necrosis	动脉硬化、狭窄、血管功能不全和坏死	peripheral vasoconstriction, necrosis and vascular insufficiency	周围血管收缩、坏死和血管功能障碍	vascular disorders	血管与淋巴管类疾病	雷诺现象	6.17 ( 3.58 - 10.63 )	6.16 ( 56.07 )	6.15 ( 3.57 )	2.62 ( 1.4 )
blood magnesium decreased	13	26179	7908	56823744	7921	56857844	3.57	2.07	6.15	是	3.57	23.98	2.07	6.14	是	3.56	2.07	是	1.83	0.82	是	water, electrolyte and mineral investigations	水、电解质及矿物质的各种检查	mineral and electrolyte analyses	各种矿物质和电解质分析	investigations	各类检查	血镁降低	3.57 ( 2.07 - 6.15 )	3.57 ( 23.98 )	3.56 ( 2.07 )	1.83 ( 0.82 )
jaundice	13	26179	25047	56806605	25060	56857844	1.13	0.65	1.94	否	1.13	0.18	0.65	1.94	否	1.13	0.65	否	0.17	-0.61	否	hepatic and hepatobiliary disorders	肝脏及肝胆类疾病	cholestasis and jaundice	胆汁淤积和黄疸类病症	hepatobiliary disorders	肝胆系统疾病	黄疸	1.13 ( 0.65 - 1.94 )	1.13 ( 0.18 )	1.13 ( 0.65 )	0.17 ( -0.61 )
femoral neck fracture	13	26179	4716	56826936	4729	56857844	5.98	3.47	10.31	是	5.98	53.79	3.47	10.31	是	5.97	3.46	是	2.58	1.37	是	bone and joint injuries	骨骼及关节损伤	limb fractures and dislocations	四肢骨折与脱位	injury, poisoning and procedural complications	各类损伤、中毒及操作并发症	股骨颈骨折	5.98 ( 3.47 - 10.31 )	5.98 ( 53.79 )	5.97 ( 3.46 )	2.58 ( 1.37 )
circulatory collapse	13	26179	15665	56815987	15678	56857844	1.8	1.05	3.1	是	1.8	4.63	1.05	3.1	否	1.8	1.04	否	0.85	0	否	decreased and nonspecific blood pressure disorders and shock	血压降低和性质不明的血压异常及休克	circulatory collapse and shock	循环障碍和休克	vascular disorders	血管与淋巴管类疾病	循环性虚脱	1.8 ( 1.05 - 3.1 )	1.8 ( 4.63 )	1.8 ( 1.04 )	0.85 ( 0 )
multiple drug overdose intentional	13	26179	3189	56828463	3202	56857844	8.85	5.13	15.26	是	8.85	90.1	5.13	15.25	是	8.81	5.11	是	3.14	1.73	是								8.85 ( 5.13 - 15.26 )	8.85 ( 90.1 )	8.81 ( 5.11 )	3.14 ( 1.73 )
parosmia	12	26180	6868	56824784	6880	56857844	3.79	2.15	6.68	是	3.79	24.62	2.15	6.68	是	3.79	2.15	是	1.92	0.84	是	cranial nerve disorders (excl neoplasms)	颅神经疾病（不包括肿瘤）	olfactory nerve disorders	各种嗅神经疾病	nervous system disorders	各类神经系统疾病	嗅觉异常	3.79 ( 2.15 - 6.68 )	3.79 ( 24.62 )	3.79 ( 2.15 )	1.92 ( 0.84 )
petechiae	12	26180	9391	56822261	9403	56857844	2.77	1.57	4.89	是	2.77	13.58	1.57	4.88	是	2.77	1.57	否	1.47	0.48	是	skin vascular abnormalities	皮肤血管异常	purpura and related conditions	紫癜和相关病症	skin and subcutaneous tissue disorders	皮肤及皮下组织类疾病	瘀点	2.77 ( 1.57 - 4.89 )	2.77 ( 13.58 )	2.77 ( 1.57 )	1.47 ( 0.48 )
activities of daily living impaired	12	26180	19617	56812035	19629	56857844	1.33	0.75	2.34	否	1.33	0.97	0.75	2.34	否	1.33	0.75	否	0.41	-0.43	否								1.33 ( 0.75 - 2.34 )	1.33 ( 0.97 )	1.33 ( 0.75 )	0.41 ( -0.43 )
infection	12	26180	129664	56701988	129676	56857844	0.2	0.11	0.35	否	0.2	38.25	0.11	0.35	否	0.2	0.11	否	-2.32	-3.02	否	infections - pathogen unspecified	感染 - 未指明病原	infections nec	各种感染（不另分类）	infections and infestations	感染及侵染类疾病	感染	0.2 ( 0.11 - 0.35 )	0.2 ( 38.25 )	0.2 ( 0.11 )	-2.32 ( -3.02 )
eye movement disorder	12	26180	6305	56825347	6317	56857844	4.13	2.34	7.28	是	4.13	28.41	2.34	7.27	是	4.12	2.34	是	2.04	0.93	是	ocular neuromuscular disorders	眼神经肌肉类疾病	ocular nerve and muscle disorders	各种眼神经和肌肉疾病	eye disorders	眼器官疾病	眼动障碍	4.13 ( 2.34 - 7.28 )	4.13 ( 28.41 )	4.12 ( 2.34 )	2.04 ( 0.93 )
urinary incontinence	12	26180	27517	56804135	27529	56857844	0.95	0.54	1.67	否	0.95	0.04	0.54	1.67	否	0.95	0.54	否	-0.08	-0.87	否	urinary tract signs and symptoms	各种泌尿道体征和症状	bladder and urethral symptoms	膀胱和尿道症状	renal and urinary disorders	肾脏及泌尿系统疾病	尿失禁	0.95 ( 0.54 - 1.67 )	0.95 ( 0.04 )	0.95 ( 0.54 )	-0.08 ( -0.87 )
pregnancy	12	26180	18499	56813153	18511	56857844	1.41	0.8	2.48	否	1.41	1.42	0.8	2.48	否	1.41	0.8	否	0.49	-0.35	否	pregnancy, labour, delivery and postpartum conditions	妊娠、临产、分娩及产后状况	normal pregnancy, labour and delivery	正常妊娠、临产及分娩	pregnancy, puerperium and perinatal conditions	妊娠期、产褥期及围产期状况	妊娠	1.41 ( 0.8 - 2.48 )	1.41 ( 1.42 )	1.41 ( 0.8 )	0.49 ( -0.35 )
bundle branch block right	12	26180	4298	56827354	4310	56857844	6.06	3.44	10.68	是	6.06	50.54	3.44	10.67	是	6.04	3.43	是	2.6	1.32	是	cardiac arrhythmias	心律失常类疾病	cardiac conduction disorders	心脏传导系统异常	cardiac disorders	心脏器官疾病	右束支阻滞	6.06 ( 3.44 - 10.68 )	6.06 ( 50.54 )	6.04 ( 3.43 )	2.6 ( 1.32 )
drug level above therapeutic	12	26180	4006	56827646	4018	56857844	6.5	3.69	11.46	是	6.5	55.68	3.69	11.45	是	6.48	3.68	是	2.7	1.39	是	toxicology and therapeutic drug monitoring	毒理学及治疗药物监测	therapeutic drug monitoring analyses	各种治疗药物监测分析	investigations	各类检查	药物水平高于治疗量	6.5 ( 3.69 - 11.46 )	6.5 ( 55.68 )	6.48 ( 3.68 )	2.7 ( 1.39 )
dry eye	12	26180	41504	56790148	41516	56857844	0.63	0.36	1.1	否	0.63	2.66	0.36	1.1	否	0.63	0.36	否	-0.67	-1.43	否	eye disorders nec	眼类疾病（不另分类）	lacrimation disorders	泪液分泌类疾病	eye disorders	眼器官疾病	干眼	0.63 ( 0.36 - 1.1 )	0.63 ( 2.66 )	0.63 ( 0.36 )	-0.67 ( -1.43 )
ill-defined disorder	12	26180	55407	56776245	55419	56857844	0.47	0.27	0.83	否	0.47	7.18	0.27	0.83	否	0.47	0.27	否	-1.09	-1.83	否	general system disorders nec	全身系统疾病（不另分类）	general signs and symptoms nec	一般症状和体征（不另分类）	general disorders and administration site conditions	全身性疾病及给药部位各种反应	未明确定义的疾病	0.47 ( 0.27 - 0.83 )	0.47 ( 7.18 )	0.47 ( 0.27 )	-1.09 ( -1.83 )
catatonia	12	26180	4657	56826995	4669	56857844	5.59	3.17	9.86	是	5.59	45.13	3.17	9.85	是	5.58	3.17	是	2.48	1.24	是	changes in physical activity	体力活动变化	decreased physical activity levels	身体活动水平降低	psychiatric disorders	精神病类	紧张症	5.59 ( 3.17 - 9.86 )	5.59 ( 45.13 )	5.58 ( 3.17 )	2.48 ( 1.24 )
hostility	12	26180	2429	56829223	2441	56857844	10.72	6.08	18.91	是	10.72	105.24	6.08	18.9	是	10.67	6.05	是	3.42	1.81	是	personality disorders and disturbances in behaviour	人性格异常及行为混乱	behaviour and socialisation disturbances	行为和社会关系障碍	psychiatric disorders	精神病类	敌意	10.72 ( 6.08 - 18.91 )	10.72 ( 105.24 )	10.67 ( 6.05 )	3.42 ( 1.81 )
bronchitis	12	26180	69663	56761989	69675	56857844	0.37	0.21	0.66	否	0.37	12.6	0.21	0.66	否	0.37	0.21	否	-1.42	-2.15	否	infections - pathogen unspecified	感染 - 未指明病原	lower respiratory tract and lung infections	下呼吸道和肺部感染	infections and infestations	感染及侵染类疾病	支气管炎	0.37 ( 0.21 - 0.66 )	0.37 ( 12.6 )	0.37 ( 0.21 )	-1.42 ( -2.15 )
hypopnoea	12	26180	3132	56828520	3144	56857844	8.32	4.72	14.66	是	8.31	76.91	4.72	14.65	是	8.29	4.7	是	3.05	1.61	是	respiratory disorders nec	呼吸系统疾病（不另分类）	breathing abnormalities	各种呼吸异常	respiratory, thoracic and mediastinal disorders	呼吸系统、胸及纵隔疾病	呼吸不足	8.32 ( 4.72 - 14.66 )	8.31 ( 76.91 )	8.29 ( 4.7 )	3.05 ( 1.61 )
yawning	12	26180	2467	56829185	2479	56857844	10.56	5.99	18.62	是	10.55	103.29	5.99	18.61	是	10.51	5.96	是	3.39	1.8	是	respiratory tract signs and symptoms	呼吸道症状和体征	upper respiratory tract signs and symptoms	上呼吸道症状和体征	respiratory, thoracic and mediastinal disorders	呼吸系统、胸及纵隔疾病	打呵欠	10.56 ( 5.99 - 18.62 )	10.55 ( 103.29 )	10.51 ( 5.96 )	3.39 ( 1.8 )
osteoarthritis	12	26180	38774	56792878	38786	56857844	0.67	0.38	1.18	否	0.67	1.93	0.38	1.18	否	0.67	0.38	否	-0.57	-1.34	否	joint disorders	关节类疾病	osteoarthropathies	各种骨关节病	musculoskeletal and connective tissue disorders	各种肌肉骨骼及结缔组织疾病	骨关节炎	0.67 ( 0.38 - 1.18 )	0.67 ( 1.93 )	0.67 ( 0.38 )	-0.57 ( -1.34 )
dysgeusia	12	26180	70636	56761016	70648	56857844	0.37	0.21	0.65	否	0.37	12.99	0.21	0.65	否	0.37	0.21	否	-1.44	-2.17	否	neurological disorders nec	神经类疾病（不另分类）	sensory abnormalities nec	各种感觉异常（不另分类）	nervous system disorders	各类神经系统疾病	味觉倒错	0.37 ( 0.21 - 0.65 )	0.37 ( 12.99 )	0.37 ( 0.21 )	-1.44 ( -2.17 )
cold sweat	12	26180	16266	56815386	16278	56857844	1.6	0.91	2.82	否	1.6	2.7	0.91	2.82	否	1.6	0.91	否	0.68	-0.19	否	skin appendage conditions	皮肤附属物各种状况	apocrine and eccrine gland disorders	顶浆分泌腺和小汗腺疾病	skin and subcutaneous tissue disorders	皮肤及皮下组织类疾病	冷汗	1.6 ( 0.91 - 2.82 )	1.6 ( 2.7 )	1.6 ( 0.91 )	0.68 ( -0.19 )
limb discomfort	12	26180	28627	56803025	28639	56857844	0.91	0.52	1.6	否	0.91	0.11	0.52	1.6	否	0.91	0.52	否	-0.14	-0.93	否	musculoskeletal and connective tissue disorders nec	肌肉骨骼和结缔组织疾病（不另分类）	musculoskeletal and connective tissue pain and discomfort	肌肉骨骼和结缔组织的各种疼痛与不适	musculoskeletal and connective tissue disorders	各种肌肉骨骼及结缔组织疾病	肢体不适	0.91 ( 0.52 - 1.6 )	0.91 ( 0.11 )	0.91 ( 0.52 )	-0.14 ( -0.93 )
coronary artery disease	12	26180	29592	56802060	29604	56857844	0.88	0.5	1.55	否	0.88	0.2	0.5	1.55	否	0.88	0.5	否	-0.18	-0.97	否	coronary artery disorders	冠状动脉类疾病	coronary artery disorders nec	各种冠状动脉疾病（不另分类）	cardiac disorders	心脏器官疾病	冠状动脉疾病	0.88 ( 0.5 - 1.55 )	0.88 ( 0.2 )	0.88 ( 0.5 )	-0.18 ( -0.97 )
transaminases increased	12	26180	20451	56811201	20463	56857844	1.27	0.72	2.24	否	1.27	0.7	0.72	2.24	否	1.27	0.72	否	0.35	-0.48	否	hepatobiliary investigations	肝胆系统检查	hepatobiliary function diagnostic procedures	肝胆功能诊断性操作	investigations	各类检查	转氨酶升高	1.27 ( 0.72 - 2.24 )	1.27 ( 0.7 )	1.27 ( 0.72 )	0.35 ( -0.48 )
hepatic cytolysis	12	26180	9462	56822190	9474	56857844	2.75	1.56	4.85	是	2.75	13.37	1.56	4.85	是	2.75	1.56	否	1.46	0.48	是	hepatic and hepatobiliary disorders	肝脏及肝胆类疾病	hepatocellular damage and hepatitis nec	肝细胞损害和肝炎（不另分类）	hepatobiliary disorders	肝胆系统疾病	肝细胞溶解	2.75 ( 1.56 - 4.85 )	2.75 ( 13.37 )	2.75 ( 1.56 )	1.46 ( 0.48 )
platelet count decreased	12	26180	97969	56733683	97981	56857844	0.27	0.15	0.47	否	0.27	24.38	0.15	0.47	否	0.27	0.15	否	-1.91	-2.63	否	haematology investigations (incl blood groups)	血液类检查（包括血型）	platelet analyses	血小板分析	investigations	各类检查	血小板计数降低	0.27 ( 0.15 - 0.47 )	0.27 ( 24.38 )	0.27 ( 0.15 )	-1.91 ( -2.63 )
ascites	12	26180	26972	56804680	26984	56857844	0.97	0.55	1.7	否	0.97	0.01	0.55	1.7	否	0.97	0.55	否	-0.05	-0.85	否	peritoneal and retroperitoneal conditions	腹膜及腹后膜类疾病	peritoneal and retroperitoneal disorders	腹膜和腹膜后疾病	gastrointestinal disorders	胃肠系统疾病	腹水	0.97 ( 0.55 - 1.7 )	0.97 ( 0.01 )	0.97 ( 0.55 )	-0.05 ( -0.85 )
loss of libido	11	26181	8217	56823435	8228	56857844	2.91	1.61	5.25	是	2.9	13.72	1.61	5.25	是	2.9	1.61	否	1.54	0.49	是	sexual dysfunctions, disturbances and gender identity disorders	性功能障碍、异常及性认同异常	sexual desire disorders	性欲障碍类	psychiatric disorders	精神病类	性欲丧失	2.91 ( 1.61 - 5.25 )	2.9 ( 13.72 )	2.9 ( 1.61 )	1.54 ( 0.49 )
dementia	11	26181	25079	56806573	25090	56857844	0.95	0.53	1.72	否	0.95	0.03	0.53	1.72	否	0.95	0.53	否	-0.07	-0.9	否	mental impairment disorders	精神损害类疾病	dementia (excl alzheimer's type)	各种痴呆（不包括阿尔兹海默型）	nervous system disorders	各类神经系统疾病	痴呆	0.95 ( 0.53 - 1.72 )	0.95 ( 0.03 )	0.95 ( 0.53 )	-0.07 ( -0.9 )
nasal congestion	11	26181	52885	56778767	52896	56857844	0.45	0.25	0.81	否	0.45	7.34	0.25	0.81	否	0.45	0.25	否	-1.15	-1.91	否	upper respiratory tract disorders (excl infections)	上呼吸道疾病（不包括感染）	nasal congestion and inflammations	鼻充血和炎症	respiratory, thoracic and mediastinal disorders	呼吸系统、胸及纵隔疾病	鼻充血	0.45 ( 0.25 - 0.81 )	0.45 ( 7.34 )	0.45 ( 0.25 )	-1.15 ( -1.91 )
sinus bradycardia	11	26181	8991	56822661	9002	56857844	2.66	1.47	4.8	是	2.65	11.33	1.47	4.79	是	2.65	1.47	否	1.41	0.39	是	cardiac arrhythmias	心律失常类疾病	supraventricular arrhythmias	各种室上性心律失常	cardiac disorders	心脏器官疾病	窦性心动过缓	2.66 ( 1.47 - 4.8 )	2.65 ( 11.33 )	2.65 ( 1.47 )	1.41 ( 0.39 )
long qt syndrome	11	26181	2251	56829401	2262	56857844	10.61	5.87	19.18	是	10.6	95.21	5.86	19.17	是	10.56	5.84	是	3.4	1.72	是	cardiac arrhythmias	心律失常类疾病	cardiac conduction disorders	心脏传导系统异常	cardiac disorders	心脏器官疾病	长 QT 综合征	10.61 ( 5.87 - 19.18 )	10.6 ( 95.21 )	10.56 ( 5.84 )	3.4 ( 1.72 )
anticholinergic syndrome	11	26181	1410	56830242	1421	56857844	16.93	9.36	30.65	是	16.93	163.58	9.35	30.63	是	16.8	9.28	是	4.07	2.02	是	neuromuscular disorders	神经肌肉类疾病	autonomic nervous system disorders	植物神经系统疾病	nervous system disorders	各类神经系统疾病	抗胆碱能综合征	16.93 ( 9.36 - 30.65 )	16.93 ( 163.58 )	16.8 ( 9.28 )	4.07 ( 2.02 )
dialysis	11	26181	12972	56818680	12983	56857844	1.84	1.02	3.32	是	1.84	4.22	1.02	3.32	否	1.84	1.02	否	0.88	-0.05	否	renal and urinary tract therapeutic procedures	肾及泌尿道治疗类操作	renal therapeutic procedures	肾脏治疗类操作	surgical and medical procedures	各种手术及医疗操作	透析	1.84 ( 1.02 - 3.32 )	1.84 ( 4.22 )	1.84 ( 1.02 )	0.88 ( -0.05 )
hypercapnia	11	26181	2716	56828936	2727	56857844	8.79	4.86	15.9	是	8.79	75.62	4.86	15.89	是	8.76	4.84	是	3.13	1.58	是	respiratory disorders nec	呼吸系统疾病（不另分类）	conditions associated with abnormal gas exchange	与气体交换异常相关的病症	respiratory, thoracic and mediastinal disorders	呼吸系统、胸及纵隔疾病	高碳酸血症	8.79 ( 4.86 - 15.9 )	8.79 ( 75.62 )	8.76 ( 4.84 )	3.13 ( 1.58 )
cellulitis	11	26181	46886	56784766	46897	56857844	0.51	0.28	0.92	否	0.51	5.21	0.28	0.92	否	0.51	0.28	否	-0.97	-1.75	否	bacterial infectious disorders	细菌感染性疾病	bacterial infections nec	各种细菌感染（不另分类）	infections and infestations	感染及侵染类疾病	蜂窝织炎	0.51 ( 0.28 - 0.92 )	0.51 ( 5.21 )	0.51 ( 0.28 )	-0.97 ( -1.75 )
pulmonary embolism	11	26181	88972	56742680	88983	56857844	0.27	0.15	0.48	否	0.27	21.99	0.15	0.48	否	0.27	0.15	否	-1.9	-2.64	否	pulmonary vascular disorders	肺血管类疾病	pulmonary thrombotic and embolic conditions	肺血栓形成和栓塞病症	respiratory, thoracic and mediastinal disorders	呼吸系统、胸及纵隔疾病	肺栓塞	0.27 ( 0.15 - 0.48 )	0.27 ( 21.99 )	0.27 ( 0.15 )	-1.9 ( -2.64 )
blood pressure fluctuation	11	26181	22418	56809234	22429	56857844	1.06	0.59	1.92	否	1.06	0.04	0.59	1.92	否	1.06	0.59	否	0.09	-0.75	否	decreased and nonspecific blood pressure disorders and shock	血压降低和性质不明的血压异常及休克	blood pressure disorders nec	血压疾病（不另分类）	vascular disorders	血管与淋巴管类疾病	血压波动	1.06 ( 0.59 - 1.92 )	1.06 ( 0.04 )	1.06 ( 0.59 )	0.09 ( -0.75 )
product use issue	11	26181	167000	56664652	167011	56857844	0.14	0.08	0.26	否	0.14	56.7	0.08	0.26	否	0.14	0.08	否	-2.81	-3.53	否	medication errors and other product use errors and issues	用药错误及其他产品使用错误和问题	medication errors, product use errors and issues nec	不另分类的各种用药错误、产品使用错误和问题	injury, poisoning and procedural complications	各类损伤、中毒及操作并发症	产品使用问题	0.14 ( 0.08 - 0.26 )	0.14 ( 56.7 )	0.14 ( 0.08 )	-2.81 ( -3.53 )
orgasm abnormal	11	26181	752	56830900	763	56857844	31.75	17.51	57.59	是	31.74	322.76	17.5	57.55	是	31.3	17.25	是	4.97	2.31	是	sexual dysfunctions, disturbances and gender identity disorders	性功能障碍、异常及性认同异常	orgasmic disorders and disturbances	性高潮障碍和失调	psychiatric disorders	精神病类	性高潮异常	31.75 ( 17.51 - 57.59 )	31.74 ( 322.76 )	31.3 ( 17.25 )	4.97 ( 2.31 )
cleft palate	11	26181	1782	56829870	1793	56857844	13.4	7.41	24.24	是	13.39	125.38	7.4	24.23	是	13.32	7.36	是	3.74	1.88	是	gastrointestinal tract disorders congenital	先天性胃肠道系统疾病	palate disorders congenital	先天性上腭异常	congenital, familial and genetic disorders	各种先天性家族性遗传性疾病	上颚裂	13.4 ( 7.41 - 24.24 )	13.39 ( 125.38 )	13.32 ( 7.36 )	3.74 ( 1.88 )
right ventricular hypertrophy	11	26181	806	56830846	817	56857844	29.62	16.34	53.72	是	29.61	300.02	16.34	53.68	是	29.23	16.12	是	4.87	2.28	是	myocardial disorders	心肌类疾病	myocardial disorders nec	各种心肌疾病（不另分类）	cardiac disorders	心脏器官疾病	右心室肥大	29.62 ( 16.34 - 53.72 )	29.61 ( 300.02 )	29.23 ( 16.12 )	4.87 ( 2.28 )
cogwheel rigidity	11	26181	935	56830717	946	56857844	25.54	14.09	46.28	是	25.53	256.22	14.09	46.25	是	25.24	13.93	是	4.66	2.22	是	movement disorders (incl parkinsonism)	运动障碍类（包括帕金森病）	parkinson's disease and parkinsonism	帕金森病和帕金森综合征	nervous system disorders	各类神经系统疾病	齿轮样强直	25.54 ( 14.09 - 46.28 )	25.53 ( 256.22 )	25.24 ( 13.93 )	4.66 ( 2.22 )
morbid thoughts	11	26181	1111	56830541	1122	56857844	21.49	11.87	38.93	是	21.48	212.73	11.86	38.9	是	21.28	11.75	是	4.41	2.15	是	disturbances in thinking and perception	思维及感知紊乱	thinking disturbances	思维障碍	psychiatric disorders	精神病类	病态思维	21.49 ( 11.87 - 38.93 )	21.48 ( 212.73 )	21.28 ( 11.75 )	4.41 ( 2.15 )
ageusia	11	26181	23148	56808504	23159	56857844	1.03	0.57	1.86	否	1.03	0.01	0.57	1.86	否	1.03	0.57	否	0.04	-0.79	否	neurological disorders nec	神经类疾病（不另分类）	sensory abnormalities nec	各种感觉异常（不另分类）	nervous system disorders	各类神经系统疾病	味觉丧失	1.03 ( 0.57 - 1.86 )	1.03 ( 0.01 )	1.03 ( 0.57 )	0.04 ( -0.79 )
musculoskeletal pain	11	26181	50037	56781615	50048	56857844	0.48	0.26	0.86	否	0.48	6.31	0.26	0.86	否	0.48	0.26	否	-1.07	-1.84	否	musculoskeletal and connective tissue disorders nec	肌肉骨骼和结缔组织疾病（不另分类）	musculoskeletal and connective tissue pain and discomfort	肌肉骨骼和结缔组织的各种疼痛与不适	musculoskeletal and connective tissue disorders	各种肌肉骨骼及结缔组织疾病	骨骼肌肉疼痛	0.48 ( 0.26 - 0.86 )	0.48 ( 6.31 )	0.48 ( 0.26 )	-1.07 ( -1.84 )
drug use disorder	11	26181	6502	56825150	6513	56857844	3.67	2.03	6.63	是	3.67	21.34	2.03	6.63	是	3.67	2.03	是	1.87	0.75	是	psychiatric disorders nec	精神病类（不另分类）	substance related and addictive disorders	各种物质使用相关及成瘾性障碍	psychiatric disorders	精神病类	用药病症	3.67 ( 2.03 - 6.63 )	3.67 ( 21.34 )	3.67 ( 2.03 )	1.87 ( 0.75 )
presyncope	11	26181	22096	56809556	22107	56857844	1.08	0.6	1.95	否	1.08	0.07	0.6	1.95	否	1.08	0.6	否	0.11	-0.73	否	neurological disorders nec	神经类疾病（不另分类）	neurological signs and symptoms nec	神经学症状和体征（不另分类）	nervous system disorders	各类神经系统疾病	晕厥前期	1.08 ( 0.6 - 1.95 )	1.08 ( 0.07 )	1.08 ( 0.6 )	0.11 ( -0.73 )
loss of personal independence in daily activities	11	26181	40772	56790880	40783	56857844	0.59	0.32	1.06	否	0.59	3.23	0.32	1.06	否	0.59	0.32	否	-0.77	-1.55	否	lifestyle issues	生活方式问题	disability issues	残疾问题	social circumstances	社会环境	日常活动自理能力丧失	0.59 ( 0.32 - 1.06 )	0.59 ( 3.23 )	0.59 ( 0.32 )	-0.77 ( -1.55 )
posterior reversible encephalopathy syndrome	11	26181	8535	56823117	8546	56857844	2.8	1.55	5.05	是	2.8	12.68	1.55	5.05	是	2.79	1.55	否	1.48	0.45	是	encephalopathies	各类脑病	encephalopathies nec	各种脑病（不另分类）	nervous system disorders	各类神经系统疾病	可逆性后部脑病综合征	2.8 ( 1.55 - 5.05 )	2.8 ( 12.68 )	2.79 ( 1.55 )	1.48 ( 0.45 )
multiple sclerosis	11	26181	45439	56786213	45450	56857844	0.53	0.29	0.95	否	0.53	4.72	0.29	0.95	否	0.53	0.29	否	-0.93	-1.7	否	demyelinating disorders	脱髓鞘类疾病	multiple sclerosis acute and progressive	急性和进展性多发性硬化	nervous system disorders	各类神经系统疾病	多发性硬化	0.53 ( 0.29 - 0.95 )	0.53 ( 4.72 )	0.53 ( 0.29 )	-0.93 ( -1.7 )
therapy non-responder	11	26181	38667	56792985	38678	56857844	0.62	0.34	1.11	否	0.62	2.61	0.34	1.11	否	0.62	0.34	否	-0.7	-1.48	否	therapeutic and nontherapeutic effects (excl toxicity)	治疗性及非治疗性反应类（不包括毒性）	therapeutic and nontherapeutic responses	各种治疗和非治疗反应	general disorders and administration site conditions	全身性疾病及给药部位各种反应	治疗无反应者	0.62 ( 0.34 - 1.11 )	0.62 ( 2.61 )	0.62 ( 0.34 )	-0.7 ( -1.48 )
schizophrenia	11	26181	11033	56820619	11044	56857844	2.16	1.2	3.91	是	2.16	6.88	1.2	3.91	是	2.16	1.2	否	1.11	0.15	是	schizophrenia and other psychotic disorders	精神分裂症和其他精神疾病	schizophrenia nec	各种精神分裂障碍（不另分类）	psychiatric disorders	精神病类	精神分裂症	2.16 ( 1.2 - 3.91 )	2.16 ( 6.88 )	2.16 ( 1.2 )	1.11 ( 0.15 )
retroperitoneal haematoma	11	26181	2013	56829639	2024	56857844	11.86	6.56	21.46	是	11.86	108.76	6.56	21.44	是	11.8	6.52	是	3.56	1.8	是	peritoneal and retroperitoneal conditions	腹膜及腹后膜类疾病	peritoneal and retroperitoneal haemorrhages	腹膜和腹膜后出血	gastrointestinal disorders	胃肠系统疾病	腹膜后血肿	11.86 ( 6.56 - 21.46 )	11.86 ( 108.76 )	11.8 ( 6.52 )	3.56 ( 1.8 )
status epilepticus	11	26181	10215	56821437	10226	56857844	2.34	1.29	4.22	是	2.34	8.4	1.29	4.22	是	2.34	1.29	否	1.22	0.24	是	seizures (incl subtypes)	癫痫发作（包括各种亚型）	seizures and seizure disorders nec	癫痫和癫痫类疾病 （不另分类）	nervous system disorders	各类神经系统疾病	癫痫持续状态	2.34 ( 1.29 - 4.22 )	2.34 ( 8.4 )	2.34 ( 1.29 )	1.22 ( 0.24 )
heart rate decreased	11	26181	32793	56798859	32804	56857844	0.73	0.4	1.31	否	0.73	1.12	0.4	1.31	否	0.73	0.4	否	-0.46	-1.26	否	cardiac and vascular investigations (excl enzyme tests)	心血管检查（不包括酶检测）	heart rate and pulse investigations	心率和脉搏检查	investigations	各类检查	心率降低	0.73 ( 0.4 - 1.31 )	0.73 ( 1.12 )	0.73 ( 0.4 )	-0.46 ( -1.26 )
alcohol poisoning	11	26181	2446	56829206	2457	56857844	9.76	5.4	17.65	是	9.76	86.08	5.4	17.64	是	9.72	5.37	是	3.28	1.66	是	exposures, chemical injuries and poisoning	暴露、化学伤和中毒	poisoning and toxicity	中毒与毒性	injury, poisoning and procedural complications	各类损伤、中毒及操作并发症	酒精中毒	9.76 ( 5.4 - 17.65 )	9.76 ( 86.08 )	9.72 ( 5.37 )	3.28 ( 1.66 )
hemiplegia	11	26181	7710	56823942	7721	56857844	3.1	1.71	5.59	是	3.1	15.59	1.71	5.59	是	3.09	1.71	否	1.63	0.56	是	movement disorders (incl parkinsonism)	运动障碍类（包括帕金森病）	paralysis and paresis (excl cranial nerve)	瘫痪和轻瘫（不包括颅神经）	nervous system disorders	各类神经系统疾病	偏瘫	3.1 ( 1.71 - 5.59 )	3.1 ( 15.59 )	3.09 ( 1.71 )	1.63 ( 0.56 )
inappropriate schedule of product administration	11	26181	150288	56681364	150299	56857844	0.16	0.09	0.29	否	0.16	49.14	0.09	0.29	否	0.16	0.09	否	-2.65	-3.38	否	medication errors and other product use errors and issues	用药错误及其他产品使用错误和问题	product administration errors and issues	各种产品给用错误和问题	injury, poisoning and procedural complications	各类损伤、中毒及操作并发症	产品给用时间安排不当	0.16 ( 0.09 - 0.29 )	0.16 ( 49.14 )	0.16 ( 0.09 )	-2.65 ( -3.38 )
pharmaceutical product complaint	11	26181	23741	56807911	23752	56857844	1.01	0.56	1.82	否	1.01	0	0.56	1.82	否	1.01	0.56	否	0.01	-0.83	否								1.01 ( 0.56 - 1.82 )	1.01 ( 0 )	1.01 ( 0.56 )	0.01 ( -0.83 )
cardiac failure congestive	10	26182	77897	56753755	77907	56857844	0.28	0.15	0.52	否	0.28	18.71	0.15	0.52	否	0.28	0.15	否	-1.84	-2.62	否	heart failures	各类心脏衰竭	heart failures nec	各种心衰（不另分类）	cardiac disorders	心脏器官疾病	充血性心力衰竭	0.28 ( 0.15 - 0.52 )	0.28 ( 18.71 )	0.28 ( 0.15 )	-1.84 ( -2.62 )
diabetes mellitus inadequate control	10	26182	16219	56815433	16229	56857844	1.34	0.72	2.49	否	1.34	0.85	0.72	2.49	否	1.34	0.72	否	0.42	-0.49	否	glucose metabolism disorders (incl diabetes mellitus)	葡萄糖代谢疾病（包括糖尿病）	diabetes mellitus (incl subtypes)	各种糖尿病（包括亚型）	metabolism and nutrition disorders	代谢及营养类疾病	糖尿病控制不佳	1.34 ( 0.72 - 2.49 )	1.34 ( 0.85 )	1.34 ( 0.72 )	0.42 ( -0.49 )
neonatal respiratory distress syndrome	10	26182	3309	56828343	3319	56857844	6.56	3.53	12.2	是	6.56	46.96	3.53	12.2	是	6.54	3.52	是	2.71	1.25	是	neonatal respiratory disorders	各种新生儿呼吸系统疾病	neonatal hypoxic conditions	新生儿缺氧病症	respiratory, thoracic and mediastinal disorders	呼吸系统、胸及纵隔疾病	新生儿呼吸窘迫综合征	6.56 ( 3.53 - 12.2 )	6.56 ( 46.96 )	6.54 ( 3.52 )	2.71 ( 1.25 )
injury	10	26182	66558	56765094	66568	56857844	0.33	0.18	0.61	否	0.33	13.95	0.18	0.61	否	0.33	0.18	否	-1.62	-2.4	否	injuries nec	各种损伤（不另分类）	non-site specific injuries nec	部位不确定的各种损伤（不另分类）	injury, poisoning and procedural complications	各类损伤、中毒及操作并发症	损伤	0.33 ( 0.18 - 0.61 )	0.33 ( 13.95 )	0.33 ( 0.18 )	-1.62 ( -2.4 )
psychiatric symptom	10	26182	6851	56824801	6861	56857844	3.17	1.7	5.89	是	3.17	14.81	1.7	5.89	是	3.16	1.7	否	1.66	0.53	是	psychiatric and behavioural symptoms nec	精神及行为症状（不另分类）	psychiatric symptoms nec	各种精神病症状（不另分类）	psychiatric disorders	精神病类	精神病学症状	3.17 ( 1.7 - 5.89 )	3.17 ( 14.81 )	3.16 ( 1.7 )	1.66 ( 0.53 )
parkinsonism	10	26182	8783	56822869	8793	56857844	2.47	1.33	4.59	是	2.47	8.74	1.33	4.59	是	2.47	1.33	否	1.3	0.25	是	movement disorders (incl parkinsonism)	运动障碍类（包括帕金森病）	parkinson's disease and parkinsonism	帕金森病和帕金森综合征	nervous system disorders	各类神经系统疾病	帕金森综合征	2.47 ( 1.33 - 4.59 )	2.47 ( 8.74 )	2.47 ( 1.33 )	1.3 ( 0.25 )
chronic kidney disease	10	26182	72503	56759149	72513	56857844	0.3	0.16	0.56	否	0.3	16.43	0.16	0.56	否	0.3	0.16	否	-1.74	-2.52	否	renal disorders (excl nephropathies)	肾脏各种异常（不包括肾病）	renal failure and impairment	肾衰和肾损害	renal and urinary disorders	肾脏及泌尿系统疾病	慢性肾脏疾病	0.3 ( 0.16 - 0.56 )	0.3 ( 16.43 )	0.3 ( 0.16 )	-1.74 ( -2.52 )
polyuria	10	26182	7529	56824123	7539	56857844	2.88	1.55	5.36	是	2.88	12.27	1.55	5.36	是	2.88	1.55	否	1.53	0.43	是	urinary tract signs and symptoms	各种泌尿道体征和症状	urinary tract signs and symptoms nec	泌尿道各种体征和症状（不另分类）	renal and urinary disorders	肾脏及泌尿系统疾病	多尿	2.88 ( 1.55 - 5.36 )	2.88 ( 12.27 )	2.88 ( 1.55 )	1.53 ( 0.43 )
electrolyte imbalance	10	26182	10287	56821365	10297	56857844	2.11	1.13	3.92	是	2.11	5.83	1.13	3.92	是	2.11	1.13	否	1.08	0.07	是	electrolyte and fluid balance conditions	电解质及液体平衡状况	electrolyte imbalance nec	电解质平衡失调（不另分类）	metabolism and nutrition disorders	代谢及营养类疾病	电解质失衡	2.11 ( 1.13 - 3.92 )	2.11 ( 5.83 )	2.11 ( 1.13 )	1.08 ( 0.07 )
alveolar proteinosis	10	26182	492	56831160	502	56857844	44.12	23.59	82.52	是	44.1	412.86	23.58	82.47	是	43.24	23.12	是	5.43	2.28	是	lower respiratory tract disorders (excl obstruction and infection)	下呼吸道疾病（阻塞和感染除外）	parenchymal lung disorders nec	实质性肺疾病（不另分类）	respiratory, thoracic and mediastinal disorders	呼吸系统、胸及纵隔疾病	肺泡蛋白沉积症	44.12 ( 23.59 - 82.52 )	44.1 ( 412.86 )	43.24 ( 23.12 )	5.43 ( 2.28 )
apathy	10	26182	13285	56818367	13295	56857844	1.63	0.88	3.04	否	1.63	2.45	0.88	3.04	否	1.63	0.88	否	0.71	-0.24	否	mood disorders and disturbances nec	心境障碍和混乱（不另分类）	mood disorders nec	心境障碍性疾病（不另分类）	psychiatric disorders	精神病类	情感淡漠	1.63 ( 0.88 - 3.04 )	1.63 ( 2.45 )	1.63 ( 0.88 )	0.71 ( -0.24 )
anorgasmia	10	26182	2508	56829144	2518	56857844	8.65	4.65	16.11	是	8.65	67.41	4.65	16.1	是	8.62	4.63	是	3.11	1.48	是	sexual dysfunctions, disturbances and gender identity disorders	性功能障碍、异常及性认同异常	orgasmic disorders and disturbances	性高潮障碍和失调	psychiatric disorders	精神病类	性快感缺失	8.65 ( 4.65 - 16.11 )	8.65 ( 67.41 )	8.62 ( 4.63 )	3.11 ( 1.48 )
parasomnia	10	26182	635	56831017	645	56857844	34.18	18.3	63.85	是	34.17	317.01	18.3	63.81	是	33.66	18.02	是	5.07	2.21	是	sleep disorders and disturbances	睡眠异常和混乱	parasomnias	各种异睡症	psychiatric disorders	精神病类	异睡症	34.18 ( 18.3 - 63.85 )	34.17 ( 317.01 )	33.66 ( 18.02 )	5.07 ( 2.21 )
dysstasia	10	26182	27371	56804281	27381	56857844	0.79	0.43	1.47	否	0.79	0.54	0.43	1.47	否	0.79	0.43	否	-0.33	-1.18	否	neurological disorders nec	神经类疾病（不另分类）	coordination and balance disturbances	协调与平衡障碍	nervous system disorders	各类神经系统疾病	起立困难	0.79 ( 0.43 - 1.47 )	0.79 ( 0.54 )	0.79 ( 0.43 )	-0.33 ( -1.18 )
fluid retention	10	26182	47079	56784573	47089	56857844	0.46	0.25	0.86	否	0.46	6.31	0.25	0.86	否	0.46	0.25	否	-1.12	-1.92	否	electrolyte and fluid balance conditions	电解质及液体平衡状况	total fluid volume increased	总液体体积增加	metabolism and nutrition disorders	代谢及营养类疾病	体液潴留	0.46 ( 0.25 - 0.86 )	0.46 ( 6.31 )	0.46 ( 0.25 )	-1.12 ( -1.92 )
mixed liver injury	10	26182	2428	56829224	2438	56857844	8.94	4.8	16.64	是	8.94	70.2	4.8	16.63	是	8.9	4.78	是	3.15	1.5	是	hepatic and hepatobiliary disorders	肝脏及肝胆类疾病	hepatocellular damage and hepatitis nec	肝细胞损害和肝炎（不另分类）	hepatobiliary disorders	肝胆系统疾病	混合性肝脏损伤	8.94 ( 4.8 - 16.64 )	8.94 ( 70.2 )	8.9 ( 4.78 )	3.15 ( 1.5 )
liver injury	10	26182	19983	56811669	19993	56857844	1.09	0.58	2.02	否	1.09	0.07	0.58	2.02	否	1.09	0.58	否	0.12	-0.76	否	hepatic and hepatobiliary disorders	肝脏及肝胆类疾病	hepatocellular damage and hepatitis nec	肝细胞损害和肝炎（不另分类）	hepatobiliary disorders	肝胆系统疾病	肝损伤	1.09 ( 0.58 - 2.02 )	1.09 ( 0.07 )	1.09 ( 0.58 )	0.12 ( -0.76 )
hypertonia neonatal	10	26182	485	56831167	495	56857844	44.76	23.92	83.72	是	44.74	418.97	23.92	83.67	是	43.85	23.44	是	5.45	2.28	是	muscle disorders	肌肉类疾病	muscle tone abnormalities	各种肌张力异常	musculoskeletal and connective tissue disorders	各种肌肉骨骼及结缔组织疾病	新生儿肌张力亢进	44.76 ( 23.92 - 83.72 )	44.74 ( 418.97 )	43.85 ( 23.44 )	5.45 ( 2.28 )
atelectasis	10	26182	9088	56822564	9098	56857844	2.39	1.28	4.44	是	2.39	8.06	1.28	4.44	是	2.39	1.28	否	1.25	0.21	是	lower respiratory tract disorders (excl obstruction and infection)	下呼吸道疾病（阻塞和感染除外）	parenchymal lung disorders nec	实质性肺疾病（不另分类）	respiratory, thoracic and mediastinal disorders	呼吸系统、胸及纵隔疾病	肺不张	2.39 ( 1.28 - 4.44 )	2.39 ( 8.06 )	2.39 ( 1.28 )	1.25 ( 0.21 )
pericardial effusion	10	26182	20823	56810829	20833	56857844	1.04	0.56	1.94	否	1.04	0.02	0.56	1.94	否	1.04	0.56	否	0.06	-0.82	否	pericardial disorders	心包类疾病	pericardial disorders nec	各种心包异常（不另分类）	cardiac disorders	心脏器官疾病	心包积液	1.04 ( 0.56 - 1.94 )	1.04 ( 0.02 )	1.04 ( 0.56 )	0.06 ( -0.82 )
haemodynamic instability	10	26182	6631	56825021	6641	56857844	3.27	1.76	6.09	是	3.27	15.76	1.76	6.08	是	3.27	1.76	否	1.71	0.57	是	vascular disorders nec	血管疾病（不另分类）	non-site specific vascular disorders nec	部位不确定的血管疾病（不另分类）	vascular disorders	血管与淋巴管类疾病	血液动力学不稳定	3.27 ( 1.76 - 6.09 )	3.27 ( 15.76 )	3.27 ( 1.76 )	1.71 ( 0.57 )
mechanical ventilation	10	26182	1799	56829853	1809	56857844	12.07	6.48	22.47	是	12.06	100.88	6.48	22.45	是	12	6.44	是	3.58	1.71	是	respiratory tract therapeutic procedures	呼吸道治疗类操作	respiratory tract therapeutic procedures nec	呼吸道治疗类操作（不另分类）	surgical and medical procedures	各种手术及医疗操作	机械通气	12.07 ( 6.48 - 22.47 )	12.06 ( 100.88 )	12 ( 6.44 )	3.58 ( 1.71 )
pancytopenia	10	26182	50757	56780895	50767	56857844	0.43	0.23	0.79	否	0.43	7.67	0.23	0.79	否	0.43	0.23	否	-1.23	-2.02	否	anaemias nonhaemolytic and marrow depression	非溶血性贫血及骨髓抑制	marrow depression and hypoplastic anaemias	骨髓抑制和增生不良性贫血	blood and lymphatic system disorders	血液及淋巴系统疾病	全血细胞减少症	0.43 ( 0.23 - 0.79 )	0.43 ( 7.67 )	0.43 ( 0.23 )	-1.23 ( -2.02 )
blood pressure systolic increased	10	26182	17847	56813805	17857	56857844	1.22	0.65	2.26	否	1.22	0.38	0.65	2.26	否	1.22	0.65	否	0.28	-0.62	否	cardiac and vascular investigations (excl enzyme tests)	心血管检查（不包括酶检测）	vascular tests nec (incl blood pressure)	各种血管检查（不另分类）（包括血压）	investigations	各类检查	收缩压升高	1.22 ( 0.65 - 2.26 )	1.22 ( 0.38 )	1.22 ( 0.65 )	0.28 ( -0.62 )
gingival pain	10	26182	7318	56824334	7328	56857844	2.97	1.59	5.52	是	2.97	13.01	1.59	5.51	是	2.96	1.59	否	1.57	0.46	是	dental and gingival conditions	牙齿和牙龈类疾病	gingival disorders, signs and symptoms nec	各种牙龈疾病、症状和体征（不另分类）	gastrointestinal disorders	胃肠系统疾病	牙龈疼痛	2.97 ( 1.59 - 5.52 )	2.97 ( 13.01 )	2.96 ( 1.59 )	1.57 ( 0.46 )
haemorrhagic stroke	10	26182	7288	56824364	7298	56857844	2.98	1.6	5.54	是	2.98	13.11	1.6	5.54	是	2.97	1.6	否	1.57	0.46	是	central nervous system vascular disorders	中枢神经系统血管疾病	central nervous system haemorrhages and cerebrovascular accidents	中枢神经系统出血和脑血管意外	nervous system disorders	各类神经系统疾病	出血性卒中	2.98 ( 1.6 - 5.54 )	2.98 ( 13.11 )	2.97 ( 1.6 )	1.57 ( 0.46 )
decerebrate posture	10	26182	133	56831519	143	56857844	163.21	85.82	310.38	是	163.14	1498.81	85.8	310.2	是	151.8	79.82	是	7.25	2.46	是	neurological disorders nec	神经类疾病（不另分类）	neurological signs and symptoms nec	神经学症状和体征（不另分类）	nervous system disorders	各类神经系统疾病	去大脑姿势	163.21 ( 85.82 - 310.38 )	163.14 ( 1498.81 )	151.8 ( 79.82 )	7.25 ( 2.46 )
post procedural complication	10	26182	17643	56814009	17653	56857844	1.23	0.66	2.29	否	1.23	0.43	0.66	2.29	否	1.23	0.66	否	0.3	-0.6	否	procedural related injuries and complications nec	操作相关伤害与并发症（不另分类）	non-site specific procedural complications	部位不明的操作并发症	injury, poisoning and procedural complications	各类损伤、中毒及操作并发症	操作后并发症	1.23 ( 0.66 - 2.29 )	1.23 ( 0.43 )	1.23 ( 0.66 )	0.3 ( -0.6 )
physical assault	10	26182	1859	56829793	1869	56857844	11.68	6.27	21.74	是	11.67	97.06	6.27	21.73	是	11.61	6.24	是	3.54	1.69	是	legal issues	各类法律问题	criminal activity	犯罪行为	social circumstances	社会环境	身体攻击	11.68 ( 6.27 - 21.74 )	11.67 ( 97.06 )	11.61 ( 6.24 )	3.54 ( 1.69 )
tricuspid valve incompetence	10	26182	7128	56824524	7138	56857844	3.04	1.64	5.66	是	3.04	13.71	1.64	5.66	是	3.04	1.64	否	1.6	0.49	是	cardiac valve disorders	心脏瓣膜类疾病	tricuspid valvular disorders	三尖瓣异常	cardiac disorders	心脏器官疾病	三尖瓣关闭不全	3.04 ( 1.64 - 5.66 )	3.04 ( 13.71 )	3.04 ( 1.64 )	1.6 ( 0.49 )
personality disorder	10	26182	2326	56829326	2336	56857844	9.33	5.01	17.37	是	9.33	74.04	5.01	17.36	是	9.29	4.99	是	3.22	1.53	是	personality disorders and disturbances in behaviour	人性格异常及行为混乱	personality disorders nec	各种人格障碍（不另分类）	psychiatric disorders	精神病类	人格障碍	9.33 ( 5.01 - 17.37 )	9.33 ( 74.04 )	9.29 ( 4.99 )	3.22 ( 1.53 )
exposure via ingestion	10	26182	2483	56829169	2493	56857844	8.74	4.7	16.27	是	8.74	68.26	4.7	16.26	是	8.71	4.68	是	3.12	1.48	是	exposures, chemical injuries and poisoning	暴露、化学伤和中毒	pathways and sources of exposure	暴露途径与暴露源	injury, poisoning and procedural complications	各类损伤、中毒及操作并发症	经由摄食暴露	8.74 ( 4.7 - 16.27 )	8.74 ( 68.26 )	8.71 ( 4.68 )	3.12 ( 1.48 )
dissociation	9	26183	6146	56825506	6155	56857844	3.18	1.65	6.11	是	3.18	13.41	1.65	6.11	是	3.17	1.65	否	1.67	0.47	是	dissociative disorders	各种分离性障碍	dissociative states	分离状态	psychiatric disorders	精神病类	分裂	3.18 ( 1.65 - 6.11 )	3.18 ( 13.41 )	3.17 ( 1.65 )	1.67 ( 0.47 )
normal newborn	9	26183	4900	56826752	4909	56857844	3.99	2.07	7.67	是	3.99	20.09	2.07	7.66	是	3.98	2.07	是	1.99	0.7	是	pregnancy, labour, delivery and postpartum conditions	妊娠、临产、分娩及产后状况	normal newborn status	正常新生儿状况	pregnancy, puerperium and perinatal conditions	妊娠期、产褥期及围产期状况	正常新生儿	3.99 ( 2.07 - 7.67 )	3.99 ( 20.09 )	3.98 ( 2.07 )	1.99 ( 0.7 )
trismus	9	26183	4719	56826933	4728	56857844	4.14	2.15	7.96	是	4.14	21.38	2.15	7.96	是	4.13	2.15	是	2.05	0.74	是	muscle disorders	肌肉类疾病	muscle tone abnormalities	各种肌张力异常	musculoskeletal and connective tissue disorders	各种肌肉骨骼及结缔组织疾病	牙关紧闭	4.14 ( 2.15 - 7.96 )	4.14 ( 21.38 )	4.13 ( 2.15 )	2.05 ( 0.74 )
feeling drunk	9	26183	6978	56824674	6987	56857844	2.8	1.46	5.38	是	2.8	10.39	1.46	5.38	是	2.8	1.45	否	1.48	0.33	是	general system disorders nec	全身系统疾病（不另分类）	feelings and sensations nec	各种感受与感觉（不另分类）	general disorders and administration site conditions	全身性疾病及给药部位各种反应	醉酒感	2.8 ( 1.46 - 5.38 )	2.8 ( 10.39 )	2.8 ( 1.45 )	1.48 ( 0.33 )
neutropenia	9	26183	123078	56708574	123087	56857844	0.16	0.08	0.3	否	0.16	40.24	0.08	0.3	否	0.16	0.08	否	-2.66	-3.44	否	white blood cell disorders	白血球类疾病	neutropenias	各种嗜中性白细胞减少症	blood and lymphatic system disorders	血液及淋巴系统疾病	中性粒细胞减少症	0.16 ( 0.08 - 0.3 )	0.16 ( 40.24 )	0.16 ( 0.08 )	-2.66 ( -3.44 )
aortic valve incompetence	9	26183	3919	56827733	3928	56857844	4.98	2.59	9.59	是	4.98	28.59	2.59	9.58	是	4.97	2.59	是	2.31	0.92	是	cardiac valve disorders	心脏瓣膜类疾病	aortic valvular disorders	主动脉瓣异常	cardiac disorders	心脏器官疾病	主动脉瓣关闭不全	4.98 ( 2.59 - 9.59 )	4.98 ( 28.59 )	4.97 ( 2.59 )	2.31 ( 0.92 )
erythema nodosum	9	26183	3207	56828445	3216	56857844	6.09	3.17	11.72	是	6.09	38.18	3.17	11.71	是	6.08	3.16	是	2.6	1.1	是	skin and subcutaneous tissue disorders nec	皮肤及皮下组织类疾病（不另分类）	panniculitides	各种脂膜炎	skin and subcutaneous tissue disorders	皮肤及皮下组织类疾病	结节性红斑	6.09 ( 3.17 - 11.72 )	6.09 ( 38.18 )	6.08 ( 3.16 )	2.6 ( 1.1 )
low birth weight baby	9	26183	7358	56824294	7367	56857844	2.65	1.38	5.1	是	2.65	9.27	1.38	5.1	是	2.65	1.38	否	1.41	0.27	是	neonatal and perinatal conditions	新生儿及围产期状况	gestational age and weight conditions	胎龄和体重状况	pregnancy, puerperium and perinatal conditions	妊娠期、产褥期及围产期状况	出生体重偏轻的婴儿	2.65 ( 1.38 - 5.1 )	2.65 ( 9.27 )	2.65 ( 1.38 )	1.41 ( 0.27 )
self-medication	9	26183	3668	56827984	3677	56857844	5.33	2.77	10.24	是	5.32	31.53	2.77	10.24	是	5.31	2.76	是	2.41	0.98	是	therapeutic procedures and supportive care nec	治疗类操作和支持性护理（不另分类）	therapeutic procedures nec	治疗类操作（不另分类）	surgical and medical procedures	各种手术及医疗操作	自我药疗	5.33 ( 2.77 - 10.24 )	5.32 ( 31.53 )	5.31 ( 2.76 )	2.41 ( 0.98 )
borderline personality disorder	9	26183	648	56831004	657	56857844	30.15	15.61	58.21	是	30.14	250.05	15.61	58.18	是	29.74	15.4	是	4.89	2.02	是	personality disorders and disturbances in behaviour	人性格异常及行为混乱	personality disorders with dramatic behaviour (cluster b)	有戏剧行为的人格障碍（B 群）	psychiatric disorders	精神病类	边缘型人格障碍	30.15 ( 15.61 - 58.21 )	30.14 ( 250.05 )	29.74 ( 15.4 )	4.89 ( 2.02 )
hypernatraemia	9	26183	4550	56827102	4559	56857844	4.29	2.23	8.26	是	4.29	22.68	2.23	8.25	是	4.29	2.23	是	2.1	0.78	是	electrolyte and fluid balance conditions	电解质及液体平衡状况	sodium imbalance	钠平衡失调	metabolism and nutrition disorders	代谢及营养类疾病	高钠血症	4.29 ( 2.23 - 8.26 )	4.29 ( 22.68 )	4.29 ( 2.23 )	2.1 ( 0.78 )
alcohol withdrawal syndrome	9	26183	786	56830866	795	56857844	24.85	12.88	47.95	是	24.85	203.64	12.88	47.92	是	24.58	12.74	是	4.62	1.95	是	psychiatric disorders nec	精神病类（不另分类）	substance related and addictive disorders	各种物质使用相关及成瘾性障碍	psychiatric disorders	精神病类	戒酒综合征	24.85 ( 12.88 - 47.95 )	24.85 ( 203.64 )	24.58 ( 12.74 )	4.62 ( 1.95 )
failure to thrive	9	26183	4943	56826709	4952	56857844	3.95	2.05	7.6	是	3.95	19.8	2.05	7.6	是	3.95	2.05	是	1.98	0.69	是	appetite and general nutritional disorders	食欲及一般性营养障碍	general nutritional disorders nec	一般性营养障碍（不另分类）	metabolism and nutrition disorders	代谢及营养类疾病	发育停滞	3.95 ( 2.05 - 7.6 )	3.95 ( 19.8 )	3.95 ( 2.05 )	1.98 ( 0.69 )
platelet count increased	9	26183	12092	56819560	12101	56857844	1.62	0.84	3.11	否	1.61	2.11	0.84	3.1	否	1.61	0.84	否	0.69	-0.31	否	haematology investigations (incl blood groups)	血液类检查（包括血型）	platelet analyses	血小板分析	investigations	各类检查	血小板计数升高	1.62 ( 0.84 - 3.11 )	1.61 ( 2.11 )	1.61 ( 0.84 )	0.69 ( -0.31 )
diabetes mellitus	9	26183	71475	56760177	71484	56857844	0.27	0.14	0.52	否	0.27	17.42	0.14	0.53	否	0.27	0.14	否	-1.87	-2.68	否	glucose metabolism disorders (incl diabetes mellitus)	葡萄糖代谢疾病（包括糖尿病）	diabetes mellitus (incl subtypes)	各种糖尿病（包括亚型）	metabolism and nutrition disorders	代谢及营养类疾病	糖尿病	0.27 ( 0.14 - 0.52 )	0.27 ( 17.42 )	0.27 ( 0.14 )	-1.87 ( -2.68 )
agoraphobia	9	26183	1263	56830389	1272	56857844	15.47	8.03	29.8	是	15.46	120.88	8.03	29.78	是	15.36	7.97	是	3.94	1.74	是	anxiety disorders and symptoms	焦虑症及症状	fear symptoms and phobic disorders (incl social phobia)	恐惧症状和恐怖症（包括社会恐怖症）	psychiatric disorders	精神病类	广场恐惧症	15.47 ( 8.03 - 29.8 )	15.46 ( 120.88 )	15.36 ( 7.97 )	3.94 ( 1.74 )
anxiety disorder	9	26183	3147	56828505	3156	56857844	6.21	3.23	11.94	是	6.21	39.19	3.23	11.94	是	6.19	3.22	是	2.63	1.11	是	anxiety disorders and symptoms	焦虑症及症状	anxiety disorders nec	各种焦虑障碍（不另分类）	psychiatric disorders	精神病类	焦虑障碍	6.21 ( 3.23 - 11.94 )	6.21 ( 39.19 )	6.19 ( 3.22 )	2.63 ( 1.11 )
discomfort	9	26183	52914	56778738	52923	56857844	0.37	0.19	0.71	否	0.37	9.72	0.19	0.71	否	0.37	0.19	否	-1.44	-2.26	否	general system disorders nec	全身系统疾病（不另分类）	pain and discomfort nec	疼痛和不适（不另分类）	general disorders and administration site conditions	全身性疾病及给药部位各种反应	不适	0.37 ( 0.19 - 0.71 )	0.37 ( 9.72 )	0.37 ( 0.19 )	-1.44 ( -2.26 )
hepatitis	9	26183	23074	56808578	23083	56857844	0.85	0.44	1.63	否	0.85	0.25	0.44	1.63	否	0.85	0.44	否	-0.24	-1.13	否	hepatic and hepatobiliary disorders	肝脏及肝胆类疾病	hepatocellular damage and hepatitis nec	肝细胞损害和肝炎（不另分类）	hepatobiliary disorders	肝胆系统疾病	肝炎	0.85 ( 0.44 - 1.63 )	0.85 ( 0.25 )	0.85 ( 0.44 )	-0.24 ( -1.13 )
drug dose omission	9	26183	165502	56666150	165511	56857844	0.12	0.06	0.23	否	0.12	59.51	0.06	0.23	否	0.12	0.06	否	-3.08	-3.86	否								0.12 ( 0.06 - 0.23 )	0.12 ( 59.51 )	0.12 ( 0.06 )	-3.08 ( -3.86 )
cardiogenic shock	9	26183	12672	56818980	12681	56857844	1.54	0.8	2.96	否	1.54	1.71	0.8	2.96	否	1.54	0.8	否	0.62	-0.37	否	heart failures	各类心脏衰竭	heart failures nec	各种心衰（不另分类）	cardiac disorders	心脏器官疾病	心源性休克	1.54 ( 0.8 - 2.96 )	1.54 ( 1.71 )	1.54 ( 0.8 )	0.62 ( -0.37 )
cardiac failure	9	26183	73986	56757666	73995	56857844	0.26	0.14	0.51	否	0.26	18.5	0.14	0.51	否	0.26	0.14	否	-1.92	-2.72	否	heart failures	各类心脏衰竭	heart failures nec	各种心衰（不另分类）	cardiac disorders	心脏器官疾病	心力衰竭	0.26 ( 0.14 - 0.51 )	0.26 ( 18.5 )	0.26 ( 0.14 )	-1.92 ( -2.72 )
eating disorder	9	26183	19819	56811833	19828	56857844	0.99	0.51	1.89	否	0.99	0	0.51	1.89	否	0.99	0.51	否	-0.02	-0.93	否	eating disorders and disturbances	饮食障碍和混乱	eating disorders nec	各种摄食障碍（不另分类）	psychiatric disorders	精神病类	进食障碍	0.99 ( 0.51 - 1.89 )	0.99 ( 0 )	0.99 ( 0.51 )	-0.02 ( -0.93 )
drug screen false positive	9	26183	2687	56828965	2696	56857844	7.27	3.78	13.99	是	7.27	48.49	3.78	13.98	是	7.25	3.77	是	2.86	1.24	是	toxicology and therapeutic drug monitoring	毒理学及治疗药物监测	toxicology laboratory analyses	各种毒理学实验室分析	investigations	各类检查	药物筛查假阳性	7.27 ( 3.78 - 13.99 )	7.27 ( 48.49 )	7.25 ( 3.77 )	2.86 ( 1.24 )
spinal fracture	9	26183	18025	56813627	18034	56857844	1.08	0.56	2.08	否	1.08	0.06	0.56	2.08	否	1.08	0.56	否	0.12	-0.81	否	bone and joint injuries	骨骼及关节损伤	spinal fractures and dislocations	脊柱骨折和脱臼	injury, poisoning and procedural complications	各类损伤、中毒及操作并发症	脊柱骨折	1.08 ( 0.56 - 2.08 )	1.08 ( 0.06 )	1.08 ( 0.56 )	0.12 ( -0.81 )
lymphadenopathy	9	26183	32498	56799154	32507	56857844	0.6	0.31	1.15	否	0.6	2.39	0.31	1.15	否	0.6	0.31	否	-0.73	-1.59	否	spleen, lymphatic and reticuloendothelial system disorders	脾、淋巴及网状内皮系统疾病	lymphatic system disorders nec	淋巴系统疾病（不另分类）	blood and lymphatic system disorders	血液及淋巴系统疾病	淋巴结病	0.6 ( 0.31 - 1.15 )	0.6 ( 2.39 )	0.6 ( 0.31 )	-0.73 ( -1.59 )
skin mass	9	26183	5965	56825687	5974	56857844	3.27	1.7	6.3	是	3.27	14.19	1.7	6.29	是	3.27	1.7	否	1.71	0.5	是	skin and subcutaneous tissue disorders nec	皮肤及皮下组织类疾病（不另分类）	skin and subcutaneous conditions nec	皮肤和皮下组织病症（不另分类）	skin and subcutaneous tissue disorders	皮肤及皮下组织类疾病	皮肤肿块	3.27 ( 1.7 - 6.3 )	3.27 ( 14.19 )	3.27 ( 1.7 )	1.71 ( 0.5 )
abdominal pain lower	9	26183	23448	56808204	23457	56857844	0.83	0.43	1.6	否	0.83	0.3	0.43	1.6	否	0.83	0.43	否	-0.26	-1.15	否	gastrointestinal signs and symptoms	胃肠道系统症状和体征	gastrointestinal and abdominal pains (excl oral and throat)	胃肠道和腹部疼痛（不包括口腔和咽喉）	gastrointestinal disorders	胃肠系统疾病	下腹痛	0.83 ( 0.43 - 1.6 )	0.83 ( 0.3 )	0.83 ( 0.43 )	-0.26 ( -1.15 )
movement disorder	9	26183	29904	56801748	29913	56857844	0.65	0.34	1.26	否	0.65	1.66	0.34	1.26	否	0.65	0.34	否	-0.61	-1.48	否	movement disorders (incl parkinsonism)	运动障碍类（包括帕金森病）	dyskinesias and movement disorders nec	运动障碍和运动失调（不另分类）	nervous system disorders	各类神经系统疾病	运动失调	0.65 ( 0.34 - 1.26 )	0.65 ( 1.66 )	0.65 ( 0.34 )	-0.61 ( -1.48 )
bronchiectasis	9	26183	5630	56826022	5639	56857844	3.47	1.8	6.67	是	3.47	15.79	1.8	6.67	是	3.46	1.8	否	1.79	0.56	是	bronchial disorders (excl neoplasms)	支气管系统疾病（不包括肿瘤）	bronchial conditions nec	各种支气管病症（不另分类）	respiratory, thoracic and mediastinal disorders	呼吸系统、胸及纵隔疾病	支气管扩张	3.47 ( 1.8 - 6.67 )	3.47 ( 15.79 )	3.46 ( 1.8 )	1.79 ( 0.56 )
pruritus generalised	9	26183	21448	56810204	21457	56857844	0.91	0.47	1.75	否	0.91	0.08	0.47	1.75	否	0.91	0.47	否	-0.14	-1.04	否								0.91 ( 0.47 - 1.75 )	0.91 ( 0.08 )	0.91 ( 0.47 )	-0.14 ( -1.04 )
angioedema	9	26183	40518	56791134	40527	56857844	0.48	0.25	0.93	否	0.48	5.01	0.25	0.93	否	0.48	0.25	否	-1.05	-1.89	否	angioedema and urticaria	血管性水肿和风疹	angioedemas	各种血管性水肿	skin and subcutaneous tissue disorders	皮肤及皮下组织类疾病	血管性水肿	0.48 ( 0.25 - 0.93 )	0.48 ( 5.01 )	0.48 ( 0.25 )	-1.05 ( -1.89 )
incorrect route of product administration	9	26183	14422	56817230	14431	56857844	1.35	0.7	2.6	否	1.35	0.83	0.7	2.6	否	1.35	0.7	否	0.44	-0.53	否	medication errors and other product use errors and issues	用药错误及其他产品使用错误和问题	product administration errors and issues	各种产品给用错误和问题	injury, poisoning and procedural complications	各类损伤、中毒及操作并发症	产品给用途径不当	1.35 ( 0.7 - 2.6 )	1.35 ( 0.83 )	1.35 ( 0.7 )	0.44 ( -0.53 )
cystitis	9	26183	29889	56801763	29898	56857844	0.65	0.34	1.26	否	0.65	1.66	0.34	1.26	否	0.65	0.34	否	-0.61	-1.48	否	infections - pathogen unspecified	感染 - 未指明病原	urinary tract infections	各种尿路感染	infections and infestations	感染及侵染类疾病	膀胱炎	0.65 ( 0.34 - 1.26 )	0.65 ( 1.66 )	0.65 ( 0.34 )	-0.61 ( -1.48 )
throat tightness	9	26183	24723	56806929	24732	56857844	0.79	0.41	1.52	否	0.79	0.5	0.41	1.52	否	0.79	0.41	否	-0.34	-1.22	否	respiratory tract signs and symptoms	呼吸道症状和体征	upper respiratory tract signs and symptoms	上呼吸道症状和体征	respiratory, thoracic and mediastinal disorders	呼吸系统、胸及纵隔疾病	咽喉缩紧感	0.79 ( 0.41 - 1.52 )	0.79 ( 0.5 )	0.79 ( 0.41 )	-0.34 ( -1.22 )
feeling of body temperature change	9	26183	5468	56826184	5477	56857844	3.57	1.86	6.87	是	3.57	16.64	1.86	6.87	是	3.57	1.85	否	1.83	0.59	是	general system disorders nec	全身系统疾病（不另分类）	feelings and sensations nec	各种感受与感觉（不另分类）	general disorders and administration site conditions	全身性疾病及给药部位各种反应	体温感觉改变	3.57 ( 1.86 - 6.87 )	3.57 ( 16.64 )	3.57 ( 1.85 )	1.83 ( 0.59 )
live birth	9	26183	6958	56824694	6967	56857844	2.81	1.46	5.4	是	2.81	10.45	1.46	5.4	是	2.8	1.46	否	1.49	0.33	是	pregnancy, labour, delivery and postpartum conditions	妊娠、临产、分娩及产后状况	normal pregnancy, labour and delivery	正常妊娠、临产及分娩	pregnancy, puerperium and perinatal conditions	妊娠期、产褥期及围产期状况	活产	2.81 ( 1.46 - 5.4 )	2.81 ( 10.45 )	2.8 ( 1.46 )	1.49 ( 0.33 )
gastritis	9	26183	24309	56807343	24318	56857844	0.8	0.42	1.54	否	0.8	0.43	0.42	1.54	否	0.8	0.42	否	-0.32	-1.2	否	gastrointestinal inflammatory conditions	胃肠系统炎症	gastritis (excl infective)	各种胃炎（不包括感染性的）	gastrointestinal disorders	胃肠系统疾病	胃炎	0.8 ( 0.42 - 1.54 )	0.8 ( 0.43 )	0.8 ( 0.42 )	-0.32 ( -1.2 )
inflammation	9	26183	45763	56785889	45772	56857844	0.43	0.22	0.82	否	0.43	6.94	0.22	0.82	否	0.43	0.22	否	-1.23	-2.06	否	general system disorders nec	全身系统疾病（不另分类）	inflammations	各种炎症	general disorders and administration site conditions	全身性疾病及给药部位各种反应	炎症	0.43 ( 0.22 - 0.82 )	0.43 ( 6.94 )	0.43 ( 0.22 )	-1.23 ( -2.06 )
coronary artery stenosis	9	26183	4758	56826894	4767	56857844	4.11	2.13	7.9	是	4.1	21.09	2.13	7.89	是	4.1	2.13	是	2.04	0.73	是	coronary artery disorders	冠状动脉类疾病	coronary artery disorders nec	各种冠状动脉疾病（不另分类）	cardiac disorders	心脏器官疾病	冠状动脉狭窄	4.11 ( 2.13 - 7.9 )	4.1 ( 21.09 )	4.1 ( 2.13 )	2.04 ( 0.73 )
lactic acidosis	9	26183	28532	56803120	28541	56857844	0.68	0.36	1.32	否	0.68	1.31	0.36	1.32	否	0.68	0.36	否	-0.55	-1.41	否	acid-base disorders	酸碱平衡紊乱	metabolic acidoses (excl diabetic acidoses)	各种代谢性酸中毒（糖尿病酸中毒除外）	metabolism and nutrition disorders	代谢及营养类疾病	乳酸酸中毒	0.68 ( 0.36 - 1.32 )	0.68 ( 1.31 )	0.68 ( 0.36 )	-0.55 ( -1.41 )
eye swelling	9	26183	33742	56797910	33751	56857844	0.58	0.3	1.11	否	0.58	2.76	0.3	1.11	否	0.58	0.3	否	-0.79	-1.64	否	eye disorders nec	眼类疾病（不另分类）	ocular disorders nec	各种眼部疾病（不另分类）	eye disorders	眼器官疾病	眼肿	0.58 ( 0.3 - 1.11 )	0.58 ( 2.76 )	0.58 ( 0.3 )	-0.79 ( -1.64 )
hyperaesthesia	9	26183	7792	56823860	7801	56857844	2.51	1.3	4.82	是	2.51	8.14	1.3	4.82	是	2.5	1.3	否	1.32	0.21	是	neurological disorders nec	神经类疾病（不另分类）	paraesthesias and dysaesthesias	感觉异常和感觉迟钝	nervous system disorders	各类神经系统疾病	感觉过敏	2.51 ( 1.3 - 4.82 )	2.51 ( 8.14 )	2.5 ( 1.3 )	1.32 ( 0.21 )
head discomfort	9	26183	15932	56815720	15941	56857844	1.23	0.64	2.36	否	1.23	0.37	0.64	2.36	否	1.23	0.64	否	0.29	-0.65	否	neurological disorders nec	神经类疾病（不另分类）	neurological signs and symptoms nec	神经学症状和体征（不另分类）	nervous system disorders	各类神经系统疾病	头部不适	1.23 ( 0.64 - 2.36 )	1.23 ( 0.37 )	1.23 ( 0.64 )	0.29 ( -0.65 )
ocular discomfort	9	26183	9031	56822621	9040	56857844	2.16	1.12	4.16	是	2.16	5.62	1.12	4.16	是	2.16	1.12	否	1.11	0.04	是	eye disorders nec	眼类疾病（不另分类）	ocular disorders nec	各种眼部疾病（不另分类）	eye disorders	眼器官疾病	眼睛不适	2.16 ( 1.12 - 4.16 )	2.16 ( 5.62 )	2.16 ( 1.12 )	1.11 ( 0.04 )
blood urea increased	9	26183	15691	56815961	15700	56857844	1.24	0.65	2.39	否	1.24	0.43	0.65	2.39	否	1.24	0.65	否	0.32	-0.63	否	renal and urinary tract investigations and urinalyses	肾脏、泌尿道检查及尿液分析	renal function analyses	各种肾功能分析	investigations	各类检查	血尿素升高	1.24 ( 0.65 - 2.39 )	1.24 ( 0.43 )	1.24 ( 0.65 )	0.32 ( -0.63 )
blindness	9	26183	36953	56794699	36962	56857844	0.53	0.27	1.02	否	0.53	3.79	0.27	1.02	否	0.53	0.27	否	-0.92	-1.76	否	vision disorders	各种视觉障碍	visual impairment and blindness (excl colour blindness)	视觉损害和失明（色盲除外）	eye disorders	眼器官疾病	失明	0.53 ( 0.27 - 1.02 )	0.53 ( 3.79 )	0.53 ( 0.27 )	-0.92 ( -1.76 )
neurotoxicity	9	26183	15307	56816345	15316	56857844	1.28	0.66	2.45	否	1.28	0.54	0.66	2.45	否	1.28	0.66	否	0.35	-0.6	否	neurological disorders nec	神经类疾病（不另分类）	nervous system disorders nec	神经系统异常（不另分类）	nervous system disorders	各类神经系统疾病	神经毒性	1.28 ( 0.66 - 2.45 )	1.28 ( 0.54 )	1.28 ( 0.66 )	0.35 ( -0.6 )
transposition of the great vessels	9	26183	755	56830897	764	56857844	25.87	13.41	49.93	是	25.87	212.6	13.41	49.9	是	25.57	13.25	是	4.68	1.97	是	cardiac and vascular disorders congenital	先天性心血管系统疾病	great vessel disorders congenital	各种先天性大血管异常	congenital, familial and genetic disorders	各种先天性家族性遗传性疾病	大血管错位	25.87 ( 13.41 - 49.93 )	25.87 ( 212.6 )	25.57 ( 13.25 )	4.68 ( 1.97 )
hypertonic bladder	9	26183	2595	56829057	2604	56857844	7.53	3.91	14.49	是	7.53	50.75	3.91	14.48	是	7.5	3.9	是	2.91	1.27	是	bladder and bladder neck disorders (excl calculi)	膀胱及膀胱颈疾病（不包括结石）	myoneurogenic bladder disorders	肌肉神经性膀胱疾病	renal and urinary disorders	肾脏及泌尿系统疾病	高张性膀胱	7.53 ( 3.91 - 14.49 )	7.53 ( 50.75 )	7.5 ( 3.9 )	2.91 ( 1.27 )
skin odour abnormal	9	26183	3597	56828055	3606	56857844	5.43	2.82	10.45	是	5.43	32.44	2.82	10.44	是	5.42	2.82	是	2.44	1	是	epidermal and dermal conditions	表皮及真皮状况	dermal and epidermal conditions nec	各种表皮和真皮病症（不另分类）	skin and subcutaneous tissue disorders	皮肤及皮下组织类疾病	皮肤气味异常	5.43 ( 2.82 - 10.45 )	5.43 ( 32.44 )	5.42 ( 2.82 )	2.44 ( 1 )
tunnel vision	9	26183	1668	56829984	1677	56857844	11.71	6.08	22.55	是	11.71	87.67	6.08	22.54	是	11.65	6.05	是	3.54	1.58	是	neurological disorders of the eye	眼部神经类疾病	neurologic visual problems nec	神经视觉障碍（不另分类）	nervous system disorders	各类神经系统疾病	管状视野	11.71 ( 6.08 - 22.55 )	11.71 ( 87.67 )	11.65 ( 6.05 )	3.54 ( 1.58 )
urine flow decreased	9	26183	2226	56829426	2235	56857844	8.78	4.56	16.89	是	8.77	61.73	4.56	16.88	是	8.74	4.54	是	3.13	1.39	是	urinary tract signs and symptoms	各种泌尿道体征和症状	bladder and urethral symptoms	膀胱和尿道症状	renal and urinary disorders	肾脏及泌尿系统疾病	尿流减弱	8.78 ( 4.56 - 16.89 )	8.77 ( 61.73 )	8.74 ( 4.54 )	3.13 ( 1.39 )
facial bones fracture	8	26184	3592	56828060	3600	56857844	4.83	2.42	9.67	是	4.83	24.26	2.42	9.67	是	4.82	2.41	是	2.27	0.8	是								4.83 ( 2.42 - 9.67 )	4.83 ( 24.26 )	4.82 ( 2.41 )	2.27 ( 0.8 )
faecal incontinence	8	26184	4738	56826914	4746	56857844	3.66	1.83	7.33	是	3.66	15.47	1.83	7.33	是	3.66	1.83	否	1.87	0.53	是								3.66 ( 1.83 - 7.33 )	3.66 ( 15.47 )	3.66 ( 1.83 )	1.87 ( 0.53 )
deafness	8	26184	23837	56807815	23845	56857844	0.73	0.36	1.46	否	0.73	0.81	0.36	1.46	否	0.73	0.36	否	-0.46	-1.38	否	hearing disorders	听力障碍类疾病	hearing losses	各种听力丧失	ear and labyrinth disorders	耳及迷路类疾病	耳聋	0.73 ( 0.36 - 1.46 )	0.73 ( 0.81 )	0.73 ( 0.36 )	-0.46 ( -1.38 )
hyperventilation	8	26184	5349	56826303	5357	56857844	3.25	1.62	6.49	是	3.25	12.41	1.62	6.49	是	3.24	1.62	否	1.7	0.41	是	respiratory disorders nec	呼吸系统疾病（不另分类）	breathing abnormalities	各种呼吸异常	respiratory, thoracic and mediastinal disorders	呼吸系统、胸及纵隔疾病	换气过度	3.25 ( 1.62 - 6.49 )	3.25 ( 12.41 )	3.24 ( 1.62 )	1.7 ( 0.41 )
arteriosclerosis	8	26184	8854	56822798	8862	56857844	1.96	0.98	3.92	否	1.96	3.76	0.98	3.92	否	1.96	0.98	否	0.97	-0.14	否	arteriosclerosis, stenosis, vascular insufficiency and necrosis	动脉硬化、狭窄、血管功能不全和坏死	non-site specific necrosis and vascular insufficiency nec	部位不确定的坏死和血管功能障碍（不另分类）	vascular disorders	血管与淋巴管类疾病	动脉硬化	1.96 ( 0.98 - 3.92 )	1.96 ( 3.76 )	1.96 ( 0.98 )	0.97 ( -0.14 )
shock haemorrhagic	8	26184	7330	56824322	7338	56857844	2.37	1.18	4.74	是	2.37	6.32	1.18	4.74	是	2.37	1.18	否	1.24	0.08	是	decreased and nonspecific blood pressure disorders and shock	血压降低和性质不明的血压异常及休克	circulatory collapse and shock	循环障碍和休克	vascular disorders	血管与淋巴管类疾病	出血性休克	2.37 ( 1.18 - 4.74 )	2.37 ( 6.32 )	2.37 ( 1.18 )	1.24 ( 0.08 )
hypotonia neonatal	8	26184	1423	56830229	1431	56857844	12.2	6.09	24.45	是	12.2	81.79	6.09	24.44	是	12.14	6.06	是	3.6	1.47	是	muscle disorders	肌肉类疾病	muscle tone abnormalities	各种肌张力异常	musculoskeletal and connective tissue disorders	各种肌肉骨骼及结缔组织疾病	新生儿肌张力减退	12.2 ( 6.09 - 24.45 )	12.2 ( 81.79 )	12.14 ( 6.06 )	3.6 ( 1.47 )
asthma	8	26184	97627	56734025	97635	56857844	0.18	0.09	0.36	否	0.18	30.47	0.09	0.36	否	0.18	0.09	否	-2.49	-3.31	否	bronchial disorders (excl neoplasms)	支气管系统疾病（不包括肿瘤）	bronchospasm and obstruction	支气管痉挛和阻塞	respiratory, thoracic and mediastinal disorders	呼吸系统、胸及纵隔疾病	哮喘	0.18 ( 0.09 - 0.36 )	0.18 ( 30.47 )	0.18 ( 0.09 )	-2.49 ( -3.31 )
hemianopia	8	26184	923	56830729	931	56857844	18.81	9.38	37.73	是	18.81	133.72	9.38	37.72	是	18.65	9.3	是	4.22	1.69	是	neurological disorders of the eye	眼部神经类疾病	neurologic visual problems nec	神经视觉障碍（不另分类）	nervous system disorders	各类神经系统疾病	偏盲	18.81 ( 9.38 - 37.73 )	18.81 ( 133.72 )	18.65 ( 9.3 )	4.22 ( 1.69 )
extremity necrosis	8	26184	1627	56830025	1635	56857844	10.67	5.33	21.38	是	10.67	69.76	5.33	21.37	是	10.62	5.3	是	3.41	1.39	是	arteriosclerosis, stenosis, vascular insufficiency and necrosis	动脉硬化、狭窄、血管功能不全和坏死	peripheral vasoconstriction, necrosis and vascular insufficiency	周围血管收缩、坏死和血管功能障碍	vascular disorders	血管与淋巴管类疾病	肢端坏死	10.67 ( 5.33 - 21.38 )	10.67 ( 69.76 )	10.62 ( 5.3 )	3.41 ( 1.39 )
euphoric mood	8	26184	9617	56822035	9625	56857844	1.81	0.9	3.61	否	1.8	2.87	0.9	3.61	否	1.8	0.9	否	0.85	-0.23	否	mood disorders and disturbances nec	心境障碍和混乱（不另分类）	emotional and mood disturbances nec	情感和情绪障碍（不另分类）	psychiatric disorders	精神病类	欣快感	1.81 ( 0.9 - 3.61 )	1.8 ( 2.87 )	1.8 ( 0.9 )	0.85 ( -0.23 )
drooling	8	26184	6199	56825453	6207	56857844	2.8	1.4	5.6	是	2.8	9.25	1.4	5.6	是	2.8	1.4	否	1.48	0.26	是	neurological disorders nec	神经类疾病（不另分类）	neurological signs and symptoms nec	神经学症状和体征（不另分类）	nervous system disorders	各类神经系统疾病	流涎	2.8 ( 1.4 - 5.6 )	2.8 ( 9.25 )	2.8 ( 1.4 )	1.48 ( 0.26 )
premature labour	8	26184	5418	56826234	5426	56857844	3.2	1.6	6.41	是	3.2	12.11	1.6	6.41	是	3.2	1.6	否	1.68	0.4	是	maternal complications of labour and delivery	产妇临产及分娩并发症	labour onset and length abnormalities	分娩发动和产程异常	pregnancy, puerperium and perinatal conditions	妊娠期、产褥期及围产期状况	早产	3.2 ( 1.6 - 6.41 )	3.2 ( 12.11 )	3.2 ( 1.6 )	1.68 ( 0.4 )
irritable bowel syndrome	8	26184	18312	56813340	18320	56857844	0.95	0.47	1.9	否	0.95	0.02	0.47	1.9	否	0.95	0.47	否	-0.08	-1.03	否	gastrointestinal motility and defaecation conditions	胃肠运动及排便状况	gastrointestinal spastic and hypermotility disorders	各种胃肠道痉挛和蠕动过强性疾病	gastrointestinal disorders	胃肠系统疾病	肠易激综合征	0.95 ( 0.47 - 1.9 )	0.95 ( 0.02 )	0.95 ( 0.47 )	-0.08 ( -1.03 )
depression suicidal	8	26184	3194	56828458	3202	56857844	5.44	2.72	10.88	是	5.43	28.88	2.72	10.88	是	5.42	2.71	是	2.44	0.9	是	depressed mood disorders and disturbances	抑郁性心境障碍和混乱	depressive disorders	各种抑郁病	psychiatric disorders	精神病类	自杀型抑郁	5.44 ( 2.72 - 10.88 )	5.43 ( 28.88 )	5.42 ( 2.71 )	2.44 ( 0.9 )
intervertebral disc protrusion	8	26184	20630	56811022	20638	56857844	0.84	0.42	1.68	否	0.84	0.24	0.42	1.68	否	0.84	0.42	否	-0.25	-1.19	否	musculoskeletal and connective tissue deformities (incl intervertebral disc disorders)	肌肉骨骼和结缔组织畸形（包括椎间盘疾病）	intervertebral disc disorders nec	各种椎间盘疾病（不另分类）	musculoskeletal and connective tissue disorders	各种肌肉骨骼及结缔组织疾病	椎间盘突出	0.84 ( 0.42 - 1.68 )	0.84 ( 0.24 )	0.84 ( 0.42 )	-0.25 ( -1.19 )
pseudomonal sepsis	8	26184	1577	56830075	1585	56857844	11.01	5.5	22.06	是	11.01	72.42	5.5	22.05	是	10.96	5.47	是	3.45	1.41	是	bacterial infectious disorders	细菌感染性疾病	pseudomonal infections	各种假单胞菌感染	infections and infestations	感染及侵染类疾病	假单胞菌性脓毒症	11.01 ( 5.5 - 22.06 )	11.01 ( 72.42 )	10.96 ( 5.47 )	3.45 ( 1.41 )
rhinorrhoea	8	26184	58551	56773101	58559	56857844	0.3	0.15	0.59	否	0.3	13.37	0.15	0.59	否	0.3	0.15	否	-1.75	-2.6	否	respiratory tract signs and symptoms	呼吸道症状和体征	upper respiratory tract signs and symptoms	上呼吸道症状和体征	respiratory, thoracic and mediastinal disorders	呼吸系统、胸及纵隔疾病	流涕	0.3 ( 0.15 - 0.59 )	0.3 ( 13.37 )	0.3 ( 0.15 )	-1.75 ( -2.6 )
pancreatitis acute	8	26184	20153	56811499	20161	56857844	0.86	0.43	1.72	否	0.86	0.18	0.43	1.72	否	0.86	0.43	否	-0.22	-1.16	否	exocrine pancreas conditions	胰腺外分泌疾病	acute and chronic pancreatitis	急性及慢性胰腺炎	gastrointestinal disorders	胃肠系统疾病	急性胰腺炎	0.86 ( 0.43 - 1.72 )	0.86 ( 0.18 )	0.86 ( 0.43 )	-0.22 ( -1.16 )
temperature regulation disorder	8	26184	1763	56829889	1771	56857844	9.85	4.92	19.73	是	9.85	63.3	4.92	19.72	是	9.81	4.9	是	3.29	1.34	是	body temperature conditions	体温状况类	body temperature altered	体温变化	general disorders and administration site conditions	全身性疾病及给药部位各种反应	温度调节紊乱	9.85 ( 4.92 - 19.73 )	9.85 ( 63.3 )	9.81 ( 4.9 )	3.29 ( 1.34 )
delayed recovery from anaesthesia	8	26184	870	56830782	878	56857844	19.96	9.95	40.04	是	19.95	142.71	9.95	40.02	是	19.78	9.86	是	4.31	1.71	是	procedural related injuries and complications nec	操作相关伤害与并发症（不另分类）	anaesthetic and allied procedural complications	麻醉和应用手术操作并发症	injury, poisoning and procedural complications	各类损伤、中毒及操作并发症	麻醉后苏醒延迟	19.96 ( 9.95 - 40.04 )	19.95 ( 142.71 )	19.78 ( 9.86 )	4.31 ( 1.71 )
cholecystitis infective	8	26184	2535	56829117	2543	56857844	6.85	3.42	13.71	是	6.85	39.82	3.42	13.71	是	6.83	3.41	是	2.77	1.09	是	infections - pathogen unspecified	感染 - 未指明病原	hepatobiliary and spleen infections	肝胆和脾脏感染	infections and infestations	感染及侵染类疾病	感染性胆囊炎	6.85 ( 3.42 - 13.71 )	6.85 ( 39.82 )	6.83 ( 3.41 )	2.77 ( 1.09 )
ataxia	8	26184	10911	56820741	10919	56857844	1.59	0.8	3.18	否	1.59	1.75	0.8	3.18	否	1.59	0.8	否	0.67	-0.38	否	neurological disorders nec	神经类疾病（不另分类）	coordination and balance disturbances	协调与平衡障碍	nervous system disorders	各类神经系统疾病	共济失调	1.59 ( 0.8 - 3.18 )	1.59 ( 1.75 )	1.59 ( 0.8 )	0.67 ( -0.38 )
eosinophilia	8	26184	15710	56815942	15718	56857844	1.1	0.55	2.21	否	1.1	0.08	0.55	2.21	否	1.1	0.55	否	0.14	-0.84	否	white blood cell disorders	白血球类疾病	eosinophilic disorders	各种嗜酸粒细胞病症	blood and lymphatic system disorders	血液及淋巴系统疾病	嗜酸性粒细胞增多症	1.1 ( 0.55 - 2.21 )	1.1 ( 0.08 )	1.1 ( 0.55 )	0.14 ( -0.84 )
intestinal obstruction	8	26184	33523	56798129	33531	56857844	0.52	0.26	1.04	否	0.52	3.59	0.26	1.04	否	0.52	0.26	否	-0.95	-1.83	否	gastrointestinal stenosis and obstruction	胃肠道狭窄及梗阻类疾病	gastrointestinal stenosis and obstruction nec	各种胃肠道狭窄及阻塞（不另分类）	gastrointestinal disorders	胃肠系统疾病	肠梗阻	0.52 ( 0.26 - 1.04 )	0.52 ( 3.59 )	0.52 ( 0.26 )	-0.95 ( -1.83 )
drug reaction with eosinophilia and systemic symptoms	8	26184	22987	56808665	22995	56857844	0.76	0.38	1.51	否	0.76	0.64	0.38	1.51	否	0.76	0.38	否	-0.41	-1.33	否	epidermal and dermal conditions	表皮及真皮状况	dermatitis ascribed to specific agent	特定药物引起的皮炎	skin and subcutaneous tissue disorders	皮肤及皮下组织类疾病	药物反应伴嗜酸粒细胞增多和全身性症状	0.76 ( 0.38 - 1.51 )	0.76 ( 0.64 )	0.76 ( 0.38 )	-0.41 ( -1.33 )
toxicologic test abnormal	8	26184	542	56831110	550	56857844	32.04	15.94	64.39	是	32.03	236.97	15.94	64.36	是	31.58	15.71	是	4.98	1.87	是	toxicology and therapeutic drug monitoring	毒理学及治疗药物监测	toxicology laboratory analyses	各种毒理学实验室分析	investigations	各类检查	毒理学试验异常	32.04 ( 15.94 - 64.39 )	32.03 ( 236.97 )	31.58 ( 15.71 )	4.98 ( 1.87 )
dysphemia	8	26184	4086	56827566	4094	56857844	4.25	2.12	8.5	是	4.25	19.83	2.12	8.5	是	4.24	2.12	是	2.08	0.68	是	communication disorders and disturbances	交流异常和混乱	speech articulation and rhythm disturbances	言语清晰度和节律障碍	psychiatric disorders	精神病类	口吃	4.25 ( 2.12 - 8.5 )	4.25 ( 19.83 )	4.24 ( 2.12 )	2.08 ( 0.68 )
back injury	8	26184	9639	56822013	9647	56857844	1.8	0.9	3.6	否	1.8	2.85	0.9	3.6	否	1.8	0.9	否	0.85	-0.24	否	injuries nec	各种损伤（不另分类）	site specific injuries nec	部位确定的各种损伤（不另分类）	injury, poisoning and procedural complications	各类损伤、中毒及操作并发症	背部损伤	1.8 ( 0.9 - 3.6 )	1.8 ( 2.85 )	1.8 ( 0.9 )	0.85 ( -0.24 )
obesity	8	26184	14203	56817449	14211	56857844	1.22	0.61	2.44	否	1.22	0.32	0.61	2.44	否	1.22	0.61	否	0.29	-0.71	否	appetite and general nutritional disorders	食欲及一般性营养障碍	general nutritional disorders nec	一般性营养障碍（不另分类）	metabolism and nutrition disorders	代谢及营养类疾病	肥胖	1.22 ( 0.61 - 2.44 )	1.22 ( 0.32 )	1.22 ( 0.61 )	0.29 ( -0.71 )
haematuria	8	26184	32021	56799631	32029	56857844	0.54	0.27	1.08	否	0.54	3.1	0.27	1.08	否	0.54	0.27	否	-0.88	-1.77	否	urinary tract signs and symptoms	各种泌尿道体征和症状	urinary abnormalities	各种泌尿系统障碍	renal and urinary disorders	肾脏及泌尿系统疾病	血尿症	0.54 ( 0.27 - 1.08 )	0.54 ( 3.1 )	0.54 ( 0.27 )	-0.88 ( -1.77 )
type 2 diabetes mellitus	8	26184	30568	56801084	30576	56857844	0.57	0.28	1.14	否	0.57	2.63	0.28	1.14	否	0.57	0.28	否	-0.82	-1.71	否	glucose metabolism disorders (incl diabetes mellitus)	葡萄糖代谢疾病（包括糖尿病）	diabetes mellitus (incl subtypes)	各种糖尿病（包括亚型）	metabolism and nutrition disorders	代谢及营养类疾病	2 型糖尿病	0.57 ( 0.28 - 1.14 )	0.57 ( 2.63 )	0.57 ( 0.28 )	-0.82 ( -1.71 )
lower gastrointestinal haemorrhage	8	26184	7042	56824610	7050	56857844	2.47	1.23	4.93	是	2.46	6.96	1.23	4.93	是	2.46	1.23	否	1.3	0.12	是	gastrointestinal haemorrhages nec	胃肠系统出血（不另分类）	intestinal haemorrhages	各种肠出血	gastrointestinal disorders	胃肠系统疾病	下消化道出血	2.47 ( 1.23 - 4.93 )	2.46 ( 6.96 )	2.46 ( 1.23 )	1.3 ( 0.12 )
coagulopathy	8	26184	15363	56816289	15371	56857844	1.13	0.56	2.26	否	1.13	0.12	0.57	2.26	否	1.13	0.56	否	0.18	-0.81	否	coagulopathies and bleeding diatheses (excl thrombocytopenic)	凝血功能障碍和易出血类疾病（血小板减少症除外）	coagulopathies	各种凝血功能障碍	blood and lymphatic system disorders	血液及淋巴系统疾病	凝血障碍	1.13 ( 0.56 - 2.26 )	1.13 ( 0.12 )	1.13 ( 0.56 )	0.18 ( -0.81 )
staphylococcal infection	8	26184	30671	56800981	30679	56857844	0.57	0.28	1.13	否	0.57	2.66	0.28	1.13	否	0.57	0.28	否	-0.82	-1.71	否	bacterial infectious disorders	细菌感染性疾病	staphylococcal infections	各种葡萄球菌感染	infections and infestations	感染及侵染类疾病	葡萄球菌感染	0.57 ( 0.28 - 1.13 )	0.57 ( 2.66 )	0.57 ( 0.28 )	-0.82 ( -1.71 )
blood pressure abnormal	8	26184	17899	56813753	17907	56857844	0.97	0.48	1.94	否	0.97	0.01	0.48	1.94	否	0.97	0.48	否	-0.04	-1	否	cardiac and vascular investigations (excl enzyme tests)	心血管检查（不包括酶检测）	vascular tests nec (incl blood pressure)	各种血管检查（不另分类）（包括血压）	investigations	各类检查	血压异常	0.97 ( 0.48 - 1.94 )	0.97 ( 0.01 )	0.97 ( 0.48 )	-0.04 ( -1 )
toxic encephalopathy	8	26184	4383	56827269	4391	56857844	3.96	1.98	7.93	是	3.96	17.67	1.98	7.92	是	3.96	1.98	否	1.98	0.61	是	encephalopathies	各类脑病	encephalopathies toxic and metabolic	中毒性和代谢性脑病	nervous system disorders	各类神经系统疾病	中毒性脑病	3.96 ( 1.98 - 7.93 )	3.96 ( 17.67 )	3.96 ( 1.98 )	1.98 ( 0.61 )
increased appetite	8	26184	16054	56815598	16062	56857844	1.08	0.54	2.16	否	1.08	0.05	0.54	2.16	否	1.08	0.54	否	0.11	-0.86	否	appetite and general nutritional disorders	食欲及一般性营养障碍	appetite disorders	各种食欲障碍	metabolism and nutrition disorders	代谢及营养类疾病	食欲增加	1.08 ( 0.54 - 2.16 )	1.08 ( 0.05 )	1.08 ( 0.54 )	0.11 ( -0.86 )
myocardial depression	8	26184	196	56831456	204	56857844	88.59	43.68	179.66	是	88.56	665.44	43.68	179.57	是	85.13	41.98	是	6.41	2.06	是	myocardial disorders	心肌类疾病	myocardial disorders nec	各种心肌疾病（不另分类）	cardiac disorders	心脏器官疾病	心肌抑制	88.59 ( 43.68 - 179.66 )	88.56 ( 665.44 )	85.13 ( 41.98 )	6.41 ( 2.06 )
liver function test abnormal	8	26184	27190	56804462	27198	56857844	0.64	0.32	1.28	否	0.64	1.64	0.32	1.28	否	0.64	0.32	否	-0.65	-1.55	否	hepatobiliary investigations	肝胆系统检查	hepatobiliary function diagnostic procedures	肝胆功能诊断性操作	investigations	各类检查	肝功检查异常	0.64 ( 0.32 - 1.28 )	0.64 ( 1.64 )	0.64 ( 0.32 )	-0.65 ( -1.55 )
exposure via breast milk	8	26184	3393	56828259	3401	56857844	5.12	2.56	10.24	是	5.12	26.43	2.56	10.24	是	5.11	2.55	是	2.35	0.85	是	exposures, chemical injuries and poisoning	暴露、化学伤和中毒	exposures associated with pregnancy, delivery and lactation	与妊娠、分娩和泌乳有关的暴露	injury, poisoning and procedural complications	各类损伤、中毒及操作并发症	经母乳的暴露	5.12 ( 2.56 - 10.24 )	5.12 ( 26.43 )	5.11 ( 2.55 )	2.35 ( 0.85 )
faeces discoloured	8	26184	20050	56811602	20058	56857844	0.87	0.43	1.73	否	0.87	0.17	0.43	1.73	否	0.87	0.43	否	-0.21	-1.15	否	gastrointestinal signs and symptoms	胃肠道系统症状和体征	faecal abnormalities nec	大便异常（不另分类）	gastrointestinal disorders	胃肠系统疾病	粪便变色	0.87 ( 0.43 - 1.73 )	0.87 ( 0.17 )	0.87 ( 0.43 )	-0.21 ( -1.15 )
urine output decreased	8	26184	8181	56823471	8189	56857844	2.12	1.06	4.25	是	2.12	4.74	1.06	4.24	是	2.12	1.06	否	1.08	-0.05	否	renal and urinary tract investigations and urinalyses	肾脏、泌尿道检查及尿液分析	urinary tract function analyses nec	泌尿道功能分析（不另分类）	investigations	各类检查	尿排出量降低	2.12 ( 1.06 - 4.25 )	2.12 ( 4.74 )	2.12 ( 1.06 )	1.08 ( -0.05 )
sensory disturbance	8	26184	15103	56816549	15111	56857844	1.15	0.57	2.3	否	1.15	0.16	0.57	2.3	否	1.15	0.57	否	0.2	-0.79	否	neurological disorders nec	神经类疾病（不另分类）	sensory abnormalities nec	各种感觉异常（不另分类）	nervous system disorders	各类神经系统疾病	感觉障碍	1.15 ( 0.57 - 2.3 )	1.15 ( 0.16 )	1.15 ( 0.57 )	0.2 ( -0.79 )
extensor plantar response	8	26184	866	56830786	874	56857844	20.05	9.99	40.23	是	20.04	143.43	9.99	40.21	是	19.87	9.9	是	4.31	1.71	是	neurological disorders nec	神经类疾病（不另分类）	abnormal reflexes	各种异常反射	nervous system disorders	各类神经系统疾病	脚跖部的伸张反应	20.05 ( 9.99 - 40.23 )	20.04 ( 143.43 )	19.87 ( 9.9 )	4.31 ( 1.71 )
infusion related reaction	8	26184	57138	56774514	57146	56857844	0.3	0.15	0.61	否	0.3	12.77	0.15	0.61	否	0.3	0.15	否	-1.72	-2.56	否	procedural related injuries and complications nec	操作相关伤害与并发症（不另分类）	non-site specific procedural complications	部位不明的操作并发症	injury, poisoning and procedural complications	各类损伤、中毒及操作并发症	输液相关反应	0.3 ( 0.15 - 0.61 )	0.3 ( 12.77 )	0.3 ( 0.15 )	-1.72 ( -2.56 )
pancreatitis	8	26184	48527	56783125	48535	56857844	0.36	0.18	0.72	否	0.36	9.23	0.18	0.72	否	0.36	0.18	否	-1.48	-2.34	否	exocrine pancreas conditions	胰腺外分泌疾病	acute and chronic pancreatitis	急性及慢性胰腺炎	gastrointestinal disorders	胃肠系统疾病	胰腺炎	0.36 ( 0.18 - 0.72 )	0.36 ( 9.23 )	0.36 ( 0.18 )	-1.48 ( -2.34 )
product administration error	8	26184	17385	56814267	17393	56857844	1	0.5	2	否	1	0	0.5	2	否	1	0.5	否	0	-0.96	否	medication errors and other product use errors and issues	用药错误及其他产品使用错误和问题	product administration errors and issues	各种产品给用错误和问题	injury, poisoning and procedural complications	各类损伤、中毒及操作并发症	产品给用错误	1 ( 0.5 - 2 )	1 ( 0 )	1 ( 0.5 )	0 ( -0.96 )
illness	8	26184	82616	56749036	82624	56857844	0.21	0.1	0.42	否	0.21	23.79	0.11	0.42	否	0.21	0.11	否	-2.25	-3.08	否	general system disorders nec	全身系统疾病（不另分类）	general signs and symptoms nec	一般症状和体征（不另分类）	general disorders and administration site conditions	全身性疾病及给药部位各种反应	患病	0.21 ( 0.1 - 0.42 )	0.21 ( 23.79 )	0.21 ( 0.11 )	-2.25 ( -3.08 )
haematoma muscle	8	26184	1030	56830622	1038	56857844	16.86	8.41	33.8	是	16.85	118.38	8.41	33.79	是	16.73	8.34	是	4.06	1.64	是	muscle disorders	肌肉类疾病	muscle related signs and symptoms nec	肌肉相关症状和体征（不另分类）	musculoskeletal and connective tissue disorders	各种肌肉骨骼及结缔组织疾病	肌肉血肿	16.86 ( 8.41 - 33.8 )	16.85 ( 118.38 )	16.73 ( 8.34 )	4.06 ( 1.64 )
covid-19	8	26184	166364	56665288	166372	56857844	0.1	0.05	0.21	否	0.1	61.68	0.05	0.21	否	0.1	0.05	否	-3.26	-4.07	否	viral infectious disorders	病毒感染性疾病	coronavirus infections	冠状病毒类感染	infections and infestations	感染及侵染类疾病	COVID-19	0.1 ( 0.05 - 0.21 )	0.1 ( 61.68 )	0.1 ( 0.05 )	-3.26 ( -4.07 )
eosinophilic pneumonia	8	26184	2742	56828910	2750	56857844	6.33	3.16	12.68	是	6.33	35.81	3.16	12.67	是	6.32	3.15	是	2.66	1.03	是	lower respiratory tract disorders (excl obstruction and infection)	下呼吸道疾病（阻塞和感染除外）	lower respiratory tract inflammatory and immunologic conditions	下呼吸道炎症和免疫病症	respiratory, thoracic and mediastinal disorders	呼吸系统、胸及纵隔疾病	嗜酸粒细胞性肺炎	6.33 ( 3.16 - 12.68 )	6.33 ( 35.81 )	6.32 ( 3.15 )	2.66 ( 1.03 )
heavy menstrual bleeding	8	26184	5817	56825835	5825	56857844	2.98	1.49	5.97	是	2.98	10.54	1.49	5.97	是	2.98	1.49	否	1.58	0.33	是	menstrual cycle and uterine bleeding disorders	月经周期及子宫出血疾病	menstruation with increased bleeding	月经量增加	reproductive system and breast disorders	生殖系统及乳腺疾病	月经出血过多	2.98 ( 1.49 - 5.97 )	2.98 ( 10.54 )	2.98 ( 1.49 )	1.58 ( 0.33 )
myoclonic epilepsy	8	26184	1289	56830363	1297	56857844	13.47	6.72	27	是	13.47	91.76	6.72	26.98	是	13.39	6.68	是	3.74	1.53	是	seizures (incl subtypes)	癫痫发作（包括各种亚型）	seizures and seizure disorders nec	癫痫和癫痫类疾病 （不另分类）	nervous system disorders	各类神经系统疾病	肌阵挛性癫痫	13.47 ( 6.72 - 27 )	13.47 ( 91.76 )	13.39 ( 6.68 )	3.74 ( 1.53 )
rash erythematous	8	26184	40404	56791248	40412	56857844	0.43	0.21	0.86	否	0.43	6.06	0.21	0.86	否	0.43	0.21	否	-1.22	-2.09	否	epidermal and dermal conditions	表皮及真皮状况	rashes, eruptions and exanthems nec	出疹、发疹和皮疹（不另分类）	skin and subcutaneous tissue disorders	皮肤及皮下组织类疾病	红色皮疹	0.43 ( 0.21 - 0.86 )	0.43 ( 6.06 )	0.43 ( 0.21 )	-1.22 ( -2.09 )
systemic lupus erythematosus	8	26184	28134	56803518	28142	56857844	0.62	0.31	1.23	否	0.62	1.9	0.31	1.23	否	0.62	0.31	否	-0.7	-1.6	否	connective tissue disorders (excl congenital)	结缔组织类疾病（不包括先天性）	lupus erythematosus (incl subtypes)	红斑狼疮（包括亚型）	musculoskeletal and connective tissue disorders	各种肌肉骨骼及结缔组织疾病	系统性红斑狼疮	0.62 ( 0.31 - 1.23 )	0.62 ( 1.9 )	0.62 ( 0.31 )	-0.7 ( -1.6 )
hyperpyrexia	8	26184	3535	56828117	3543	56857844	4.91	2.45	9.83	是	4.91	24.86	2.45	9.83	是	4.9	2.45	是	2.29	0.81	是	body temperature conditions	体温状况类	febrile disorders	发热疾病	general disorders and administration site conditions	全身性疾病及给药部位各种反应	高热	4.91 ( 2.45 - 9.83 )	4.91 ( 24.86 )	4.9 ( 2.45 )	2.29 ( 0.81 )
amaurosis fugax	8	26184	875	56830777	883	56857844	19.84	9.89	39.81	是	19.84	141.81	9.89	39.79	是	19.67	9.8	是	4.3	1.71	是	vision disorders	各种视觉障碍	visual impairment and blindness (excl colour blindness)	视觉损害和失明（色盲除外）	eye disorders	眼器官疾病	一过性黑朦	19.84 ( 9.89 - 39.81 )	19.84 ( 141.81 )	19.67 ( 9.8 )	4.3 ( 1.71 )
pancreatitis necrotising	8	26184	1932	56829720	1940	56857844	8.99	4.49	18	是	8.98	56.54	4.49	17.99	是	8.95	4.47	是	3.16	1.28	是	exocrine pancreas conditions	胰腺外分泌疾病	acute and chronic pancreatitis	急性及慢性胰腺炎	gastrointestinal disorders	胃肠系统疾病	坏死性胰腺炎	8.99 ( 4.49 - 18 )	8.98 ( 56.54 )	8.95 ( 4.47 )	3.16 ( 1.28 )
blood albumin decreased	8	26184	7263	56824389	7271	56857844	2.39	1.19	4.78	是	2.39	6.46	1.19	4.78	是	2.39	1.19	否	1.26	0.09	是	protein and chemistry analyses nec	蛋白分析及化检（不另分类）	protein analyses nec	蛋白分析（不另分类）	investigations	各类检查	血白蛋白降低	2.39 ( 1.19 - 4.78 )	2.39 ( 6.46 )	2.39 ( 1.19 )	1.26 ( 0.09 )
neutrophil count increased	8	26184	9599	56822053	9607	56857844	1.81	0.9	3.62	否	1.81	2.89	0.9	3.62	否	1.81	0.9	否	0.85	-0.23	否	haematology investigations (incl blood groups)	血液类检查（包括血型）	white blood cell analyses	各种白细胞分析	investigations	各类检查	中性粒细胞计数升高	1.81 ( 0.9 - 3.62 )	1.81 ( 2.89 )	1.81 ( 0.9 )	0.85 ( -0.23 )
double outlet right ventricle	7	26185	279	56831373	286	56857844	54.45	25.72	115.3	是	54.44	358.22	25.72	115.24	是	53.13	25.09	是	5.73	1.79	是	cardiac and vascular disorders congenital	先天性心血管系统疾病	great vessel disorders congenital	各种先天性大血管异常	congenital, familial and genetic disorders	各种先天性家族性遗传性疾病	右心室双出口	54.45 ( 25.72 - 115.3 )	54.44 ( 358.22 )	53.13 ( 25.09 )	5.73 ( 1.79 )
muscle contractions involuntary	7	26185	3290	56828362	3297	56857844	4.62	2.2	9.69	是	4.62	19.79	2.2	9.69	是	4.61	2.2	是	2.2	0.65	是	neuromuscular disorders	神经肌肉类疾病	neuromuscular disorders nec	各种神经性肌肉疾病（不另分类）	nervous system disorders	各类神经系统疾病	肌肉不自主收缩	4.62 ( 2.2 - 9.69 )	4.62 ( 19.79 )	4.61 ( 2.2 )	2.2 ( 0.65 )
sensory loss	7	26185	7386	56824266	7393	56857844	2.06	0.98	4.32	否	2.06	3.8	0.98	4.31	否	2.06	0.98	否	1.04	-0.16	否	neurological disorders nec	神经类疾病（不另分类）	sensory abnormalities nec	各种感觉异常（不另分类）	nervous system disorders	各类神经系统疾病	感知觉缺失	2.06 ( 0.98 - 4.32 )	2.06 ( 3.8 )	2.06 ( 0.98 )	1.04 ( -0.16 )
cardiopulmonary failure	7	26185	3695	56827957	3702	56857844	4.11	1.96	8.63	是	4.11	16.45	1.96	8.63	是	4.1	1.96	否	2.04	0.54	是	heart failures	各类心脏衰竭	heart failures nec	各种心衰（不另分类）	cardiac disorders	心脏器官疾病	心肺衰竭	4.11 ( 1.96 - 8.63 )	4.11 ( 16.45 )	4.1 ( 1.96 )	2.04 ( 0.54 )
energy increased	7	26185	5580	56826072	5587	56857844	2.72	1.3	5.71	是	2.72	7.62	1.3	5.71	是	2.72	1.3	否	1.44	0.14	是	general system disorders nec	全身系统疾病（不另分类）	general signs and symptoms nec	一般症状和体征（不另分类）	general disorders and administration site conditions	全身性疾病及给药部位各种反应	精力增加	2.72 ( 1.3 - 5.71 )	2.72 ( 7.62 )	2.72 ( 1.3 )	1.44 ( 0.14 )
product packaging confusion	7	26185	2258	56829394	2265	56857844	6.73	3.2	14.13	是	6.73	34.02	3.2	14.12	是	6.71	3.19	是	2.75	0.95	是	medication errors and other product use errors and issues	用药错误及其他产品使用错误和问题	product confusion errors and issues	各种产品混淆错误和问题	injury, poisoning and procedural complications	各类损伤、中毒及操作并发症	产品包装混淆	6.73 ( 3.2 - 14.13 )	6.73 ( 34.02 )	6.71 ( 3.19 )	2.75 ( 0.95 )
sopor	7	26185	12830	56818822	12837	56857844	1.18	0.56	2.48	否	1.18	0.2	0.56	2.48	否	1.18	0.56	否	0.24	-0.81	否	sleep disorders and disturbances	睡眠异常和混乱	sleep disorders nec	睡眠疾病（不另分类）	psychiatric disorders	精神病类	酣睡	1.18 ( 0.56 - 2.48 )	1.18 ( 0.2 )	1.18 ( 0.56 )	0.24 ( -0.81 )
pre-eclampsia	7	26185	4342	56827310	4349	56857844	3.5	1.67	7.34	是	3.5	12.47	1.67	7.34	是	3.49	1.66	否	1.8	0.39	是	maternal complications of pregnancy	孕妇妊娠并发症	hypertension associated disorders of pregnancy	妊娠高血压疾病	pregnancy, puerperium and perinatal conditions	妊娠期、产褥期及围产期状况	先兆子痫	3.5 ( 1.67 - 7.34 )	3.5 ( 12.47 )	3.49 ( 1.66 )	1.8 ( 0.39 )
leukopenia	7	26185	45333	56786319	45340	56857844	0.33	0.16	0.7	否	0.34	9.24	0.16	0.7	否	0.34	0.16	否	-1.58	-2.47	否	white blood cell disorders	白血球类疾病	leukopenias nec	各种白细胞减少症（不另分类）	blood and lymphatic system disorders	血液及淋巴系统疾病	白细胞减少症	0.33 ( 0.16 - 0.7 )	0.34 ( 9.24 )	0.34 ( 0.16 )	-1.58 ( -2.47 )
respiratory tract infection	7	26185	23336	56808316	23343	56857844	0.65	0.31	1.37	否	0.65	1.31	0.31	1.37	否	0.65	0.31	否	-0.62	-1.58	否	infections - pathogen unspecified	感染 - 未指明病原	infections nec	各种感染（不另分类）	infections and infestations	感染及侵染类疾病	呼吸道感染	0.65 ( 0.31 - 1.37 )	0.65 ( 1.31 )	0.65 ( 0.31 )	-0.62 ( -1.58 )
agranulocytosis	7	26185	16526	56815126	16533	56857844	0.92	0.44	1.93	否	0.92	0.05	0.44	1.93	否	0.92	0.44	否	-0.12	-1.13	否	white blood cell disorders	白血球类疾病	neutropenias	各种嗜中性白细胞减少症	blood and lymphatic system disorders	血液及淋巴系统疾病	粒细胞缺乏症	0.92 ( 0.44 - 1.93 )	0.92 ( 0.05 )	0.92 ( 0.44 )	-0.12 ( -1.13 )
oropharyngeal pain	7	26185	85617	56746035	85624	56857844	0.18	0.08	0.37	否	0.18	26.74	0.08	0.37	否	0.18	0.08	否	-2.49	-3.36	否	respiratory tract signs and symptoms	呼吸道症状和体征	upper respiratory tract signs and symptoms	上呼吸道症状和体征	respiratory, thoracic and mediastinal disorders	呼吸系统、胸及纵隔疾病	口咽疼痛	0.18 ( 0.08 - 0.37 )	0.18 ( 26.74 )	0.18 ( 0.08 )	-2.49 ( -3.36 )
syndactyly	7	26185	775	56830877	782	56857844	19.6	9.31	41.26	是	19.6	122.44	9.31	41.24	是	19.43	9.23	是	4.28	1.53	是	musculoskeletal and connective tissue disorders congenital	各种先天性肌肉骨骼及结缔组织疾病	musculoskeletal and connective tissue disorders of limbs congenital	先天性四肢肌肉骨骼和结缔组织疾病	congenital, familial and genetic disorders	各种先天性家族性遗传性疾病	并指	19.6 ( 9.31 - 41.26 )	19.6 ( 122.44 )	19.43 ( 9.23 )	4.28 ( 1.53 )
small for dates baby	7	26185	4599	56827053	4606	56857844	3.3	1.57	6.93	是	3.3	11.22	1.57	6.93	是	3.3	1.57	否	1.72	0.34	是	neonatal and perinatal conditions	新生儿及围产期状况	gestational age and weight conditions	胎龄和体重状况	pregnancy, puerperium and perinatal conditions	妊娠期、产褥期及围产期状况	小样儿	3.3 ( 1.57 - 6.93 )	3.3 ( 11.22 )	3.3 ( 1.57 )	1.72 ( 0.34 )
caesarean section	7	26185	10970	56820682	10977	56857844	1.38	0.66	2.91	否	1.38	0.75	0.66	2.9	否	1.38	0.66	否	0.47	-0.62	否	obstetric and gynaecological therapeutic procedures	妇产科治疗类操作	obstetric therapeutic procedures	产科治疗类操作	surgical and medical procedures	各种手术及医疗操作	剖宫产	1.38 ( 0.66 - 2.91 )	1.38 ( 0.75 )	1.38 ( 0.66 )	0.47 ( -0.62 )
organ failure	7	26185	3783	56827869	3790	56857844	4.02	1.91	8.43	是	4.01	15.82	1.91	8.43	是	4.01	1.91	否	2	0.52	是	general system disorders nec	全身系统疾病（不另分类）	general signs and symptoms nec	一般症状和体征（不另分类）	general disorders and administration site conditions	全身性疾病及给药部位各种反应	器官衰竭	4.02 ( 1.91 - 8.43 )	4.01 ( 15.82 )	4.01 ( 1.91 )	2 ( 0.52 )
swelling	7	26185	83490	56748162	83497	56857844	0.18	0.09	0.38	否	0.18	25.79	0.09	0.38	否	0.18	0.09	否	-2.46	-3.32	否	general system disorders nec	全身系统疾病（不另分类）	general signs and symptoms nec	一般症状和体征（不另分类）	general disorders and administration site conditions	全身性疾病及给药部位各种反应	肿胀	0.18 ( 0.09 - 0.38 )	0.18 ( 25.79 )	0.18 ( 0.09 )	-2.46 ( -3.32 )
developmental delay	7	26185	8781	56822871	8788	56857844	1.73	0.82	3.63	否	1.73	2.15	0.82	3.63	否	1.73	0.82	否	0.79	-0.36	否	general system disorders nec	全身系统疾病（不另分类）	general signs and symptoms nec	一般症状和体征（不另分类）	general disorders and administration site conditions	全身性疾病及给药部位各种反应	发育延迟	1.73 ( 0.82 - 3.63 )	1.73 ( 2.15 )	1.73 ( 0.82 )	0.79 ( -0.36 )
unevaluable event	7	26185	71409	56760243	71416	56857844	0.21	0.1	0.45	否	0.21	20.42	0.1	0.45	否	0.21	0.1	否	-2.23	-3.1	否	general system disorders nec	全身系统疾病（不另分类）	general signs and symptoms nec	一般症状和体征（不另分类）	general disorders and administration site conditions	全身性疾病及给药部位各种反应	无法评估的事件	0.21 ( 0.1 - 0.45 )	0.21 ( 20.42 )	0.21 ( 0.1 )	-2.23 ( -3.1 )
logorrhoea	7	26185	3285	56828367	3292	56857844	4.62	2.2	9.71	是	4.62	19.84	2.2	9.71	是	4.62	2.2	是	2.21	0.65	是	communication disorders and disturbances	交流异常和混乱	speech and language usage disturbances	言语和语言使用障碍	psychiatric disorders	精神病类	多语症	4.62 ( 2.2 - 9.71 )	4.62 ( 19.84 )	4.62 ( 2.2 )	2.21 ( 0.65 )
neuropathy peripheral	7	26185	84942	56746710	84949	56857844	0.18	0.09	0.37	否	0.18	26.44	0.09	0.38	否	0.18	0.09	否	-2.48	-3.35	否	peripheral neuropathies	外周神经类疾病	peripheral neuropathies nec	各种周围神经疾病（不另分类）	nervous system disorders	各类神经系统疾病	周围神经病	0.18 ( 0.09 - 0.37 )	0.18 ( 26.44 )	0.18 ( 0.09 )	-2.48 ( -3.35 )
hypocalcaemia	7	26185	17166	56814486	17173	56857844	0.88	0.42	1.86	否	0.88	0.1	0.42	1.86	否	0.88	0.42	否	-0.18	-1.18	否	bone, calcium, magnesium and phosphorus metabolism disorders	骨、钙、镁及磷代谢异常	calcium metabolism disorders	各种钙代谢疾病	metabolism and nutrition disorders	代谢及营养类疾病	低钙血症	0.88 ( 0.42 - 1.86 )	0.88 ( 0.1 )	0.88 ( 0.42 )	-0.18 ( -1.18 )
muscle disorder	7	26185	7584	56824068	7591	56857844	2	0.95	4.2	否	2	3.51	0.95	4.2	否	2	0.95	否	1	-0.19	否	muscle disorders	肌肉类疾病	muscle related signs and symptoms nec	肌肉相关症状和体征（不另分类）	musculoskeletal and connective tissue disorders	各种肌肉骨骼及结缔组织疾病	肌肉疾病	2 ( 0.95 - 4.2 )	2 ( 3.51 )	2 ( 0.95 )	1 ( -0.19 )
polydipsia	7	26185	3653	56827999	3660	56857844	4.16	1.98	8.73	是	4.16	16.76	1.98	8.73	是	4.15	1.98	否	2.05	0.55	是	electrolyte and fluid balance conditions	电解质及液体平衡状况	fluid intake increased	液体摄入增加	metabolism and nutrition disorders	代谢及营养类疾病	烦渴	4.16 ( 1.98 - 8.73 )	4.16 ( 16.76 )	4.15 ( 1.98 )	2.05 ( 0.55 )
troponin increased	7	26185	6588	56825064	6595	56857844	2.31	1.1	4.84	是	2.31	5.17	1.1	4.84	是	2.3	1.1	否	1.2	-0.03	否	enzyme investigations nec	酶检查（不另分类）	skeletal and cardiac muscle analyses	骨和心肌分析检验	investigations	各类检查	肌钙蛋白升高	2.31 ( 1.1 - 4.84 )	2.31 ( 5.17 )	2.3 ( 1.1 )	1.2 ( -0.03 )
respiratory disorder neonatal	7	26185	1497	56830155	1504	56857844	10.15	4.83	21.33	是	10.15	57.45	4.83	21.32	是	10.1	4.81	是	3.34	1.22	是	neonatal respiratory disorders	各种新生儿呼吸系统疾病	newborn respiratory disorders nec	新生儿呼吸道疾病（不另分类）	respiratory, thoracic and mediastinal disorders	呼吸系统、胸及纵隔疾病	新生儿呼吸系统疾病	10.15 ( 4.83 - 21.33 )	10.15 ( 57.45 )	10.1 ( 4.81 )	3.34 ( 1.22 )
hypomagnesaemia	7	26185	12557	56819095	12564	56857844	1.21	0.58	2.54	否	1.21	0.25	0.58	2.54	否	1.21	0.58	否	0.27	-0.78	否	bone, calcium, magnesium and phosphorus metabolism disorders	骨、钙、镁及磷代谢异常	magnesium metabolism disorders	各种镁代谢性疾病	metabolism and nutrition disorders	代谢及营养类疾病	低镁血症	1.21 ( 0.58 - 2.54 )	1.21 ( 0.25 )	1.21 ( 0.58 )	0.27 ( -0.78 )
marital problem	7	26185	513	56831139	520	56857844	29.62	14.05	62.44	是	29.61	190.89	14.05	62.41	是	29.22	13.86	是	4.87	1.66	是	family issues	家庭问题	family and partner issues	家庭和伴侣问题	social circumstances	社会环境	婚姻问题	29.62 ( 14.05 - 62.44 )	29.61 ( 190.89 )	29.22 ( 13.86 )	4.87 ( 1.66 )
onychoclasis	7	26185	6282	56825370	6289	56857844	2.42	1.15	5.08	是	2.42	5.81	1.15	5.07	是	2.42	1.15	否	1.27	0.02	是	skin appendage conditions	皮肤附属物各种状况	nail and nail bed conditions (excl infections and infestations)	甲和甲床病征（不包括感染和寄生虫）	skin and subcutaneous tissue disorders	皮肤及皮下组织类疾病	指甲折断	2.42 ( 1.15 - 5.08 )	2.42 ( 5.81 )	2.42 ( 1.15 )	1.27 ( 0.02 )
gastrointestinal disorder	7	26185	76448	56755204	76455	56857844	0.2	0.09	0.42	否	0.2	22.65	0.09	0.42	否	0.2	0.09	否	-2.33	-3.2	否	gastrointestinal conditions nec	胃肠类疾病（不另分类）	gastrointestinal disorders nec	各种胃肠疾病（不另分类）	gastrointestinal disorders	胃肠系统疾病	胃肠疾病	0.2 ( 0.09 - 0.42 )	0.2 ( 22.65 )	0.2 ( 0.09 )	-2.33 ( -3.2 )
nasopharyngitis	7	26185	168377	56663275	168384	56857844	0.09	0.04	0.19	否	0.09	64.42	0.04	0.19	否	0.09	0.04	否	-3.47	-4.32	否	infections - pathogen unspecified	感染 - 未指明病原	upper respiratory tract infections	各种上呼吸道感染	infections and infestations	感染及侵染类疾病	鼻咽炎	0.09 ( 0.04 - 0.19 )	0.09 ( 64.42 )	0.09 ( 0.04 )	-3.47 ( -4.32 )
poor feeding infant	7	26185	929	56830723	936	56857844	16.35	7.77	34.4	是	16.35	100.12	7.77	34.39	是	16.23	7.72	是	4.02	1.46	是	appetite and general nutritional disorders	食欲及一般性营养障碍	general nutritional disorders nec	一般性营养障碍（不另分类）	metabolism and nutrition disorders	代谢及营养类疾病	婴儿喂养不良	16.35 ( 7.77 - 34.4 )	16.35 ( 100.12 )	16.23 ( 7.72 )	4.02 ( 1.46 )
wheezing	7	26185	51788	56779864	51795	56857844	0.29	0.14	0.61	否	0.29	11.93	0.14	0.62	否	0.29	0.14	否	-1.77	-2.66	否	bronchial disorders (excl neoplasms)	支气管系统疾病（不包括肿瘤）	bronchospasm and obstruction	支气管痉挛和阻塞	respiratory, thoracic and mediastinal disorders	呼吸系统、胸及纵隔疾病	哮鸣	0.29 ( 0.14 - 0.61 )	0.29 ( 11.93 )	0.29 ( 0.14 )	-1.77 ( -2.66 )
iron deficiency	7	26185	3956	56827696	3963	56857844	3.84	1.83	8.06	是	3.84	14.67	1.83	8.06	是	3.83	1.83	否	1.94	0.48	是	iron and trace metal metabolism disorders	铁及微量金属代谢异常	iron deficiencies	各种铁缺乏	metabolism and nutrition disorders	代谢及营养类疾病	铁缺乏症	3.84 ( 1.83 - 8.06 )	3.84 ( 14.67 )	3.83 ( 1.83 )	1.94 ( 0.48 )
abnormal sleep-related event	7	26185	1255	56830397	1262	56857844	12.11	5.76	25.45	是	12.1	70.9	5.76	25.44	是	12.04	5.73	是	3.59	1.31	是	sleep disorders and disturbances	睡眠异常和混乱	parasomnias	各种异睡症	psychiatric disorders	精神病类	睡眠异常相关事件	12.11 ( 5.76 - 25.45 )	12.1 ( 70.9 )	12.04 ( 5.73 )	3.59 ( 1.31 )
food interaction	7	26185	1579	56830073	1586	56857844	9.62	4.58	20.22	是	9.62	53.82	4.58	20.21	是	9.58	4.56	是	3.26	1.19	是	therapeutic and nontherapeutic effects (excl toxicity)	治疗性及非治疗性反应类（不包括毒性）	interactions	各种相互作用	general disorders and administration site conditions	全身性疾病及给药部位各种反应	食物相互作用	9.62 ( 4.58 - 20.22 )	9.62 ( 53.82 )	9.58 ( 4.56 )	3.26 ( 1.19 )
nasal odour	7	26185	146	56831506	153	56857844	104.06	48.74	222.17	是	104.03	681.61	48.74	222.06	是	99.32	46.52	是	6.63	1.85	是	upper respiratory tract disorders (excl infections)	上呼吸道疾病（不包括感染）	nasal disorders nec	各种鼻病（不另分类）	respiratory, thoracic and mediastinal disorders	呼吸系统、胸及纵隔疾病	鼻臭	104.06 ( 48.74 - 222.17 )	104.03 ( 681.61 )	99.32 ( 46.52 )	6.63 ( 1.85 )
productive cough	7	26185	42082	56789570	42089	56857844	0.36	0.17	0.76	否	0.36	7.93	0.17	0.76	否	0.36	0.17	否	-1.47	-2.37	否	respiratory disorders nec	呼吸系统疾病（不另分类）	coughing and associated symptoms	咳嗽和相关症状	respiratory, thoracic and mediastinal disorders	呼吸系统、胸及纵隔疾病	排痰性咳嗽	0.36 ( 0.17 - 0.76 )	0.36 ( 7.93 )	0.36 ( 0.17 )	-1.47 ( -2.37 )
affective disorder	7	26185	7112	56824540	7119	56857844	2.14	1.02	4.48	是	2.14	4.22	1.02	4.48	是	2.13	1.02	否	1.09	-0.12	否	mood disorders and disturbances nec	心境障碍和混乱（不另分类）	mood disorders nec	心境障碍性疾病（不另分类）	psychiatric disorders	精神病类	情感障碍	2.14 ( 1.02 - 4.48 )	2.14 ( 4.22 )	2.13 ( 1.02 )	1.09 ( -0.12 )
tardive dyskinesia	7	26185	27431	56804221	27438	56857844	0.55	0.26	1.16	否	0.55	2.52	0.26	1.16	否	0.55	0.26	否	-0.85	-1.79	否	movement disorders (incl parkinsonism)	运动障碍类（包括帕金森病）	dyskinesias and movement disorders nec	运动障碍和运动失调（不另分类）	nervous system disorders	各类神经系统疾病	迟发性运动障碍	0.55 ( 0.26 - 1.16 )	0.55 ( 2.52 )	0.55 ( 0.26 )	-0.85 ( -1.79 )
stomatitis	7	26185	54735	56776917	54742	56857844	0.28	0.13	0.58	否	0.28	13.18	0.13	0.58	否	0.28	0.13	否	-1.85	-2.73	否	oral soft tissue conditions	口腔软组织类疾病	stomatitis and ulceration	口腔黏膜炎和溃疡	gastrointestinal disorders	胃肠系统疾病	口腔黏膜炎	0.28 ( 0.13 - 0.58 )	0.28 ( 13.18 )	0.28 ( 0.13 )	-1.85 ( -2.73 )
demyelinating polyneuropathy	7	26185	939	56830713	946	56857844	16.18	7.69	34.04	是	16.18	98.92	7.69	34.02	是	16.06	7.64	是	4.01	1.45	是	peripheral neuropathies	外周神经类疾病	chronic polyneuropathies	各种慢性多发性神经病	nervous system disorders	各类神经系统疾病	脱髓鞘性多发神经病	16.18 ( 7.69 - 34.04 )	16.18 ( 98.92 )	16.06 ( 7.64 )	4.01 ( 1.45 )
peripheral artery occlusion	7	26185	1287	56830365	1294	56857844	11.8	5.62	24.81	是	11.8	68.83	5.62	24.8	是	11.74	5.59	是	3.55	1.3	是	arteriosclerosis, stenosis, vascular insufficiency and necrosis	动脉硬化、狭窄、血管功能不全和坏死	peripheral vasoconstriction, necrosis and vascular insufficiency	周围血管收缩、坏死和血管功能障碍	vascular disorders	血管与淋巴管类疾病	外周动脉闭塞	11.8 ( 5.62 - 24.81 )	11.8 ( 68.83 )	11.74 ( 5.59 )	3.55 ( 1.3 )
peripheral embolism	7	26185	1104	56830548	1111	56857844	13.76	6.54	28.94	是	13.76	82.29	6.54	28.92	是	13.68	6.5	是	3.77	1.38	是	embolism and thrombosis	栓塞及血栓	peripheral embolism and thrombosis	周围栓塞和血栓形成	vascular disorders	血管与淋巴管类疾病	外周栓塞	13.76 ( 6.54 - 28.94 )	13.76 ( 82.29 )	13.68 ( 6.5 )	3.77 ( 1.38 )
cholelithiasis	7	26185	30034	56801618	30041	56857844	0.51	0.24	1.06	否	0.51	3.38	0.24	1.06	否	0.51	0.24	否	-0.98	-1.91	否	gallbladder disorders	胆囊类疾病	cholecystitis and cholelithiasis	胆囊炎和胆石病	hepatobiliary disorders	肝胆系统疾病	胆石症	0.51 ( 0.24 - 1.06 )	0.51 ( 3.38 )	0.51 ( 0.24 )	-0.98 ( -1.91 )
upper limb fracture	7	26185	18772	56812880	18779	56857844	0.81	0.39	1.7	否	0.81	0.32	0.39	1.7	否	0.81	0.39	否	-0.31	-1.29	否	bone and joint injuries	骨骼及关节损伤	limb fractures and dislocations	四肢骨折与脱位	injury, poisoning and procedural complications	各类损伤、中毒及操作并发症	上肢骨折	0.81 ( 0.39 - 1.7 )	0.81 ( 0.32 )	0.81 ( 0.39 )	-0.31 ( -1.29 )
arthropathy	7	26185	49506	56782146	49513	56857844	0.31	0.15	0.64	否	0.31	10.97	0.15	0.64	否	0.31	0.15	否	-1.7	-2.59	否	joint disorders	关节类疾病	arthropathies nec	各种关节病（不另分类）	musculoskeletal and connective tissue disorders	各种肌肉骨骼及结缔组织疾病	关节病	0.31 ( 0.15 - 0.64 )	0.31 ( 10.97 )	0.31 ( 0.15 )	-1.7 ( -2.59 )
deep vein thrombosis	7	26185	61441	56770211	61448	56857844	0.25	0.12	0.52	否	0.25	16.06	0.12	0.52	否	0.25	0.12	否	-2.02	-2.89	否	embolism and thrombosis	栓塞及血栓	peripheral embolism and thrombosis	周围栓塞和血栓形成	vascular disorders	血管与淋巴管类疾病	深静脉血栓形成	0.25 ( 0.12 - 0.52 )	0.25 ( 16.06 )	0.25 ( 0.12 )	-2.02 ( -2.89 )
hepatotoxicity	7	26185	19899	56811753	19906	56857844	0.76	0.36	1.6	否	0.76	0.51	0.36	1.6	否	0.76	0.36	否	-0.39	-1.37	否	hepatic and hepatobiliary disorders	肝脏及肝胆类疾病	hepatocellular damage and hepatitis nec	肝细胞损害和肝炎（不另分类）	hepatobiliary disorders	肝胆系统疾病	肝脏毒性	0.76 ( 0.36 - 1.6 )	0.76 ( 0.51 )	0.76 ( 0.36 )	-0.39 ( -1.37 )
liver disorder	7	26185	40143	56791509	40150	56857844	0.38	0.18	0.79	否	0.38	7.15	0.18	0.79	否	0.38	0.18	否	-1.4	-2.31	否	hepatic and hepatobiliary disorders	肝脏及肝胆类疾病	hepatic and hepatobiliary disorders nec	各种肝脏及肝胆疾病（不另分类）	hepatobiliary disorders	肝胆系统疾病	肝脏疾病	0.38 ( 0.18 - 0.79 )	0.38 ( 7.15 )	0.38 ( 0.18 )	-1.4 ( -2.31 )
altered visual depth perception	7	26185	761	56830891	768	56857844	19.96	9.48	42.02	是	19.96	124.92	9.48	42	是	19.79	9.4	是	4.31	1.54	是	vision disorders	各种视觉障碍	refractive and accommodative disorders	折射和适应能力异常	eye disorders	眼器官疾病	视深度感觉异常	19.96 ( 9.48 - 42.02 )	19.96 ( 124.92 )	19.79 ( 9.4 )	4.31 ( 1.54 )
hypocoagulable state	7	26185	922	56830730	929	56857844	16.48	7.83	34.66	是	16.47	100.98	7.83	34.65	是	16.36	7.78	是	4.03	1.46	是	coagulopathies and bleeding diatheses (excl thrombocytopenic)	凝血功能障碍和易出血类疾病（血小板减少症除外）	coagulopathies	各种凝血功能障碍	blood and lymphatic system disorders	血液及淋巴系统疾病	低凝状态	16.48 ( 7.83 - 34.66 )	16.47 ( 100.98 )	16.36 ( 7.78 )	4.03 ( 1.46 )
visceral congestion	7	26185	438	56831214	445	56857844	34.69	16.44	73.2	是	34.68	225.34	16.44	73.16	是	34.15	16.18	是	5.09	1.7	是	vascular disorders nec	血管疾病（不另分类）	non-site specific vascular disorders nec	部位不确定的血管疾病（不另分类）	vascular disorders	血管与淋巴管类疾病	内脏充血	34.69 ( 16.44 - 73.2 )	34.68 ( 225.34 )	34.15 ( 16.18 )	5.09 ( 1.7 )
conversion disorder	7	26185	1793	56829859	1800	56857844	8.47	4.03	17.8	是	8.47	45.95	4.03	17.79	是	8.44	4.02	是	3.08	1.11	是	somatic symptom and related disorders	躯体症状及相关障碍	somatic symptom disorders	各种躯体症状障碍	psychiatric disorders	精神病类	转变障碍	8.47 ( 4.03 - 17.8 )	8.47 ( 45.95 )	8.44 ( 4.02 )	3.08 ( 1.11 )
gastroenteritis viral	7	26185	16557	56815095	16564	56857844	0.92	0.44	1.92	否	0.92	0.05	0.44	1.92	否	0.92	0.44	否	-0.12	-1.13	否	viral infectious disorders	病毒感染性疾病	viral infections nec	各种病毒感染（不另分类）	infections and infestations	感染及侵染类疾病	病毒性胃肠炎	0.92 ( 0.44 - 1.92 )	0.92 ( 0.05 )	0.92 ( 0.44 )	-0.12 ( -1.13 )
impaired quality of life	7	26185	13334	56818318	13341	56857844	1.14	0.54	2.39	否	1.14	0.12	0.54	2.39	否	1.14	0.54	否	0.19	-0.86	否	lifestyle issues	生活方式问题	social issues nec	各种社会问题（不另分类）	social circumstances	社会环境	生活质量受损	1.14 ( 0.54 - 2.39 )	1.14 ( 0.12 )	1.14 ( 0.54 )	0.19 ( -0.86 )
behaviour disorder	7	26185	4490	56827162	4497	56857844	3.38	1.61	7.1	是	3.38	11.73	1.61	7.1	是	3.38	1.61	否	1.76	0.36	是	psychiatric and behavioural symptoms nec	精神及行为症状（不另分类）	abnormal behaviour nec	各种异常行为（不另分类）	psychiatric disorders	精神病类	行为障碍	3.38 ( 1.61 - 7.1 )	3.38 ( 11.73 )	3.38 ( 1.61 )	1.76 ( 0.36 )
post viral fatigue syndrome	7	26185	229	56831423	236	56857844	66.34	31.27	140.75	是	66.33	437.03	31.27	140.69	是	64.39	30.35	是	6.01	1.81	是								66.34 ( 31.27 - 140.75 )	66.33 ( 437.03 )	64.39 ( 30.35 )	6.01 ( 1.81 )
rash pruritic	7	26185	48631	56783021	48638	56857844	0.31	0.15	0.65	否	0.31	10.61	0.15	0.66	否	0.31	0.15	否	-1.68	-2.57	否	epidermal and dermal conditions	表皮及真皮状况	rashes, eruptions and exanthems nec	出疹、发疹和皮疹（不另分类）	skin and subcutaneous tissue disorders	皮肤及皮下组织类疾病	瘙痒性皮疹	0.31 ( 0.15 - 0.65 )	0.31 ( 10.61 )	0.31 ( 0.15 )	-1.68 ( -2.57 )
hyperacusis	7	26185	3435	56828217	3442	56857844	4.42	2.11	9.29	是	4.42	18.5	2.11	9.28	是	4.41	2.1	是	2.14	0.61	是	hearing disorders	听力障碍类疾病	hyperacusia	各种听觉过敏	ear and labyrinth disorders	耳及迷路类疾病	听觉过敏	4.42 ( 2.11 - 9.29 )	4.42 ( 18.5 )	4.41 ( 2.1 )	2.14 ( 0.61 )
inadequate analgesia	7	26185	8164	56823488	8171	56857844	1.86	0.89	3.9	否	1.86	2.78	0.89	3.9	否	1.86	0.89	否	0.9	-0.27	否	therapeutic and nontherapeutic effects (excl toxicity)	治疗性及非治疗性反应类（不包括毒性）	therapeutic and nontherapeutic responses	各种治疗和非治疗反应	general disorders and administration site conditions	全身性疾病及给药部位各种反应	不完全性痛觉丧失	1.86 ( 0.89 - 3.9 )	1.86 ( 2.78 )	1.86 ( 0.89 )	0.9 ( -0.27 )
thirst	7	26185	16228	56815424	16235	56857844	0.94	0.45	1.96	否	0.94	0.03	0.45	1.96	否	0.94	0.45	否	-0.1	-1.1	否	general system disorders nec	全身系统疾病（不另分类）	feelings and sensations nec	各种感受与感觉（不另分类）	general disorders and administration site conditions	全身性疾病及给药部位各种反应	口渴	0.94 ( 0.45 - 1.96 )	0.94 ( 0.03 )	0.94 ( 0.45 )	-0.1 ( -1.1 )
injection site reaction	7	26185	62592	56769060	62599	56857844	0.24	0.12	0.51	否	0.24	16.56	0.12	0.51	否	0.24	0.12	否	-2.04	-2.92	否	administration site reactions	给药部位各种反应	injection site reactions	注射部位各种反应	general disorders and administration site conditions	全身性疾病及给药部位各种反应	注射部位反应	0.24 ( 0.12 - 0.51 )	0.24 ( 16.56 )	0.24 ( 0.12 )	-2.04 ( -2.92 )
acute hepatic failure	7	26185	12277	56819375	12284	56857844	1.24	0.59	2.6	否	1.24	0.32	0.59	2.6	否	1.24	0.59	否	0.31	-0.76	否	hepatic and hepatobiliary disorders	肝脏及肝胆类疾病	hepatic failure and associated disorders	肝衰竭和相关疾病	hepatobiliary disorders	肝胆系统疾病	急性肝衰竭	1.24 ( 0.59 - 2.6 )	1.24 ( 0.32 )	1.24 ( 0.59 )	0.31 ( -0.76 )
osteomyelitis	7	26185	16936	56814716	16943	56857844	0.9	0.43	1.88	否	0.9	0.08	0.43	1.88	否	0.9	0.43	否	-0.16	-1.16	否	infections - pathogen unspecified	感染 - 未指明病原	bone and joint infections	骨和关节感染	infections and infestations	感染及侵染类疾病	骨髓炎	0.9 ( 0.43 - 1.88 )	0.9 ( 0.08 )	0.9 ( 0.43 )	-0.16 ( -1.16 )
duodenal ulcer haemorrhage	7	26185	2636	56829016	2643	56857844	5.76	2.74	12.1	是	5.76	27.48	2.74	12.1	是	5.75	2.74	是	2.52	0.83	是	gastrointestinal ulceration and perforation	胃肠溃疡及穿孔	duodenal ulcers and perforation	十二指肠溃疡和穿孔	gastrointestinal disorders	胃肠系统疾病	十二指肠溃疡出血	5.76 ( 2.74 - 12.1 )	5.76 ( 27.48 )	5.75 ( 2.74 )	2.52 ( 0.83 )
oromandibular dystonia	7	26185	654	56830998	661	56857844	23.23	11.03	48.93	是	23.22	147.3	11.03	48.9	是	22.99	10.92	是	4.52	1.59	是	movement disorders (incl parkinsonism)	运动障碍类（包括帕金森病）	dystonias	各种肌张力障碍	nervous system disorders	各类神经系统疾病	下颌肌张力障碍	23.23 ( 11.03 - 48.93 )	23.22 ( 147.3 )	22.99 ( 10.92 )	4.52 ( 1.59 )
generalised oedema	7	26185	11052	56820600	11059	56857844	1.37	0.65	2.88	否	1.37	0.71	0.66	2.88	否	1.37	0.65	否	0.46	-0.63	否	general system disorders nec	全身系统疾病（不另分类）	oedema nec	各种水肿（不另分类）	general disorders and administration site conditions	全身性疾病及给药部位各种反应	全身性水肿	1.37 ( 0.65 - 2.88 )	1.37 ( 0.71 )	1.37 ( 0.65 )	0.46 ( -0.63 )
tubulointerstitial nephritis	7	26185	17197	56814455	17204	56857844	0.88	0.42	1.85	否	0.88	0.11	0.42	1.85	否	0.88	0.42	否	-0.18	-1.18	否	nephropathies	肾脏类病	nephritis nec	各种肾炎（不另分类）	renal and urinary disorders	肾脏及泌尿系统疾病	小管间质性肾炎	0.88 ( 0.42 - 1.85 )	0.88 ( 0.11 )	0.88 ( 0.42 )	-0.18 ( -1.18 )
photosensitivity reaction	7	26185	15085	56816567	15092	56857844	1.01	0.48	2.11	否	1.01	0	0.48	2.11	否	1.01	0.48	否	0.01	-1.01	否	epidermal and dermal conditions	表皮及真皮状况	photosensitivity and photodermatosis conditions	光敏感性和光照性皮肤病	skin and subcutaneous tissue disorders	皮肤及皮下组织类疾病	光敏性反应	1.01 ( 0.48 - 2.11 )	1.01 ( 0 )	1.01 ( 0.48 )	0.01 ( -1.01 )
incoherent	7	26185	6055	56825597	6062	56857844	2.51	1.2	5.27	是	2.51	6.34	1.2	5.26	是	2.51	1.19	否	1.33	0.06	是	neurological disorders nec	神经类疾病（不另分类）	speech and language abnormalities	说话和语言异常	nervous system disorders	各类神经系统疾病	语无伦次	2.51 ( 1.2 - 5.27 )	2.51 ( 6.34 )	2.51 ( 1.19 )	1.33 ( 0.06 )
pancreatic pseudocyst	7	26185	710	56830942	717	56857844	21.4	10.16	45.05	是	21.39	134.75	10.16	45.03	是	21.19	10.07	是	4.41	1.56	是	exocrine pancreas conditions	胰腺外分泌疾病	cystic pancreatic disorders	胆囊胰腺疾病	gastrointestinal disorders	胃肠系统疾病	胰腺假性囊肿	21.4 ( 10.16 - 45.05 )	21.39 ( 134.75 )	21.19 ( 10.07 )	4.41 ( 1.56 )
craniosynostosis	7	26185	803	56830849	810	56857844	18.92	8.99	39.82	是	18.91	117.75	8.99	39.8	是	18.76	8.91	是	4.23	1.52	是	musculoskeletal and connective tissue disorders congenital	各种先天性肌肉骨骼及结缔组织疾病	musculoskeletal and connective tissue disorders of skull congenital	先天性头颅肌肉骨骼和结缔组织疾病	congenital, familial and genetic disorders	各种先天性家族性遗传性疾病	颅缝早闭	18.92 ( 8.99 - 39.82 )	18.91 ( 117.75 )	18.76 ( 8.91 )	4.23 ( 1.52 )
transient ischaemic attack	6	26186	31742	56799910	31748	56857844	0.41	0.18	0.91	否	0.41	5.09	0.18	0.91	否	0.41	0.18	否	-1.29	-2.25	否	central nervous system vascular disorders	中枢神经系统血管疾病	transient cerebrovascular events	短暂性脑血管事件	nervous system disorders	各类神经系统疾病	短暂性脑缺血发作	0.41 ( 0.18 - 0.91 )	0.41 ( 5.09 )	0.41 ( 0.18 )	-1.29 ( -2.25 )
gastric ph decreased	6	26186	948	56830704	954	56857844	13.74	6.15	30.66	是	13.73	70.39	6.15	30.64	是	13.65	6.12	是	3.77	1.19	是	gastrointestinal investigations	胃肠类检查	gastrointestinal function diagnostic procedures	胃肠道功能诊断检查	investigations	各类检查	胃 PH 值下降	13.74 ( 6.15 - 30.66 )	13.73 ( 70.39 )	13.65 ( 6.12 )	3.77 ( 1.19 )
hypoaesthesia oral	6	26186	13912	56817740	13918	56857844	0.94	0.42	2.08	否	0.94	0.03	0.42	2.08	否	0.94	0.42	否	-0.1	-1.17	否	oral soft tissue conditions	口腔软组织类疾病	oral soft tissue signs and symptoms	口部软组织症状和体征	gastrointestinal disorders	胃肠系统疾病	口腔感觉减退	0.94 ( 0.42 - 2.08 )	0.94 ( 0.03 )	0.94 ( 0.42 )	-0.1 ( -1.17 )
lip swelling	6	26186	30708	56800944	30714	56857844	0.42	0.19	0.94	否	0.42	4.7	0.19	0.94	否	0.42	0.19	否	-1.24	-2.2	否	oral soft tissue conditions	口腔软组织类疾病	oral soft tissue swelling and oedema	口部软组织肿胀和水肿	gastrointestinal disorders	胃肠系统疾病	唇部肿胀	0.42 ( 0.19 - 0.94 )	0.42 ( 4.7 )	0.42 ( 0.19 )	-1.24 ( -2.2 )
fallot's tetralogy	6	26186	965	56830687	971	56857844	13.49	6.05	30.11	是	13.49	68.96	6.05	30.1	是	13.41	6.01	是	3.75	1.18	是	cardiac and vascular disorders congenital	先天性心血管系统疾病	multiple cardiac abnormalities congenital	先天性心脏多发畸形	congenital, familial and genetic disorders	各种先天性家族性遗传性疾病	法洛四联症	13.49 ( 6.05 - 30.11 )	13.49 ( 68.96 )	13.41 ( 6.01 )	3.75 ( 1.18 )
quadriplegia	6	26186	1872	56829780	1878	56857844	6.96	3.12	15.5	是	6.95	30.49	3.12	15.5	是	6.94	3.11	是	2.79	0.81	是	movement disorders (incl parkinsonism)	运动障碍类（包括帕金森病）	paralysis and paresis (excl cranial nerve)	瘫痪和轻瘫（不包括颅神经）	nervous system disorders	各类神经系统疾病	四肢瘫痪	6.96 ( 3.12 - 15.5 )	6.95 ( 30.49 )	6.94 ( 3.11 )	2.79 ( 0.81 )
spinal epidural haematoma	6	26186	504	56831148	510	56857844	25.84	11.55	57.79	是	25.83	141.54	11.55	57.77	是	25.54	11.42	是	4.67	1.4	是	central nervous system vascular disorders	中枢神经系统血管疾病	central nervous system haemorrhages and cerebrovascular accidents	中枢神经系统出血和脑血管意外	nervous system disorders	各类神经系统疾病	脊髓硬膜外血肿	25.84 ( 11.55 - 57.79 )	25.83 ( 141.54 )	25.54 ( 11.42 )	4.67 ( 1.4 )
joint stiffness	6	26186	24015	56807637	24021	56857844	0.54	0.24	1.21	否	0.54	2.32	0.24	1.21	否	0.54	0.24	否	-0.88	-1.88	否	joint disorders	关节类疾病	joint related signs and symptoms	关节相关症状和体征	musculoskeletal and connective tissue disorders	各种肌肉骨骼及结缔组织疾病	关节僵硬	0.54 ( 0.24 - 1.21 )	0.54 ( 2.32 )	0.54 ( 0.24 )	-0.88 ( -1.88 )
abasia	6	26186	24454	56807198	24460	56857844	0.53	0.24	1.19	否	0.53	2.46	0.24	1.19	否	0.53	0.24	否	-0.91	-1.9	否								0.53 ( 0.24 - 1.19 )	0.53 ( 2.46 )	0.53 ( 0.24 )	-0.91 ( -1.9 )
cerebral haematoma	6	26186	3117	56828535	3123	56857844	4.18	1.88	9.31	是	4.18	14.47	1.88	9.3	是	4.17	1.87	否	2.06	0.43	是	central nervous system vascular disorders	中枢神经系统血管疾病	central nervous system haemorrhages and cerebrovascular accidents	中枢神经系统出血和脑血管意外	nervous system disorders	各类神经系统疾病	大脑血肿	4.18 ( 1.88 - 9.31 )	4.18 ( 14.47 )	4.17 ( 1.87 )	2.06 ( 0.43 )
left ventricular hypertrophy	6	26186	4025	56827627	4031	56857844	3.24	1.45	7.21	是	3.23	9.25	1.45	7.2	是	3.23	1.45	否	1.69	0.2	是	myocardial disorders	心肌类疾病	myocardial disorders nec	各种心肌疾病（不另分类）	cardiac disorders	心脏器官疾病	左心室肥大	3.24 ( 1.45 - 7.21 )	3.23 ( 9.25 )	3.23 ( 1.45 )	1.69 ( 0.2 )
nephrolithiasis	6	26186	41450	56790202	41456	56857844	0.31	0.14	0.7	否	0.31	8.99	0.14	0.7	否	0.31	0.14	否	-1.67	-2.61	否	urolithiases	尿石类疾病	renal lithiasis	肾脏结石	renal and urinary disorders	肾脏及泌尿系统疾病	肾结石	0.31 ( 0.14 - 0.7 )	0.31 ( 8.99 )	0.31 ( 0.14 )	-1.67 ( -2.61 )
apnoeic attack	6	26186	527	56831125	533	56857844	24.71	11.05	55.26	是	24.7	134.93	11.05	55.23	是	24.44	10.93	是	4.61	1.39	是	respiratory disorders nec	呼吸系统疾病（不另分类）	breathing abnormalities	各种呼吸异常	respiratory, thoracic and mediastinal disorders	呼吸系统、胸及纵隔疾病	呼吸暂停发作	24.71 ( 11.05 - 55.26 )	24.7 ( 134.93 )	24.44 ( 10.93 )	4.61 ( 1.39 )
pulmonary arterial hypertension	6	26186	13846	56817806	13852	56857844	0.94	0.42	2.09	否	0.94	0.02	0.42	2.09	否	0.94	0.42	否	-0.09	-1.17	否	pulmonary vascular disorders	肺血管类疾病	pulmonary hypertensions	各种肺动脉高压	respiratory, thoracic and mediastinal disorders	呼吸系统、胸及纵隔疾病	肺动脉高压	0.94 ( 0.42 - 2.09 )	0.94 ( 0.02 )	0.94 ( 0.42 )	-0.09 ( -1.17 )
salivary hypersecretion	6	26186	9139	56822513	9145	56857844	1.42	0.64	3.17	否	1.42	0.76	0.64	3.17	否	1.42	0.64	否	0.51	-0.67	否	salivary gland conditions	唾液腺疾病类	oral dryness and saliva altered	口腔干燥和唾液改变	gastrointestinal disorders	胃肠系统疾病	唾液分泌过多	1.42 ( 0.64 - 3.17 )	1.42 ( 0.76 )	1.42 ( 0.64 )	0.51 ( -0.67 )
treatment failure	6	26186	71979	56759673	71985	56857844	0.18	0.08	0.4	否	0.18	22.28	0.08	0.4	否	0.18	0.08	否	-2.47	-3.38	否	therapeutic and nontherapeutic effects (excl toxicity)	治疗性及非治疗性反应类（不包括毒性）	therapeutic and nontherapeutic responses	各种治疗和非治疗反应	general disorders and administration site conditions	全身性疾病及给药部位各种反应	治疗失败	0.18 ( 0.08 - 0.4 )	0.18 ( 22.28 )	0.18 ( 0.08 )	-2.47 ( -3.38 )
dysuria	6	26186	34076	56797576	34082	56857844	0.38	0.17	0.85	否	0.38	6	0.17	0.85	否	0.38	0.17	否	-1.39	-2.35	否	urinary tract signs and symptoms	各种泌尿道体征和症状	bladder and urethral symptoms	膀胱和尿道症状	renal and urinary disorders	肾脏及泌尿系统疾病	排尿困难	0.38 ( 0.17 - 0.85 )	0.38 ( 6 )	0.38 ( 0.17 )	-1.39 ( -2.35 )
sexual dysfunction	6	26186	10568	56821084	10574	56857844	1.23	0.55	2.74	否	1.23	0.26	0.55	2.74	否	1.23	0.55	否	0.3	-0.84	否	sexual function and fertility disorders	性功能和生育疾病类	sexual function and fertility disorders nec	各种性功能和生育疾病（不另分类）	reproductive system and breast disorders	生殖系统及乳腺疾病	性功能障碍	1.23 ( 0.55 - 2.74 )	1.23 ( 0.26 )	1.23 ( 0.55 )	0.3 ( -0.84 )
sinusitis	6	26186	94328	56737324	94334	56857844	0.14	0.06	0.31	否	0.14	32.35	0.06	0.31	否	0.14	0.06	否	-2.86	-3.76	否	infections - pathogen unspecified	感染 - 未指明病原	upper respiratory tract infections	各种上呼吸道感染	infections and infestations	感染及侵染类疾病	鼻窦炎	0.14 ( 0.06 - 0.31 )	0.14 ( 32.35 )	0.14 ( 0.06 )	-2.86 ( -3.76 )
acute psychosis	6	26186	2265	56829387	2271	56857844	5.75	2.58	12.81	是	5.75	23.47	2.58	12.81	是	5.74	2.57	是	2.52	0.68	是	schizophrenia and other psychotic disorders	精神分裂症和其他精神疾病	psychotic disorder nec	精神类疾病（不另分类）	psychiatric disorders	精神病类	急性精神病	5.75 ( 2.58 - 12.81 )	5.75 ( 23.47 )	5.74 ( 2.57 )	2.52 ( 0.68 )
hepatic encephalopathy	6	26186	8738	56822914	8744	56857844	1.49	0.67	3.32	否	1.49	0.97	0.67	3.32	否	1.49	0.67	否	0.57	-0.61	否	encephalopathies	各类脑病	encephalopathies toxic and metabolic	中毒性和代谢性脑病	nervous system disorders	各类神经系统疾病	肝性脑病	1.49 ( 0.67 - 3.32 )	1.49 ( 0.97 )	1.49 ( 0.67 )	0.57 ( -0.61 )
appendicitis perforated	6	26186	2299	56829353	2305	56857844	5.66	2.54	12.62	是	5.66	22.98	2.54	12.62	是	5.65	2.54	是	2.5	0.67	是	infections - pathogen unspecified	感染 - 未指明病原	abdominal and gastrointestinal infections	腹部和胃肠道感染	infections and infestations	感染及侵染类疾病	穿孔性阑尾炎	5.66 ( 2.54 - 12.62 )	5.66 ( 22.98 )	5.65 ( 2.54 )	2.5 ( 0.67 )
vaginal haemorrhage	6	26186	40408	56791244	40414	56857844	0.32	0.14	0.72	否	0.32	8.56	0.14	0.72	否	0.32	0.14	否	-1.63	-2.58	否	vulvovaginal disorders (excl infections and inflammations)	外阴阴道疾病（不包括感染和炎症）	vulvovaginal disorders nec	各种外阴阴道疾病（不另分类）	reproductive system and breast disorders	生殖系统及乳腺疾病	阴道出血	0.32 ( 0.14 - 0.72 )	0.32 ( 8.56 )	0.32 ( 0.14 )	-1.63 ( -2.58 )
multiple organ dysfunction syndrome	6	26186	23837	56807815	23843	56857844	0.55	0.25	1.22	否	0.55	2.26	0.25	1.22	否	0.55	0.25	否	-0.87	-1.87	否	general system disorders nec	全身系统疾病（不另分类）	general signs and symptoms nec	一般症状和体征（不另分类）	general disorders and administration site conditions	全身性疾病及给药部位各种反应	多器官功能不全综合征	0.55 ( 0.25 - 1.22 )	0.55 ( 2.26 )	0.55 ( 0.25 )	-0.87 ( -1.87 )
maternal drugs affecting foetus	6	26186	6883	56824769	6889	56857844	1.89	0.85	4.21	否	1.89	2.52	0.85	4.21	否	1.89	0.85	否	0.92	-0.35	否	exposures, chemical injuries and poisoning	暴露、化学伤和中毒	foetal and neonatal conditions associated with product exposure	与产品暴露相关的胎儿和新生婴儿疾病	injury, poisoning and procedural complications	各类损伤、中毒及操作并发症	影响胎儿的孕产妇用药	1.89 ( 0.85 - 4.21 )	1.89 ( 2.52 )	1.89 ( 0.85 )	0.92 ( -0.35 )
drug effect decreased	6	26186	53076	56778576	53082	56857844	0.25	0.11	0.55	否	0.25	13.94	0.11	0.55	否	0.25	0.11	否	-2.03	-2.95	否								0.25 ( 0.11 - 0.55 )	0.25 ( 13.94 )	0.25 ( 0.11 )	-2.03 ( -2.95 )
intraventricular haemorrhage	6	26186	2343	56829309	2349	56857844	5.56	2.49	12.38	是	5.56	22.36	2.49	12.38	是	5.54	2.49	是	2.47	0.66	是	central nervous system vascular disorders	中枢神经系统血管疾病	central nervous system haemorrhages and cerebrovascular accidents	中枢神经系统出血和脑血管意外	nervous system disorders	各类神经系统疾病	脑室出血	5.56 ( 2.49 - 12.38 )	5.56 ( 22.36 )	5.54 ( 2.49 )	2.47 ( 0.66 )
autonomic nervous system imbalance	6	26186	2539	56829113	2545	56857844	5.13	2.3	11.43	是	5.13	19.89	2.3	11.42	是	5.12	2.3	是	2.36	0.6	是	neuromuscular disorders	神经肌肉类疾病	autonomic nervous system disorders	植物神经系统疾病	nervous system disorders	各类神经系统疾病	自主神经系统功能失调	5.13 ( 2.3 - 11.43 )	5.13 ( 19.89 )	5.12 ( 2.3 )	2.36 ( 0.6 )
bone density decreased	6	26186	29763	56801889	29769	56857844	0.44	0.2	0.97	否	0.44	4.34	0.2	0.97	否	0.44	0.2	否	-1.19	-2.16	否	musculoskeletal and soft tissue investigations (excl enzyme tests)	各种肌肉骨骼和软组织检查（不包括酶检测）	musculoskeletal and soft tissue imaging procedures	肌肉骨骼和软组织影像学检查	investigations	各类检查	骨密度降低	0.44 ( 0.2 - 0.97 )	0.44 ( 4.34 )	0.44 ( 0.2 )	-1.19 ( -2.16 )
drug administration error	6	26186	30729	56800923	30735	56857844	0.42	0.19	0.94	否	0.42	4.71	0.19	0.94	否	0.42	0.19	否	-1.24	-2.21	否								0.42 ( 0.19 - 0.94 )	0.42 ( 4.71 )	0.42 ( 0.19 )	-1.24 ( -2.21 )
middle insomnia	6	26186	17196	56814456	17202	56857844	0.76	0.34	1.69	否	0.76	0.47	0.34	1.69	否	0.76	0.34	否	-0.4	-1.44	否	sleep disorders and disturbances	睡眠异常和混乱	disturbances in initiating and maintaining sleep	入睡和睡眠障碍	psychiatric disorders	精神病类	中间易醒型失眠	0.76 ( 0.34 - 1.69 )	0.76 ( 0.47 )	0.76 ( 0.34 )	-0.4 ( -1.44 )
blood lactate dehydrogenase increased	6	26186	14816	56816836	14822	56857844	0.88	0.39	1.96	否	0.88	0.1	0.39	1.96	否	0.88	0.39	否	-0.19	-1.25	否	enzyme investigations nec	酶检查（不另分类）	tissue enzyme analyses nec	组织酶分析（不另分类）	investigations	各类检查	血乳酸脱氢酶升高	0.88 ( 0.39 - 1.96 )	0.88 ( 0.1 )	0.88 ( 0.39 )	-0.19 ( -1.25 )
illusion	6	26186	1565	56830087	1571	56857844	8.32	3.73	18.55	是	8.32	38.49	3.73	18.54	是	8.29	3.72	是	3.05	0.93	是	disturbances in thinking and perception	思维及感知紊乱	perception disturbances nec	各种认知障碍（不另分类）	psychiatric disorders	精神病类	错觉	8.32 ( 3.73 - 18.55 )	8.32 ( 38.49 )	8.29 ( 3.72 )	3.05 ( 0.93 )
bipolar disorder	6	26186	10287	56821365	10293	56857844	1.27	0.57	2.82	否	1.27	0.33	0.57	2.82	否	1.27	0.57	否	0.34	-0.81	否	manic and bipolar mood disorders and disturbances	躁狂及双相性心境障碍和混乱	bipolar disorders	各种双相情绪障碍	psychiatric disorders	精神病类	双相障碍	1.27 ( 0.57 - 2.82 )	1.27 ( 0.33 )	1.27 ( 0.57 )	0.34 ( -0.81 )
cerebral infarction	6	26186	22733	56808919	22739	56857844	0.57	0.26	1.27	否	0.57	1.91	0.26	1.27	否	0.57	0.26	否	-0.8	-1.8	否	central nervous system vascular disorders	中枢神经系统血管疾病	central nervous system haemorrhages and cerebrovascular accidents	中枢神经系统出血和脑血管意外	nervous system disorders	各类神经系统疾病	大脑梗死	0.57 ( 0.26 - 1.27 )	0.57 ( 1.91 )	0.57 ( 0.26 )	-0.8 ( -1.8 )
pneumonitis	6	26186	24065	56807587	24071	56857844	0.54	0.24	1.2	否	0.54	2.34	0.24	1.2	否	0.54	0.24	否	-0.89	-1.88	否	lower respiratory tract disorders (excl obstruction and infection)	下呼吸道疾病（阻塞和感染除外）	lower respiratory tract inflammatory and immunologic conditions	下呼吸道炎症和免疫病症	respiratory, thoracic and mediastinal disorders	呼吸系统、胸及纵隔疾病	肺部炎症	0.54 ( 0.24 - 1.2 )	0.54 ( 2.34 )	0.54 ( 0.24 )	-0.89 ( -1.88 )
foaming at mouth	6	26186	1873	56829779	1879	56857844	6.95	3.12	15.5	是	6.95	30.47	3.12	15.49	是	6.93	3.11	是	2.79	0.81	是	general system disorders nec	全身系统疾病（不另分类）	general signs and symptoms nec	一般症状和体征（不另分类）	general disorders and administration site conditions	全身性疾病及给药部位各种反应	口吐白沫	6.95 ( 3.12 - 15.5 )	6.95 ( 30.47 )	6.93 ( 3.11 )	2.79 ( 0.81 )
tooth disorder	6	26186	21029	56810623	21035	56857844	0.62	0.28	1.38	否	0.62	1.41	0.28	1.38	否	0.62	0.28	否	-0.69	-1.7	否	dental and gingival conditions	牙齿和牙龈类疾病	dental disorders nec	各种牙齿疾病（不另分类）	gastrointestinal disorders	胃肠系统疾病	牙病	0.62 ( 0.28 - 1.38 )	0.62 ( 1.41 )	0.62 ( 0.28 )	-0.69 ( -1.7 )
oliguria	6	26186	5689	56825963	5695	56857844	2.29	1.03	5.1	是	2.29	4.35	1.03	5.1	是	2.29	1.03	否	1.19	-0.14	否	renal disorders (excl nephropathies)	肾脏各种异常（不包括肾病）	renal failure and impairment	肾衰和肾损害	renal and urinary disorders	肾脏及泌尿系统疾病	少尿	2.29 ( 1.03 - 5.1 )	2.29 ( 4.35 )	2.29 ( 1.03 )	1.19 ( -0.14 )
colitis ulcerative	6	26186	38975	56792677	38981	56857844	0.33	0.15	0.74	否	0.33	7.97	0.15	0.74	否	0.33	0.15	否	-1.58	-2.53	否	gastrointestinal inflammatory conditions	胃肠系统炎症	colitis (excl infective)	各种结肠炎（不包括感染性的）	gastrointestinal disorders	胃肠系统疾病	溃疡性结肠炎	0.33 ( 0.15 - 0.74 )	0.33 ( 7.97 )	0.33 ( 0.15 )	-1.58 ( -2.53 )
neonatal hypoxia	6	26186	746	56830906	752	56857844	17.46	7.82	38.98	是	17.45	92.31	7.82	38.97	是	17.32	7.76	是	4.11	1.28	是	neonatal respiratory disorders	各种新生儿呼吸系统疾病	neonatal hypoxic conditions	新生儿缺氧病症	respiratory, thoracic and mediastinal disorders	呼吸系统、胸及纵隔疾病	新生儿乏氧	17.46 ( 7.82 - 38.98 )	17.45 ( 92.31 )	17.32 ( 7.76 )	4.11 ( 1.28 )
supraventricular extrasystoles	6	26186	3139	56828513	3145	56857844	4.15	1.86	9.24	是	4.15	14.3	1.86	9.24	是	4.14	1.86	否	2.05	0.42	是	cardiac arrhythmias	心律失常类疾病	supraventricular arrhythmias	各种室上性心律失常	cardiac disorders	心脏器官疾病	室上性期外收缩	4.15 ( 1.86 - 9.24 )	4.15 ( 14.3 )	4.14 ( 1.86 )	2.05 ( 0.42 )
craniocerebral injury	6	26186	2696	56828956	2702	56857844	4.83	2.17	10.76	是	4.83	18.18	2.17	10.76	是	4.82	2.16	是	2.27	0.55	是	injuries nec	各种损伤（不另分类）	cerebral injuries nec	大脑损伤（不另分类）	injury, poisoning and procedural complications	各类损伤、中毒及操作并发症	颅脑损伤	4.83 ( 2.17 - 10.76 )	4.83 ( 18.18 )	4.82 ( 2.16 )	2.27 ( 0.55 )
lower limb fracture	6	26186	16898	56814754	16904	56857844	0.77	0.35	1.72	否	0.77	0.41	0.35	1.72	否	0.77	0.35	否	-0.38	-1.42	否	bone and joint injuries	骨骼及关节损伤	limb fractures and dislocations	四肢骨折与脱位	injury, poisoning and procedural complications	各类损伤、中毒及操作并发症	下肢骨折	0.77 ( 0.35 - 1.72 )	0.77 ( 0.41 )	0.77 ( 0.35 )	-0.38 ( -1.42 )
retroperitoneal haemorrhage	6	26186	2281	56829371	2287	56857844	5.71	2.56	12.72	是	5.71	23.24	2.56	12.72	是	5.7	2.56	是	2.51	0.68	是	peritoneal and retroperitoneal conditions	腹膜及腹后膜类疾病	peritoneal and retroperitoneal haemorrhages	腹膜和腹膜后出血	gastrointestinal disorders	胃肠系统疾病	腹膜后出血	5.71 ( 2.56 - 12.72 )	5.71 ( 23.24 )	5.7 ( 2.56 )	2.51 ( 0.68 )
tendonitis	6	26186	14605	56817047	14611	56857844	0.89	0.4	1.98	否	0.89	0.08	0.4	1.98	否	0.89	0.4	否	-0.17	-1.23	否	tendon, ligament and cartilage disorders	肌腱、韧带及软骨疾病	tendon disorders	各种肌腱疾病	musculoskeletal and connective tissue disorders	各种肌肉骨骼及结缔组织疾病	肌腱炎	0.89 ( 0.4 - 1.98 )	0.89 ( 0.08 )	0.89 ( 0.4 )	-0.17 ( -1.23 )
pulse absent	6	26186	4415	56827237	4421	56857844	2.95	1.32	6.57	是	2.95	7.72	1.32	6.57	是	2.95	1.32	否	1.56	0.11	是	cardiac and vascular investigations (excl enzyme tests)	心血管检查（不包括酶检测）	heart rate and pulse investigations	心率和脉搏检查	investigations	各类检查	脉搏消失	2.95 ( 1.32 - 6.57 )	2.95 ( 7.72 )	2.95 ( 1.32 )	1.56 ( 0.11 )
thyroiditis	6	26186	2641	56829011	2647	56857844	4.93	2.21	10.99	是	4.93	18.75	2.21	10.98	是	4.92	2.21	是	2.3	0.56	是	thyroid gland disorders	甲状腺类疾病	acute and chronic thyroiditis	急性和慢性甲状腺炎	endocrine disorders	内分泌系统疾病	甲状腺炎	4.93 ( 2.21 - 10.99 )	4.93 ( 18.75 )	4.92 ( 2.21 )	2.3 ( 0.56 )
decorticate posture	6	26186	101	56831551	107	56857844	128.93	56.58	293.81	是	128.9	718.75	56.57	293.69	是	121.73	53.42	是	6.93	1.61	是	neurological disorders nec	神经类疾病（不另分类）	neurological signs and symptoms nec	神经学症状和体征（不另分类）	nervous system disorders	各类神经系统疾病	去皮质体位	128.93 ( 56.58 - 293.81 )	128.9 ( 718.75 )	121.73 ( 53.42 )	6.93 ( 1.61 )
ventricular hypokinesia	6	26186	2983	56828669	2989	56857844	4.37	1.96	9.73	是	4.36	15.53	1.96	9.72	是	4.36	1.96	否	2.12	0.47	是	myocardial disorders	心肌类疾病	myocardial disorders nec	各种心肌疾病（不另分类）	cardiac disorders	心脏器官疾病	心室运动功能减退	4.37 ( 1.96 - 9.73 )	4.36 ( 15.53 )	4.36 ( 1.96 )	2.12 ( 0.47 )
haemorrhage intracranial	6	26186	14123	56817529	14129	56857844	0.92	0.41	2.05	否	0.92	0.04	0.41	2.05	否	0.92	0.41	否	-0.12	-1.19	否	central nervous system vascular disorders	中枢神经系统血管疾病	central nervous system haemorrhages and cerebrovascular accidents	中枢神经系统出血和脑血管意外	nervous system disorders	各类神经系统疾病	颅内出血	0.92 ( 0.41 - 2.05 )	0.92 ( 0.04 )	0.92 ( 0.41 )	-0.12 ( -1.19 )
blood bilirubin increased	6	26186	24968	56806684	24974	56857844	0.52	0.23	1.16	否	0.52	2.64	0.23	1.16	否	0.52	0.23	否	-0.94	-1.93	否	hepatobiliary investigations	肝胆系统检查	hepatobiliary function diagnostic procedures	肝胆功能诊断性操作	investigations	各类检查	血胆红素升高	0.52 ( 0.23 - 1.16 )	0.52 ( 2.64 )	0.52 ( 0.23 )	-0.94 ( -1.93 )
prothrombin time prolonged	6	26186	5697	56825955	5703	56857844	2.29	1.03	5.09	是	2.29	4.33	1.03	5.09	是	2.28	1.03	否	1.19	-0.14	否	haematology investigations (incl blood groups)	血液类检查（包括血型）	coagulation and bleeding analyses	凝血和出血分析	investigations	各类检查	凝血酶原时间延长	2.29 ( 1.03 - 5.09 )	2.29 ( 4.33 )	2.28 ( 1.03 )	1.19 ( -0.14 )
hepatic steatosis	6	26186	16874	56814778	16880	56857844	0.77	0.35	1.72	否	0.77	0.41	0.35	1.72	否	0.77	0.35	否	-0.37	-1.42	否	hepatic and hepatobiliary disorders	肝脏及肝胆类疾病	hepatocellular damage and hepatitis nec	肝细胞损害和肝炎（不另分类）	hepatobiliary disorders	肝胆系统疾病	肝脂肪变性	0.77 ( 0.35 - 1.72 )	0.77 ( 0.41 )	0.77 ( 0.35 )	-0.37 ( -1.42 )
body temperature decreased	6	26186	9228	56822424	9234	56857844	1.41	0.63	3.14	否	1.41	0.72	0.63	3.14	否	1.41	0.63	否	0.5	-0.68	否	physical examination and organ system status topics	体检和器官系统状态主题	physical examination procedures and organ system status	体检步骤和器官系统状态	investigations	各类检查	体温降低	1.41 ( 0.63 - 3.14 )	1.41 ( 0.72 )	1.41 ( 0.63 )	0.5 ( -0.68 )
lip dry	6	26186	7431	56824221	7437	56857844	1.75	0.79	3.9	否	1.75	1.94	0.79	3.9	否	1.75	0.79	否	0.81	-0.43	否	salivary gland conditions	唾液腺疾病类	oral dryness and saliva altered	口腔干燥和唾液改变	gastrointestinal disorders	胃肠系统疾病	唇部干燥	1.75 ( 0.79 - 3.9 )	1.75 ( 1.94 )	1.75 ( 0.79 )	0.81 ( -0.43 )
opiates positive	6	26186	463	56831189	469	56857844	28.12	12.57	62.93	是	28.12	154.92	12.57	62.91	是	27.77	12.41	是	4.8	1.43	是	toxicology and therapeutic drug monitoring	毒理学及治疗药物监测	toxicology laboratory analyses	各种毒理学实验室分析	investigations	各类检查	阿片类阳性	28.12 ( 12.57 - 62.93 )	28.12 ( 154.92 )	27.77 ( 12.41 )	4.8 ( 1.43 )
alkalosis hypochloraemic	6	26186	120	56831532	126	56857844	108.52	47.79	246.39	是	108.49	608.57	47.79	246.29	是	103.37	45.53	是	6.69	1.6	是	acid-base disorders	酸碱平衡紊乱	metabolic alkaloses	各种代谢性碱中毒	metabolism and nutrition disorders	代谢及营养类疾病	低氯性碱中毒	108.52 ( 47.79 - 246.39 )	108.49 ( 608.57 )	103.37 ( 45.53 )	6.69 ( 1.6 )
product preparation error	6	26186	18538	56813114	18544	56857844	0.7	0.32	1.56	否	0.7	0.76	0.32	1.56	否	0.7	0.32	否	-0.51	-1.54	否	medication errors and other product use errors and issues	用药错误及其他产品使用错误和问题	product preparation errors and issues	各种产品制备错误和问题	injury, poisoning and procedural complications	各类损伤、中毒及操作并发症	产品制备错误	0.7 ( 0.32 - 1.56 )	0.7 ( 0.76 )	0.7 ( 0.32 )	-0.51 ( -1.54 )
h1n1 influenza	6	26186	1355	56830297	1361	56857844	9.61	4.31	21.43	是	9.61	46.07	4.31	21.42	是	9.57	4.29	是	3.26	1.01	是	viral infectious disorders	病毒感染性疾病	influenza viral infections	流感病毒感染	infections and infestations	感染及侵染类疾病	H1N1流感	9.61 ( 4.31 - 21.43 )	9.61 ( 46.07 )	9.57 ( 4.29 )	3.26 ( 1.01 )
product dose omission issue	6	26186	225879	56605773	225885	56857844	0.06	0.03	0.13	否	0.06	92.81	0.03	0.13	否	0.06	0.03	否	-4.12	-5	否	medication errors and other product use errors and issues	用药错误及其他产品使用错误和问题	product administration errors and issues	各种产品给用错误和问题	injury, poisoning and procedural complications	各类损伤、中毒及操作并发症	产品漏用问题	0.06 ( 0.03 - 0.13 )	0.06 ( 92.81 )	0.06 ( 0.03 )	-4.12 ( -5 )
quality of life decreased	6	26186	12500	56819152	12506	56857844	1.04	0.47	2.32	否	1.04	0.01	0.47	2.32	否	1.04	0.47	否	0.06	-1.04	否	investigations, imaging and histopathology procedures nec	检查、成像、及病理组织检验操作（不另分类）	investigations nec	各种检查（不另分类）	investigations	各类检查	生活质量下降	1.04 ( 0.47 - 2.32 )	1.04 ( 0.01 )	1.04 ( 0.47 )	0.06 ( -1.04 )
myocarditis	6	26186	9756	56821896	9762	56857844	1.33	0.6	2.97	否	1.33	0.5	0.6	2.97	否	1.33	0.6	否	0.42	-0.74	否	myocardial disorders	心肌类疾病	noninfectious myocarditis	非感染性心肌炎	cardiac disorders	心脏器官疾病	心肌炎	1.33 ( 0.6 - 2.97 )	1.33 ( 0.5 )	1.33 ( 0.6 )	0.42 ( -0.74 )
frequent bowel movements	6	26186	23876	56807776	23882	56857844	0.55	0.24	1.21	否	0.55	2.28	0.24	1.21	否	0.55	0.24	否	-0.87	-1.87	否	gastrointestinal motility and defaecation conditions	胃肠运动及排便状况	gastrointestinal spastic and hypermotility disorders	各种胃肠道痉挛和蠕动过强性疾病	gastrointestinal disorders	胃肠系统疾病	排便频率增加	0.55 ( 0.24 - 1.21 )	0.55 ( 2.28 )	0.55 ( 0.24 )	-0.87 ( -1.87 )
lower respiratory tract infection	6	26186	39180	56792472	39186	56857844	0.33	0.15	0.74	否	0.33	8.05	0.15	0.74	否	0.33	0.15	否	-1.59	-2.54	否	infections - pathogen unspecified	感染 - 未指明病原	lower respiratory tract and lung infections	下呼吸道和肺部感染	infections and infestations	感染及侵染类疾病	下呼吸道感染	0.33 ( 0.15 - 0.74 )	0.33 ( 8.05 )	0.33 ( 0.15 )	-1.59 ( -2.54 )
clinodactyly	6	26186	257	56831395	263	56857844	50.67	22.55	113.85	是	50.66	285.4	22.55	113.8	是	49.52	22.04	是	5.63	1.54	是	musculoskeletal and connective tissue disorders congenital	各种先天性肌肉骨骼及结缔组织疾病	musculoskeletal and connective tissue disorders of limbs congenital	先天性四肢肌肉骨骼和结缔组织疾病	congenital, familial and genetic disorders	各种先天性家族性遗传性疾病	指弯曲	50.67 ( 22.55 - 113.85 )	50.66 ( 285.4 )	49.52 ( 22.04 )	5.63 ( 1.54 )
micrognathia	6	26186	478	56831174	484	56857844	27.24	12.18	60.95	是	27.24	149.76	12.18	60.92	是	26.91	12.03	是	4.75	1.42	是	musculoskeletal and connective tissue disorders congenital	各种先天性肌肉骨骼及结缔组织疾病	musculoskeletal and connective tissue disorders of face, neck and jaw congenital	先天性脸部、颈部和下颌处肌肉骨骼和结缔组织疾病	congenital, familial and genetic disorders	各种先天性家族性遗传性疾病	小颌畸形	27.24 ( 12.18 - 60.95 )	27.24 ( 149.76 )	26.91 ( 12.03 )	4.75 ( 1.42 )
spinal compression fracture	6	26186	8272	56823380	8278	56857844	1.57	0.71	3.5	否	1.57	1.25	0.71	3.5	否	1.57	0.71	否	0.65	-0.55	否	bone and joint injuries	骨骼及关节损伤	spinal fractures and dislocations	脊柱骨折和脱臼	injury, poisoning and procedural complications	各类损伤、中毒及操作并发症	椎体压缩骨折	1.57 ( 0.71 - 3.5 )	1.57 ( 1.25 )	1.57 ( 0.71 )	0.65 ( -0.55 )
amnestic disorder	6	26186	456	56831196	462	56857844	28.56	12.76	63.9	是	28.55	157.44	12.76	63.88	是	28.19	12.6	是	4.82	1.43	是	mental impairment disorders	精神损害类疾病	memory loss (excl dementia)	记忆力丧失（不包括痴呆）	nervous system disorders	各类神经系统疾病	失忆性疾病	28.56 ( 12.76 - 63.9 )	28.55 ( 157.44 )	28.19 ( 12.6 )	4.82 ( 1.43 )
activated partial thromboplastin time prolonged	6	26186	4661	56826991	4667	56857844	2.79	1.25	6.22	是	2.79	6.9	1.25	6.22	是	2.79	1.25	否	1.48	0.06	是	haematology investigations (incl blood groups)	血液类检查（包括血型）	coagulation and bleeding analyses	凝血和出血分析	investigations	各类检查	活化部分凝血活酶时间延长	2.79 ( 1.25 - 6.22 )	2.79 ( 6.9 )	2.79 ( 1.25 )	1.48 ( 0.06 )
joint injury	6	26186	19599	56812053	19605	56857844	0.66	0.3	1.48	否	0.66	1.02	0.3	1.48	否	0.66	0.3	否	-0.59	-1.61	否	bone and joint injuries	骨骼及关节损伤	bone and joint injuries nec	骨骼及关节损伤（不另分类）	injury, poisoning and procedural complications	各类损伤、中毒及操作并发症	关节损伤	0.66 ( 0.3 - 1.48 )	0.66 ( 1.02 )	0.66 ( 0.3 )	-0.59 ( -1.61 )
urinary tract disorder	6	26186	4066	56827586	4072	56857844	3.2	1.44	7.13	是	3.2	9.07	1.44	7.13	是	3.2	1.44	否	1.68	0.19	是	genitourinary tract disorders nec	泌尿生殖道疾病（不另分类）	genital and urinary tract disorders nec	生殖道和泌尿道疾病（不另分类）	renal and urinary disorders	肾脏及泌尿系统疾病	尿路疾病	3.2 ( 1.44 - 7.13 )	3.2 ( 9.07 )	3.2 ( 1.44 )	1.68 ( 0.19 )
bezoar	6	26186	1152	56830500	1158	56857844	11.3	5.07	25.22	是	11.3	56.05	5.07	25.21	是	11.25	5.04	是	3.49	1.1	是	gastrointestinal conditions nec	胃肠类疾病（不另分类）	gastrointestinal disorders nec	各种胃肠疾病（不另分类）	gastrointestinal disorders	胃肠系统疾病	肠胃结石	11.3 ( 5.07 - 25.22 )	11.3 ( 56.05 )	11.25 ( 5.04 )	3.49 ( 1.1 )
eczema	6	26186	39156	56792496	39162	56857844	0.33	0.15	0.74	否	0.33	8.05	0.15	0.74	否	0.33	0.15	否	-1.59	-2.53	否	epidermal and dermal conditions	表皮及真皮状况	dermatitis and eczema	皮炎和湿疹	skin and subcutaneous tissue disorders	皮肤及皮下组织类疾病	湿疹	0.33 ( 0.15 - 0.74 )	0.33 ( 8.05 )	0.33 ( 0.15 )	-1.59 ( -2.53 )
haemorrhoids	6	26186	18169	56813483	18175	56857844	0.72	0.32	1.6	否	0.72	0.67	0.32	1.6	否	0.72	0.32	否	-0.48	-1.51	否	gastrointestinal vascular conditions	胃肠系统血管疾病	haemorrhoids and gastrointestinal varices (excl oesophageal)	痔和胃肠道静脉曲张（不包括食管）	gastrointestinal disorders	胃肠系统疾病	痔疮	0.72 ( 0.32 - 1.6 )	0.72 ( 0.67 )	0.72 ( 0.32 )	-0.48 ( -1.51 )
visual disturbance	6	26186	5325	56826327	5331	56857844	2.45	1.1	5.45	是	2.44	5.12	1.1	5.44	是	2.44	1.1	否	1.29	-0.07	否								2.45 ( 1.1 - 5.45 )	2.44 ( 5.12 )	2.44 ( 1.1 )	1.29 ( -0.07 )
laceration	6	26186	9378	56822274	9384	56857844	1.39	0.62	3.09	否	1.39	0.65	0.62	3.09	否	1.39	0.62	否	0.47	-0.7	否								1.39 ( 0.62 - 3.09 )	1.39 ( 0.65 )	1.39 ( 0.62 )	0.47 ( -0.7 )
sleep apnoea syndrome	6	26186	17689	56813963	17695	56857844	0.74	0.33	1.64	否	0.74	0.57	0.33	1.64	否	0.74	0.33	否	-0.44	-1.48	否	respiratory disorders nec	呼吸系统疾病（不另分类）	breathing abnormalities	各种呼吸异常	respiratory, thoracic and mediastinal disorders	呼吸系统、胸及纵隔疾病	睡眠呼吸暂停综合征	0.74 ( 0.33 - 1.64 )	0.74 ( 0.57 )	0.74 ( 0.33 )	-0.44 ( -1.48 )
surgery	6	26186	50322	56781330	50328	56857844	0.26	0.12	0.58	否	0.26	12.75	0.12	0.58	否	0.26	0.12	否	-1.95	-2.88	否	therapeutic procedures and supportive care nec	治疗类操作和支持性护理（不另分类）	therapeutic procedures nec	治疗类操作（不另分类）	surgical and medical procedures	各种手术及医疗操作	手术	0.26 ( 0.12 - 0.58 )	0.26 ( 12.75 )	0.26 ( 0.12 )	-1.95 ( -2.88 )
aortic stenosis	6	26186	3219	56828433	3225	56857844	4.05	1.82	9.01	是	4.04	13.73	1.82	9.01	是	4.04	1.81	否	2.01	0.4	是	arteriosclerosis, stenosis, vascular insufficiency and necrosis	动脉硬化、狭窄、血管功能不全和坏死	aortic necrosis and vascular insufficiency	主动脉坏死和血管功能不全	vascular disorders	血管与淋巴管类疾病	主动脉狭窄	4.05 ( 1.82 - 9.01 )	4.04 ( 13.73 )	4.04 ( 1.81 )	2.01 ( 0.4 )
rash maculo-papular	6	26186	20043	56811609	20049	56857844	0.65	0.29	1.45	否	0.65	1.13	0.29	1.45	否	0.65	0.29	否	-0.62	-1.64	否	epidermal and dermal conditions	表皮及真皮状况	rashes, eruptions and exanthems nec	出疹、发疹和皮疹（不另分类）	skin and subcutaneous tissue disorders	皮肤及皮下组织类疾病	斑丘疹	0.65 ( 0.29 - 1.45 )	0.65 ( 1.13 )	0.65 ( 0.29 )	-0.62 ( -1.64 )
wrong technique in drug usage process	6	26186	36394	56795258	36400	56857844	0.36	0.16	0.8	否	0.36	6.92	0.16	0.8	否	0.36	0.16	否	-1.48	-2.43	否								0.36 ( 0.16 - 0.8 )	0.36 ( 6.92 )	0.36 ( 0.16 )	-1.48 ( -2.43 )
blood cholesterol increased	6	26186	42321	56789331	42327	56857844	0.31	0.14	0.68	否	0.31	9.36	0.14	0.68	否	0.31	0.14	否	-1.7	-2.64	否	lipid analyses	脂质分析类检验	cholesterol analyses	胆固醇各项分析	investigations	各类检查	血胆固醇升高	0.31 ( 0.14 - 0.68 )	0.31 ( 9.36 )	0.31 ( 0.14 )	-1.7 ( -2.64 )
tongue injury	6	26186	857	56830795	863	56857844	15.19	6.81	33.92	是	15.19	78.99	6.81	33.91	是	15.09	6.76	是	3.92	1.23	是	injuries nec	各种损伤（不另分类）	abdominal and gastrointestinal injuries nec	腹部及胃肠道损伤（不另分类）	injury, poisoning and procedural complications	各类损伤、中毒及操作并发症	舌损伤	15.19 ( 6.81 - 33.92 )	15.19 ( 78.99 )	15.09 ( 6.76 )	3.92 ( 1.23 )
poor quality sleep	5	26187	19625	56812027	19630	56857844	0.55	0.23	1.33	否	0.55	1.81	0.23	1.33	否	0.55	0.23	否	-0.85	-1.92	否	sleep disorders and disturbances	睡眠异常和混乱	dyssomnias	各种睡眠障碍	psychiatric disorders	精神病类	睡眠质量差	0.55 ( 0.23 - 1.33 )	0.55 ( 1.81 )	0.55 ( 0.23 )	-0.85 ( -1.92 )
pulmonary artery stenosis congenital	5	26187	702	56830950	707	56857844	15.46	6.41	37.26	是	15.45	67.12	6.41	37.24	是	15.35	6.37	是	3.94	0.99	是	cardiac and vascular disorders congenital	先天性心血管系统疾病	arterial disorders congenital	先天性动脉异常	congenital, familial and genetic disorders	各种先天性家族性遗传性疾病	先天性肺动脉狭窄	15.46 ( 6.41 - 37.26 )	15.45 ( 67.12 )	15.35 ( 6.37 )	3.94 ( 0.99 )
refusal of treatment by patient	5	26187	6072	56825580	6077	56857844	1.79	0.74	4.3	否	1.79	1.73	0.74	4.29	否	1.79	0.74	否	0.84	-0.52	否	lifestyle issues	生活方式问题	social issues nec	各种社会问题（不另分类）	social circumstances	社会环境	患者拒绝治疗	1.79 ( 0.74 - 4.3 )	1.79 ( 1.73 )	1.79 ( 0.74 )	0.84 ( -0.52 )
sudden death	5	26187	9921	56821731	9926	56857844	1.09	0.46	2.63	否	1.09	0.04	0.46	2.63	否	1.09	0.45	否	0.13	-1.07	否	fatal outcomes	致命后果	death and sudden death	死亡和猝死	general disorders and administration site conditions	全身性疾病及给药部位各种反应	猝死	1.09 ( 0.46 - 2.63 )	1.09 ( 0.04 )	1.09 ( 0.45 )	0.13 ( -1.07 )
arteriosclerosis coronary artery	5	26187	6224	56825428	6229	56857844	1.74	0.73	4.19	否	1.74	1.58	0.73	4.19	否	1.74	0.72	否	0.8	-0.55	否	coronary artery disorders	冠状动脉类疾病	coronary artery disorders nec	各种冠状动脉疾病（不另分类）	cardiac disorders	心脏器官疾病	冠状动脉硬化	1.74 ( 0.73 - 4.19 )	1.74 ( 1.58 )	1.74 ( 0.72 )	0.8 ( -0.55 )
antidepressant drug level above therapeutic	5	26187	217	56831435	222	56857844	50	20.6	121.36	是	50	234.67	20.6	121.32	是	48.89	20.14	是	5.61	1.25	是	toxicology and therapeutic drug monitoring	毒理学及治疗药物监测	therapeutic drug monitoring analyses	各种治疗药物监测分析	investigations	各类检查	抗抑郁药水平高于治疗量	50 ( 20.6 - 121.36 )	50 ( 234.67 )	48.89 ( 20.14 )	5.61 ( 1.25 )
abnormal loss of weight	5	26187	6080	56825572	6085	56857844	1.78	0.74	4.29	否	1.78	1.72	0.74	4.29	否	1.78	0.74	否	0.83	-0.52	否	appetite and general nutritional disorders	食欲及一般性营养障碍	general nutritional disorders nec	一般性营养障碍（不另分类）	metabolism and nutrition disorders	代谢及营养类疾病	体重异常下降	1.78 ( 0.74 - 4.29 )	1.78 ( 1.72 )	1.78 ( 0.74 )	0.83 ( -0.52 )
hepatic cancer metastatic	5	26187	818	56830834	823	56857844	13.27	5.51	31.96	是	13.26	56.35	5.51	31.95	是	13.19	5.47	是	3.72	0.94	是	hepatobiliary neoplasms malignant and unspecified	肝胆恶性及性质不明的肿瘤	hepatic neoplasms malignant	各种肝脏恶性肿瘤	neoplasms benign, malignant and unspecified (incl cysts and polyps)	良性、恶性及性质不明的肿瘤（包括囊状和息肉状）	转移性肝癌	13.27 ( 5.51 - 31.96 )	13.26 ( 56.35 )	13.19 ( 5.47 )	3.72 ( 0.94 )
injection site pain	5	26187	271379	56560273	271384	56857844	0.04	0.02	0.1	否	0.04	115.82	0.02	0.1	否	0.04	0.02	否	-4.64	-5.57	否	administration site reactions	给药部位各种反应	injection site reactions	注射部位各种反应	general disorders and administration site conditions	全身性疾病及给药部位各种反应	注射部位痛	0.04 ( 0.02 - 0.1 )	0.04 ( 115.82 )	0.04 ( 0.02 )	-4.64 ( -5.57 )
tremor neonatal	5	26187	405	56831247	410	56857844	26.79	11.09	64.72	是	26.79	122.61	11.09	64.7	是	26.47	10.96	是	4.73	1.15	是	movement disorders (incl parkinsonism)	运动障碍类（包括帕金森病）	tremor (excl congenital)	各种颤抖（不包括先天性）	nervous system disorders	各类神经系统疾病	新生儿震颤	26.79 ( 11.09 - 64.72 )	26.79 ( 122.61 )	26.47 ( 10.96 )	4.73 ( 1.15 )
life support	5	26187	537	56831115	542	56857844	20.21	8.38	48.75	是	20.2	90.42	8.38	48.73	是	20.03	8.3	是	4.32	1.08	是	therapeutic procedures and supportive care nec	治疗类操作和支持性护理（不另分类）	therapeutic procedures nec	治疗类操作（不另分类）	surgical and medical procedures	各种手术及医疗操作	生命维持	20.21 ( 8.38 - 48.75 )	20.2 ( 90.42 )	20.03 ( 8.3 )	4.32 ( 1.08 )
malabsorption	5	26187	4767	56826885	4772	56857844	2.28	0.95	5.47	否	2.28	3.57	0.95	5.47	否	2.27	0.95	否	1.19	-0.27	否	malabsorption conditions	吸收不良类疾病	malabsorption syndromes	各种吸收不良综合征	gastrointestinal disorders	胃肠系统疾病	吸收不良	2.28 ( 0.95 - 5.47 )	2.28 ( 3.57 )	2.27 ( 0.95 )	1.19 ( -0.27 )
congenital floppy infant	5	26187	36	56831616	41	56857844	301.42	118.27	768.17	是	301.36	1314.29	118.27	767.91	是	264.73	103.88	是	8.05	1.3	是	musculoskeletal and connective tissue disorders congenital	各种先天性肌肉骨骼及结缔组织疾病	non-site specific muscle disorders congenital	各种先天性非特异部位肌肉疾病	congenital, familial and genetic disorders	各种先天性家族性遗传性疾病	先天性婴儿松软症	301.42 ( 118.27 - 768.17 )	301.36 ( 1314.29 )	264.73 ( 103.88 )	8.05 ( 1.3 )
apnoea	5	26187	7259	56824393	7264	56857844	1.49	0.62	3.59	否	1.49	0.82	0.62	3.59	否	1.49	0.62	否	0.58	-0.71	否	respiratory disorders nec	呼吸系统疾病（不另分类）	breathing abnormalities	各种呼吸异常	respiratory, thoracic and mediastinal disorders	呼吸系统、胸及纵隔疾病	呼吸暂停	1.49 ( 0.62 - 3.59 )	1.49 ( 0.82 )	1.49 ( 0.62 )	0.58 ( -0.71 )
kidney infection	5	26187	18075	56813577	18080	56857844	0.6	0.25	1.44	否	0.6	1.33	0.25	1.44	否	0.6	0.25	否	-0.74	-1.82	否	infections - pathogen unspecified	感染 - 未指明病原	urinary tract infections	各种尿路感染	infections and infestations	感染及侵染类疾病	肾脏感染	0.6 ( 0.25 - 1.44 )	0.6 ( 1.33 )	0.6 ( 0.25 )	-0.74 ( -1.82 )
skin ulcer	5	26187	23686	56807966	23691	56857844	0.46	0.19	1.1	否	0.46	3.21	0.19	1.1	否	0.46	0.19	否	-1.13	-2.17	否	skin and subcutaneous tissue disorders nec	皮肤及皮下组织类疾病（不另分类）	skin and subcutaneous tissue ulcerations	皮肤和皮下组织溃疡	skin and subcutaneous tissue disorders	皮肤及皮下组织类疾病	皮肤溃疡	0.46 ( 0.19 - 1.1 )	0.46 ( 3.21 )	0.46 ( 0.19 )	-1.13 ( -2.17 )
affect lability	5	26187	8971	56822681	8976	56857844	1.21	0.5	2.91	否	1.21	0.18	0.5	2.91	否	1.21	0.5	否	0.27	-0.95	否	mood disorders and disturbances nec	心境障碍和混乱（不另分类）	affect alterations nec	情感变化（不另分类）	psychiatric disorders	精神病类	情感易变	1.21 ( 0.5 - 2.91 )	1.21 ( 0.18 )	1.21 ( 0.5 )	0.27 ( -0.95 )
procedural haemorrhage	5	26187	3349	56828303	3354	56857844	3.24	1.35	7.79	是	3.24	7.73	1.35	7.79	是	3.24	1.35	否	1.69	0.06	是	procedural related injuries and complications nec	操作相关伤害与并发症（不另分类）	non-site specific procedural complications	部位不明的操作并发症	injury, poisoning and procedural complications	各类损伤、中毒及操作并发症	操作出血	3.24 ( 1.35 - 7.79 )	3.24 ( 7.73 )	3.24 ( 1.35 )	1.69 ( 0.06 )
violence-related symptom	5	26187	1499	56830153	1504	56857844	7.24	3.01	17.42	是	7.24	26.79	3.01	17.41	是	7.22	3	是	2.85	0.64	是	personality disorders and disturbances in behaviour	人性格异常及行为混乱	behaviour and socialisation disturbances	行为和社会关系障碍	psychiatric disorders	精神病类	暴力相关症状	7.24 ( 3.01 - 17.42 )	7.24 ( 26.79 )	7.22 ( 3 )	2.85 ( 0.64 )
social avoidant behaviour	5	26187	5465	56826187	5470	56857844	1.99	0.83	4.77	否	1.99	2.44	0.83	4.77	否	1.98	0.83	否	0.99	-0.41	否	personality disorders and disturbances in behaviour	人性格异常及行为混乱	behaviour and socialisation disturbances	行为和社会关系障碍	psychiatric disorders	精神病类	社交回避行为	1.99 ( 0.83 - 4.77 )	1.99 ( 2.44 )	1.98 ( 0.83 )	0.99 ( -0.41 )
diarrhoea haemorrhagic	5	26187	8611	56823041	8616	56857844	1.26	0.52	3.03	否	1.26	0.27	0.52	3.03	否	1.26	0.52	否	0.33	-0.91	否	gastrointestinal motility and defaecation conditions	胃肠运动及排便状况	diarrhoea (excl infective)	各种腹泻（不包括感染性的）	gastrointestinal disorders	胃肠系统疾病	出血性腹泻	1.26 ( 0.52 - 3.03 )	1.26 ( 0.27 )	1.26 ( 0.52 )	0.33 ( -0.91 )
skin exfoliation	5	26187	75247	56756405	75252	56857844	0.14	0.06	0.35	否	0.14	25.43	0.06	0.35	否	0.14	0.06	否	-2.79	-3.75	否	epidermal and dermal conditions	表皮及真皮状况	exfoliative conditions	表皮脱落状况	skin and subcutaneous tissue disorders	皮肤及皮下组织类疾病	皮肤剥脱	0.14 ( 0.06 - 0.35 )	0.14 ( 25.43 )	0.14 ( 0.06 )	-2.79 ( -3.75 )
wrong technique in product usage process	5	26187	185083	56646569	185088	56857844	0.06	0.02	0.14	否	0.06	75.84	0.02	0.14	否	0.06	0.02	否	-4.09	-5.02	否	medication errors and other product use errors and issues	用药错误及其他产品使用错误和问题	medication errors, product use errors and issues nec	不另分类的各种用药错误、产品使用错误和问题	injury, poisoning and procedural complications	各类损伤、中毒及操作并发症	产品使用过程中的技术性错误	0.06 ( 0.02 - 0.14 )	0.06 ( 75.84 )	0.06 ( 0.02 )	-4.09 ( -5.02 )
bone pain	5	26187	53974	56777678	53979	56857844	0.2	0.08	0.48	否	0.2	15.89	0.08	0.48	否	0.2	0.08	否	-2.31	-3.29	否	bone disorders (excl congenital and fractures)	骨骼类疾病（不包括先天性疾病及骨折）	bone related signs and symptoms	骨相关症状和体征	musculoskeletal and connective tissue disorders	各种肌肉骨骼及结缔组织疾病	骨痛	0.2 ( 0.08 - 0.48 )	0.2 ( 15.89 )	0.2 ( 0.08 )	-2.31 ( -3.29 )
lacrimation increased	5	26187	26607	56805045	26612	56857844	0.41	0.17	0.98	否	0.41	4.3	0.17	0.98	否	0.41	0.17	否	-1.29	-2.32	否	eye disorders nec	眼类疾病（不另分类）	lacrimation disorders	泪液分泌类疾病	eye disorders	眼器官疾病	流泪增加	0.41 ( 0.17 - 0.98 )	0.41 ( 4.3 )	0.41 ( 0.17 )	-1.29 ( -2.32 )
impaired driving ability	5	26187	10479	56821173	10484	56857844	1.04	0.43	2.49	否	1.04	0.01	0.43	2.49	否	1.04	0.43	否	0.05	-1.14	否	lifestyle issues	生活方式问题	disability issues	残疾问题	social circumstances	社会环境	驾驶能力受损	1.04 ( 0.43 - 2.49 )	1.04 ( 0.01 )	1.04 ( 0.43 )	0.05 ( -1.14 )
ventricular extrasystoles	5	26187	9671	56821981	9676	56857844	1.12	0.47	2.7	否	1.12	0.07	0.47	2.7	否	1.12	0.47	否	0.17	-1.04	否	cardiac arrhythmias	心律失常类疾病	ventricular arrhythmias and cardiac arrest	室性心律失常和心搏停止	cardiac disorders	心脏器官疾病	室性期外收缩	1.12 ( 0.47 - 2.7 )	1.12 ( 0.07 )	1.12 ( 0.47 )	0.17 ( -1.04 )
haematocrit decreased	5	26187	18480	56813172	18485	56857844	0.59	0.24	1.41	否	0.59	1.45	0.24	1.41	否	0.59	0.24	否	-0.77	-1.84	否	haematology investigations (incl blood groups)	血液类检查（包括血型）	red blood cell analyses	各种红细胞分析	investigations	各类检查	红细胞压积降低	0.59 ( 0.24 - 1.41 )	0.59 ( 1.45 )	0.59 ( 0.24 )	-0.77 ( -1.84 )
lung infection	5	26187	15410	56816242	15415	56857844	0.7	0.29	1.69	否	0.7	0.62	0.29	1.69	否	0.7	0.29	否	-0.51	-1.61	否								0.7 ( 0.29 - 1.69 )	0.7 ( 0.62 )	0.7 ( 0.29 )	-0.51 ( -1.61 )
appetite disorder	5	26187	5787	56825865	5792	56857844	1.87	0.78	4.51	否	1.87	2.04	0.78	4.51	否	1.87	0.78	否	0.91	-0.47	否	appetite and general nutritional disorders	食欲及一般性营养障碍	appetite disorders	各种食欲障碍	metabolism and nutrition disorders	代谢及营养类疾病	食欲障碍	1.87 ( 0.78 - 4.51 )	1.87 ( 2.04 )	1.87 ( 0.78 )	0.91 ( -0.47 )
dry skin	5	26187	118379	56713273	118384	56857844	0.09	0.04	0.22	否	0.09	45.11	0.04	0.22	否	0.09	0.04	否	-3.45	-4.39	否	epidermal and dermal conditions	表皮及真皮状况	dermal and epidermal conditions nec	各种表皮和真皮病症（不另分类）	skin and subcutaneous tissue disorders	皮肤及皮下组织类疾病	皮肤干燥	0.09 ( 0.04 - 0.22 )	0.09 ( 45.11 )	0.09 ( 0.04 )	-3.45 ( -4.39 )
sjogren's syndrome	5	26187	4620	56827032	4625	56857844	2.35	0.98	5.65	否	2.35	3.87	0.98	5.64	否	2.35	0.98	否	1.23	-0.24	否	connective tissue disorders (excl congenital)	结缔组织类疾病（不包括先天性）	connective tissue disorders nec	各种结缔组织疾病（不另分类）	musculoskeletal and connective tissue disorders	各种肌肉骨骼及结缔组织疾病	舍格林综合征	2.35 ( 0.98 - 5.65 )	2.35 ( 3.87 )	2.35 ( 0.98 )	1.23 ( -0.24 )
decreased activity	5	26187	9743	56821909	9748	56857844	1.11	0.46	2.68	否	1.11	0.06	0.46	2.68	否	1.11	0.46	否	0.16	-1.05	否	general system disorders nec	全身系统疾病（不另分类）	asthenic conditions	虚弱状态	general disorders and administration site conditions	全身性疾病及给药部位各种反应	活动减少	1.11 ( 0.46 - 2.68 )	1.11 ( 0.06 )	1.11 ( 0.46 )	0.16 ( -1.05 )
burning mouth syndrome	5	26187	505	56831147	510	56857844	21.49	8.9	51.85	是	21.48	96.69	8.9	51.83	是	21.28	8.82	是	4.41	1.09	是	oral soft tissue conditions	口腔软组织类疾病	oral soft tissue signs and symptoms	口部软组织症状和体征	gastrointestinal disorders	胃肠系统疾病	灼口综合征	21.49 ( 8.9 - 51.85 )	21.48 ( 96.69 )	21.28 ( 8.82 )	4.41 ( 1.09 )
oral discomfort	5	26187	12907	56818745	12912	56857844	0.84	0.35	2.02	否	0.84	0.15	0.35	2.02	否	0.84	0.35	否	-0.25	-1.39	否	oral soft tissue conditions	口腔软组织类疾病	oral soft tissue signs and symptoms	口部软组织症状和体征	gastrointestinal disorders	胃肠系统疾病	口腔不适	0.84 ( 0.35 - 2.02 )	0.84 ( 0.15 )	0.84 ( 0.35 )	-0.25 ( -1.39 )
viral infection	5	26187	30106	56801546	30111	56857844	0.36	0.15	0.87	否	0.36	5.68	0.15	0.87	否	0.36	0.15	否	-1.47	-2.49	否	viral infectious disorders	病毒感染性疾病	viral infections nec	各种病毒感染（不另分类）	infections and infestations	感染及侵染类疾病	病毒感染	0.36 ( 0.15 - 0.87 )	0.36 ( 5.68 )	0.36 ( 0.15 )	-1.47 ( -2.49 )
blood glucose decreased	5	26187	44887	56786765	44892	56857844	0.24	0.1	0.58	否	0.24	11.9	0.1	0.58	否	0.24	0.1	否	-2.05	-3.03	否	metabolic, nutritional and blood gas investigations	代谢、营养和血气检查	carbohydrate tolerance analyses (incl diabetes)	碳水化合物耐受性分析（包括糖尿病）	investigations	各类检查	血葡萄糖降低	0.24 ( 0.1 - 0.58 )	0.24 ( 11.9 )	0.24 ( 0.1 )	-2.05 ( -3.03 )
snoring	5	26187	3511	56828141	3516	56857844	3.09	1.29	7.43	是	3.09	7.06	1.29	7.43	是	3.09	1.28	否	1.63	0.02	是	respiratory tract signs and symptoms	呼吸道症状和体征	upper respiratory tract signs and symptoms	上呼吸道症状和体征	respiratory, thoracic and mediastinal disorders	呼吸系统、胸及纵隔疾病	打鼾	3.09 ( 1.29 - 7.43 )	3.09 ( 7.06 )	3.09 ( 1.28 )	1.63 ( 0.02 )
electrocardiogram st segment depression	5	26187	2051	56829601	2056	56857844	5.29	2.2	12.73	是	5.29	17.35	2.2	12.72	是	5.28	2.19	是	2.4	0.44	是	cardiac and vascular investigations (excl enzyme tests)	心血管检查（不包括酶检测）	ecg investigations	各种心电图检查	investigations	各类检查	心电图 ST 段压低	5.29 ( 2.2 - 12.73 )	5.29 ( 17.35 )	5.28 ( 2.19 )	2.4 ( 0.44 )
humerus fracture	5	26187	4532	56827120	4537	56857844	2.39	1	5.76	否	2.39	4.05	1	5.75	是	2.39	1	否	1.26	-0.22	否	bone and joint injuries	骨骼及关节损伤	limb fractures and dislocations	四肢骨折与脱位	injury, poisoning and procedural complications	各类损伤、中毒及操作并发症	肱骨骨折	2.39 ( 1 - 5.76 )	2.39 ( 4.05 )	2.39 ( 1 )	1.26 ( -0.22 )
ligament sprain	5	26187	9064	56822588	9069	56857844	1.2	0.5	2.88	否	1.2	0.16	0.5	2.88	否	1.2	0.5	否	0.26	-0.97	否	injuries nec	各种损伤（不另分类）	muscle, tendon and ligament injuries	肌肉、肌腱和韧带损伤	injury, poisoning and procedural complications	各类损伤、中毒及操作并发症	韧带扭伤	1.2 ( 0.5 - 2.88 )	1.2 ( 0.16 )	1.2 ( 0.5 )	0.26 ( -0.97 )
parotitis	5	26187	1057	56830595	1062	56857844	10.27	4.26	24.72	是	10.26	41.61	4.26	24.71	是	10.22	4.24	是	3.35	0.83	是	infections - pathogen unspecified	感染 - 未指明病原	dental and oral soft tissue infections	牙齿和口腔软组织感染	infections and infestations	感染及侵染类疾病	腮腺炎	10.27 ( 4.26 - 24.72 )	10.26 ( 41.61 )	10.22 ( 4.24 )	3.35 ( 0.83 )
thrombosis	5	26187	74828	56756824	74833	56857844	0.14	0.06	0.35	否	0.14	25.24	0.06	0.35	否	0.15	0.06	否	-2.79	-3.74	否	embolism and thrombosis	栓塞及血栓	non-site specific embolism and thrombosis	部位不确定的栓塞和血栓形成	vascular disorders	血管与淋巴管类疾病	血栓形成	0.14 ( 0.06 - 0.35 )	0.14 ( 25.24 )	0.15 ( 0.06 )	-2.79 ( -3.74 )
acne	5	26187	71983	56759669	71988	56857844	0.15	0.06	0.36	否	0.15	23.96	0.06	0.36	否	0.15	0.06	否	-2.73	-3.69	否	skin appendage conditions	皮肤附属物各种状况	acnes	各种痤疮	skin and subcutaneous tissue disorders	皮肤及皮下组织类疾病	痤疮	0.15 ( 0.06 - 0.36 )	0.15 ( 23.96 )	0.15 ( 0.06 )	-2.73 ( -3.69 )
electrocardiogram st segment elevation	5	26187	3057	56828595	3062	56857844	3.55	1.48	8.53	是	3.55	9.14	1.48	8.53	是	3.54	1.47	否	1.83	0.14	是	cardiac and vascular investigations (excl enzyme tests)	心血管检查（不包括酶检测）	ecg investigations	各种心电图检查	investigations	各类检查	心电图 ST 段抬高	3.55 ( 1.48 - 8.53 )	3.55 ( 9.14 )	3.54 ( 1.47 )	1.83 ( 0.14 )
pericarditis	5	26187	12919	56818733	12924	56857844	0.84	0.35	2.02	否	0.84	0.15	0.35	2.02	否	0.84	0.35	否	-0.25	-1.39	否	pericardial disorders	心包类疾病	noninfectious pericarditis	非感染性心包炎	cardiac disorders	心脏器官疾病	心包炎	0.84 ( 0.35 - 2.02 )	0.84 ( 0.15 )	0.84 ( 0.35 )	-0.25 ( -1.39 )
acute respiratory failure	5	26187	17325	56814327	17330	56857844	0.63	0.26	1.5	否	0.63	1.12	0.26	1.5	否	0.63	0.26	否	-0.68	-1.76	否	respiratory disorders nec	呼吸系统疾病（不另分类）	respiratory failures (excl neonatal)	各种呼吸衰竭（不包括新生儿）	respiratory, thoracic and mediastinal disorders	呼吸系统、胸及纵隔疾病	急性呼吸衰竭	0.63 ( 0.26 - 1.5 )	0.63 ( 1.12 )	0.63 ( 0.26 )	-0.68 ( -1.76 )
hemiparesis	5	26187	15835	56815817	15840	56857844	0.69	0.29	1.65	否	0.69	0.72	0.29	1.65	否	0.69	0.29	否	-0.55	-1.65	否	movement disorders (incl parkinsonism)	运动障碍类（包括帕金森病）	paralysis and paresis (excl cranial nerve)	瘫痪和轻瘫（不包括颅神经）	nervous system disorders	各类神经系统疾病	单侧轻瘫	0.69 ( 0.29 - 1.65 )	0.69 ( 0.72 )	0.69 ( 0.29 )	-0.55 ( -1.65 )
inappropriate affect	5	26187	1509	56830143	1514	56857844	7.19	2.99	17.3	是	7.19	26.56	2.99	17.3	是	7.17	2.98	是	2.84	0.64	是	mood disorders and disturbances nec	心境障碍和混乱（不另分类）	affect alterations nec	情感变化（不另分类）	psychiatric disorders	精神病类	不当的情感表现	7.19 ( 2.99 - 17.3 )	7.19 ( 26.56 )	7.17 ( 2.98 )	2.84 ( 0.64 )
product dispensing error	5	26187	18945	56812707	18950	56857844	0.57	0.24	1.38	否	0.57	1.59	0.24	1.38	否	0.57	0.24	否	-0.8	-1.88	否	medication errors and other product use errors and issues	用药错误及其他产品使用错误和问题	product dispensing errors and issues	各种产品配发错误和问题	injury, poisoning and procedural complications	各类损伤、中毒及操作并发症	产品配发错误	0.57 ( 0.24 - 1.38 )	0.57 ( 1.59 )	0.57 ( 0.24 )	-0.8 ( -1.88 )
crohn's disease	5	26187	58981	56772671	58986	56857844	0.18	0.08	0.44	否	0.18	18.12	0.08	0.44	否	0.18	0.08	否	-2.44	-3.41	否	gastrointestinal inflammatory conditions	胃肠系统炎症	colitis (excl infective)	各种结肠炎（不包括感染性的）	gastrointestinal disorders	胃肠系统疾病	克罗恩氏病	0.18 ( 0.08 - 0.44 )	0.18 ( 18.12 )	0.18 ( 0.08 )	-2.44 ( -3.41 )
nasal pruritus	5	26187	1107	56830545	1112	56857844	9.8	4.07	23.6	是	9.8	39.34	4.07	23.59	是	9.76	4.05	是	3.29	0.81	是	upper respiratory tract disorders (excl infections)	上呼吸道疾病（不包括感染）	nasal disorders nec	各种鼻病（不另分类）	respiratory, thoracic and mediastinal disorders	呼吸系统、胸及纵隔疾病	鼻瘙痒	9.8 ( 4.07 - 23.6 )	9.8 ( 39.34 )	9.76 ( 4.05 )	3.29 ( 0.81 )
neonatal respiratory distress	5	26187	744	56830908	749	56857844	14.58	6.05	35.15	是	14.58	62.83	6.05	35.13	是	14.49	6.01	是	3.86	0.97	是	neonatal respiratory disorders	各种新生儿呼吸系统疾病	neonatal hypoxic conditions	新生儿缺氧病症	respiratory, thoracic and mediastinal disorders	呼吸系统、胸及纵隔疾病	新生儿呼吸窘迫	14.58 ( 6.05 - 35.15 )	14.58 ( 62.83 )	14.49 ( 6.01 )	3.86 ( 0.97 )
hypoplastic left heart syndrome	5	26187	638	56831014	643	56857844	17.01	7.05	41.01	是	17	74.73	7.05	40.99	是	16.88	7	是	4.08	1.03	是	cardiac and vascular disorders congenital	先天性心血管系统疾病	cardiac hypoplasias congenital	先天性心脏发育不全	congenital, familial and genetic disorders	各种先天性家族性遗传性疾病	左心发育不全综合征	17.01 ( 7.05 - 41.01 )	17 ( 74.73 )	16.88 ( 7 )	4.08 ( 1.03 )
pharyngitis	5	26187	11406	56820246	11411	56857844	0.95	0.4	2.29	否	0.95	0.01	0.4	2.29	否	0.95	0.4	否	-0.07	-1.24	否	infections - pathogen unspecified	感染 - 未指明病原	upper respiratory tract infections	各种上呼吸道感染	infections and infestations	感染及侵染类疾病	咽炎	0.95 ( 0.4 - 2.29 )	0.95 ( 0.01 )	0.95 ( 0.4 )	-0.07 ( -1.24 )
eye disorder	5	26187	29895	56801757	29900	56857844	0.36	0.15	0.87	否	0.36	5.59	0.15	0.87	否	0.36	0.15	否	-1.46	-2.48	否	eye disorders nec	眼类疾病（不另分类）	ocular disorders nec	各种眼部疾病（不另分类）	eye disorders	眼器官疾病	眼部疾病	0.36 ( 0.15 - 0.87 )	0.36 ( 5.59 )	0.36 ( 0.15 )	-1.46 ( -2.48 )
psoriasis	5	26187	121196	56710456	121201	56857844	0.09	0.04	0.21	否	0.09	46.4	0.04	0.22	否	0.09	0.04	否	-3.48	-4.42	否	epidermal and dermal conditions	表皮及真皮状况	psoriatic conditions	银屑状况	skin and subcutaneous tissue disorders	皮肤及皮下组织类疾病	银屑病	0.09 ( 0.04 - 0.21 )	0.09 ( 46.4 )	0.09 ( 0.04 )	-3.48 ( -4.42 )
eye inflammation	5	26187	8393	56823259	8398	56857844	1.29	0.54	3.11	否	1.29	0.33	0.54	3.11	否	1.29	0.54	否	0.37	-0.88	否	ocular infections, irritations and inflammations	眼部感染、刺激及炎症	ocular infections, inflammations and associated manifestations	眼部感染、炎症和相关征象	eye disorders	眼器官疾病	眼炎症	1.29 ( 0.54 - 3.11 )	1.29 ( 0.33 )	1.29 ( 0.54 )	0.37 ( -0.88 )
blood creatine increased	5	26187	4032	56827620	4037	56857844	2.69	1.12	6.47	是	2.69	5.31	1.12	6.47	是	2.69	1.12	否	1.43	-0.11	否	renal and urinary tract investigations and urinalyses	肾脏、泌尿道检查及尿液分析	renal function analyses	各种肾功能分析	investigations	各类检查	血肌酸升高	2.69 ( 1.12 - 6.47 )	2.69 ( 5.31 )	2.69 ( 1.12 )	1.43 ( -0.11 )
influenza like illness	5	26187	77423	56754229	77428	56857844	0.14	0.06	0.34	否	0.14	26.42	0.06	0.34	否	0.14	0.06	否	-2.83	-3.79	否	general system disorders nec	全身系统疾病（不另分类）	general signs and symptoms nec	一般症状和体征（不另分类）	general disorders and administration site conditions	全身性疾病及给药部位各种反应	流感样疾病	0.14 ( 0.06 - 0.34 )	0.14 ( 26.42 )	0.14 ( 0.06 )	-2.83 ( -3.79 )
respiratory alkalosis	5	26187	1456	56830196	1461	56857844	7.45	3.1	17.93	是	7.45	27.83	3.1	17.93	是	7.43	3.09	是	2.89	0.66	是	respiratory disorders nec	呼吸系统疾病（不另分类）	conditions associated with abnormal gas exchange	与气体交换异常相关的病症	respiratory, thoracic and mediastinal disorders	呼吸系统、胸及纵隔疾病	呼吸性碱中毒	7.45 ( 3.1 - 17.93 )	7.45 ( 27.83 )	7.43 ( 3.09 )	2.89 ( 0.66 )
hypercalcaemia	5	26187	11199	56820453	11204	56857844	0.97	0.4	2.33	否	0.97	0.01	0.4	2.33	否	0.97	0.4	否	-0.05	-1.22	否	bone, calcium, magnesium and phosphorus metabolism disorders	骨、钙、镁及磷代谢异常	calcium metabolism disorders	各种钙代谢疾病	metabolism and nutrition disorders	代谢及营养类疾病	高钙血症	0.97 ( 0.4 - 2.33 )	0.97 ( 0.01 )	0.97 ( 0.4 )	-0.05 ( -1.22 )
haemoptysis	5	26187	25866	56805786	25871	56857844	0.42	0.17	1.01	否	0.42	4.02	0.17	1.01	否	0.42	0.17	否	-1.25	-2.28	否	respiratory disorders nec	呼吸系统疾病（不另分类）	coughing and associated symptoms	咳嗽和相关症状	respiratory, thoracic and mediastinal disorders	呼吸系统、胸及纵隔疾病	咯血	0.42 ( 0.17 - 1.01 )	0.42 ( 4.02 )	0.42 ( 0.17 )	-1.25 ( -2.28 )
feeling of despair	5	26187	4275	56827377	4280	56857844	2.54	1.06	6.1	是	2.54	4.65	1.06	6.1	是	2.54	1.05	否	1.34	-0.17	否	depressed mood disorders and disturbances	抑郁性心境障碍和混乱	mood alterations with depressive symptoms	伴忧郁症状的情绪变化	psychiatric disorders	精神病类	绝望感	2.54 ( 1.06 - 6.1 )	2.54 ( 4.65 )	2.54 ( 1.05 )	1.34 ( -0.17 )
menstrual disorder	5	26187	7547	56824105	7552	56857844	1.44	0.6	3.46	否	1.44	0.67	0.6	3.45	否	1.44	0.6	否	0.52	-0.76	否	menstrual cycle and uterine bleeding disorders	月经周期及子宫出血疾病	menstruation and uterine bleeding nec	月经和子宫出血（不另分类）	reproductive system and breast disorders	生殖系统及乳腺疾病	月经不调	1.44 ( 0.6 - 3.46 )	1.44 ( 0.67 )	1.44 ( 0.6 )	0.52 ( -0.76 )
distributive shock	5	26187	1701	56829951	1706	56857844	6.38	2.65	15.35	是	6.38	22.61	2.65	15.34	是	6.36	2.64	是	2.67	0.57	是	decreased and nonspecific blood pressure disorders and shock	血压降低和性质不明的血压异常及休克	circulatory collapse and shock	循环障碍和休克	vascular disorders	血管与淋巴管类疾病	分布性休克	6.38 ( 2.65 - 15.35 )	6.38 ( 22.61 )	6.36 ( 2.64 )	2.67 ( 0.57 )
oesophagitis ulcerative	5	26187	641	56831011	646	56857844	16.93	7.02	40.81	是	16.93	74.34	7.02	40.8	是	16.8	6.97	是	4.07	1.03	是	gastrointestinal ulceration and perforation	胃肠溃疡及穿孔	oesophageal ulcers and perforation	食管溃疡和穿孔	gastrointestinal disorders	胃肠系统疾病	溃疡性食管炎	16.93 ( 7.02 - 40.81 )	16.93 ( 74.34 )	16.8 ( 6.97 )	4.07 ( 1.03 )
nocturia	5	26187	11047	56820605	11052	56857844	0.98	0.41	2.36	否	0.98	0	0.41	2.36	否	0.98	0.41	否	-0.03	-1.2	否	urinary tract signs and symptoms	各种泌尿道体征和症状	urinary tract signs and symptoms nec	泌尿道各种体征和症状（不另分类）	renal and urinary disorders	肾脏及泌尿系统疾病	夜尿症	0.98 ( 0.41 - 2.36 )	0.98 ( 0 )	0.98 ( 0.41 )	-0.03 ( -1.2 )
sinus arrhythmia	5	26187	1222	56830430	1227	56857844	8.88	3.69	21.37	是	8.88	34.81	3.69	21.37	是	8.85	3.67	是	3.15	0.76	是	cardiac arrhythmias	心律失常类疾病	supraventricular arrhythmias	各种室上性心律失常	cardiac disorders	心脏器官疾病	窦性心律失常	8.88 ( 3.69 - 21.37 )	8.88 ( 34.81 )	8.85 ( 3.67 )	3.15 ( 0.76 )
dependence	5	26187	54097	56777555	54102	56857844	0.2	0.08	0.48	否	0.2	15.95	0.08	0.48	否	0.2	0.08	否	-2.32	-3.29	否	psychiatric disorders nec	精神病类（不另分类）	substance related and addictive disorders	各种物质使用相关及成瘾性障碍	psychiatric disorders	精神病类	依赖	0.2 ( 0.08 - 0.48 )	0.2 ( 15.95 )	0.2 ( 0.08 )	-2.32 ( -3.29 )
haemarthrosis	5	26187	7817	56823835	7822	56857844	1.39	0.58	3.34	否	1.39	0.54	0.58	3.34	否	1.39	0.58	否	0.47	-0.8	否	joint disorders	关节类疾病	arthropathies nec	各种关节病（不另分类）	musculoskeletal and connective tissue disorders	各种肌肉骨骼及结缔组织疾病	关节积血	1.39 ( 0.58 - 3.34 )	1.39 ( 0.54 )	1.39 ( 0.58 )	0.47 ( -0.8 )
synovitis	5	26187	13808	56817844	13813	56857844	0.79	0.33	1.89	否	0.79	0.29	0.33	1.89	否	0.79	0.33	否	-0.35	-1.47	否	synovial and bursal disorders	滑液及滑膜囊疾病	synovial disorders	关节滑膜疾病	musculoskeletal and connective tissue disorders	各种肌肉骨骼及结缔组织疾病	滑膜炎	0.79 ( 0.33 - 1.89 )	0.79 ( 0.29 )	0.79 ( 0.33 )	-0.35 ( -1.47 )
congenital hair disorder	5	26187	63	56831589	68	56857844	172.24	69.28	428.22	是	172.21	788.49	69.28	428.07	是	159.62	64.2	是	7.32	1.31	是	skin and subcutaneous tissue disorders congenital	先天性皮肤及皮下组织疾病	hair and nail disorders congenital	先天性毛发和指甲异常	congenital, familial and genetic disorders	各种先天性家族性遗传性疾病	先天性毛发病变	172.24 ( 69.28 - 428.22 )	172.21 ( 788.49 )	159.62 ( 64.2 )	7.32 ( 1.31 )
congenital nose malformation	5	26187	504	56831148	509	56857844	21.53	8.92	51.96	是	21.53	96.9	8.92	51.94	是	21.32	8.84	是	4.41	1.1	是	respiratory disorders congenital	先天性呼吸系统疾病	nasal disorders congenital	先天性鼻异常	congenital, familial and genetic disorders	各种先天性家族性遗传性疾病	先天性鼻畸形	21.53 ( 8.92 - 51.96 )	21.53 ( 96.9 )	21.32 ( 8.84 )	4.41 ( 1.1 )
congenital oral malformation	5	26187	207	56831445	212	56857844	52.42	21.59	127.29	是	52.41	246.2	21.59	127.24	是	51.2	21.09	是	5.68	1.26	是	gastrointestinal tract disorders congenital	先天性胃肠道系统疾病	oral cavity disorders congenital nec	先天性口腔异常（不另分类）	congenital, familial and genetic disorders	各种先天性家族性遗传性疾病	先天性口腔畸形	52.42 ( 21.59 - 127.29 )	52.41 ( 246.2 )	51.2 ( 21.09 )	5.68 ( 1.26 )
meconium aspiration syndrome	5	26187	196	56831456	201	56857844	55.36	22.79	134.51	是	55.35	260.21	22.79	134.46	是	54	22.23	是	5.75	1.26	是	neonatal respiratory disorders	各种新生儿呼吸系统疾病	newborn respiratory disorders nec	新生儿呼吸道疾病（不另分类）	respiratory, thoracic and mediastinal disorders	呼吸系统、胸及纵隔疾病	胎粪吸入综合征	55.36 ( 22.79 - 134.51 )	55.35 ( 260.21 )	54 ( 22.23 )	5.75 ( 1.26 )
neonatal respiratory acidosis	5	26187	142	56831510	147	56857844	76.42	31.32	186.44	是	76.4	359.42	31.32	186.37	是	73.84	30.26	是	6.21	1.29	是	neonatal respiratory disorders	各种新生儿呼吸系统疾病	newborn respiratory disorders nec	新生儿呼吸道疾病（不另分类）	respiratory, thoracic and mediastinal disorders	呼吸系统、胸及纵隔疾病	新生儿呼吸性酸中毒	76.42 ( 31.32 - 186.44 )	76.4 ( 359.42 )	73.84 ( 30.26 )	6.21 ( 1.29 )
pulmonary hypertension	5	26187	19610	56812042	19615	56857844	0.55	0.23	1.33	否	0.55	1.8	0.23	1.33	否	0.55	0.23	否	-0.85	-1.92	否	pulmonary vascular disorders	肺血管类疾病	pulmonary hypertensions	各种肺动脉高压	respiratory, thoracic and mediastinal disorders	呼吸系统、胸及纵隔疾病	肺性高血压	0.55 ( 0.23 - 1.33 )	0.55 ( 1.8 )	0.55 ( 0.23 )	-0.85 ( -1.92 )
thrombocytopenia neonatal	5	26187	364	56831288	369	56857844	29.81	12.33	72.06	是	29.81	137.31	12.33	72.03	是	29.41	12.17	是	4.88	1.17	是	platelet disorders	血小板类疾病	thrombocytopenias	各种血小板减少症	blood and lymphatic system disorders	血液及淋巴系统疾病	新生儿血小板减少	29.81 ( 12.33 - 72.06 )	29.81 ( 137.31 )	29.41 ( 12.17 )	4.88 ( 1.17 )
persistent genital arousal disorder	5	26187	176	56831476	181	56857844	61.65	25.34	149.98	是	61.64	290.05	25.34	149.93	是	59.97	24.65	是	5.91	1.27	是	neurological disorders nec	神经类疾病（不另分类）	sensory abnormalities nec	各种感觉异常（不另分类）	nervous system disorders	各类神经系统疾病	持续性生殖器唤醒障碍	61.65 ( 25.34 - 149.98 )	61.64 ( 290.05 )	59.97 ( 24.65 )	5.91 ( 1.27 )
spinal pain	5	26187	10861	56820791	10866	56857844	1	0.42	2.4	否	1	0	0.42	2.4	否	1	0.42	否	0	-1.18	否	bone disorders (excl congenital and fractures)	骨骼类疾病（不包括先天性疾病及骨折）	bone related signs and symptoms	骨相关症状和体征	musculoskeletal and connective tissue disorders	各种肌肉骨骼及结缔组织疾病	脊柱疼痛	1 ( 0.42 - 2.4 )	1 ( 0 )	1 ( 0.42 )	0 ( -1.18 )
urogenital haemorrhage	5	26187	349	56831303	354	56857844	31.09	12.86	75.18	是	31.09	143.54	12.86	75.15	是	30.66	12.68	是	4.94	1.18	是	genitourinary tract disorders nec	泌尿生殖道疾病（不另分类）	genital and urinary tract disorders nec	生殖道和泌尿道疾病（不另分类）	renal and urinary disorders	肾脏及泌尿系统疾病	泌尿生殖道出血	31.09 ( 12.86 - 75.18 )	31.09 ( 143.54 )	30.66 ( 12.68 )	4.94 ( 1.18 )
drowning	5	26187	936	56830716	941	56857844	11.59	4.81	27.92	是	11.59	48.13	4.81	27.91	是	11.53	4.79	是	3.53	0.88	是	fatal outcomes	致命后果	death and sudden death	死亡和猝死	general disorders and administration site conditions	全身性疾病及给药部位各种反应	溺死	11.59 ( 4.81 - 27.92 )	11.59 ( 48.13 )	11.53 ( 4.79 )	3.53 ( 0.88 )
toxic skin eruption	5	26187	9266	56822386	9271	56857844	1.17	0.49	2.81	否	1.17	0.12	0.49	2.81	否	1.17	0.49	否	0.23	-0.99	否	epidermal and dermal conditions	表皮及真皮状况	dermatitis ascribed to specific agent	特定药物引起的皮炎	skin and subcutaneous tissue disorders	皮肤及皮下组织类疾病	中毒性皮疹	1.17 ( 0.49 - 2.81 )	1.17 ( 0.12 )	1.17 ( 0.49 )	0.23 ( -0.99 )
sinus headache	5	26187	5638	56826014	5643	56857844	1.92	0.8	4.63	否	1.92	2.22	0.8	4.62	否	1.92	0.8	否	0.94	-0.44	否	headaches	各类头痛	headaches nec	各种头痛（不另分类）	nervous system disorders	各类神经系统疾病	窦性头痛	1.92 ( 0.8 - 4.63 )	1.92 ( 2.22 )	1.92 ( 0.8 )	0.94 ( -0.44 )
anisocoria	5	26187	266	56831386	271	56857844	40.79	16.84	98.82	是	40.79	190.47	16.84	98.79	是	40.05	16.53	是	5.32	1.22	是	ocular neuromuscular disorders	眼神经肌肉类疾病	pupil disorders	各种瞳孔疾病	eye disorders	眼器官疾病	瞳孔不等	40.79 ( 16.84 - 98.82 )	40.79 ( 190.47 )	40.05 ( 16.53 )	5.32 ( 1.22 )
respiratory rate decreased	5	26187	2880	56828772	2885	56857844	3.77	1.57	9.06	是	3.77	10.15	1.57	9.06	是	3.76	1.56	否	1.91	0.19	是	physical examination and organ system status topics	体检和器官系统状态主题	physical examination procedures and organ system status	体检步骤和器官系统状态	investigations	各类检查	呼吸率降低	3.77 ( 1.57 - 9.06 )	3.77 ( 10.15 )	3.76 ( 1.56 )	1.91 ( 0.19 )
upper respiratory tract infection	5	26187	42237	56789415	42242	56857844	0.26	0.11	0.62	否	0.26	10.76	0.11	0.62	否	0.26	0.11	否	-1.96	-2.95	否	infections - pathogen unspecified	感染 - 未指明病原	upper respiratory tract infections	各种上呼吸道感染	infections and infestations	感染及侵染类疾病	上呼吸道感染	0.26 ( 0.11 - 0.62 )	0.26 ( 10.76 )	0.26 ( 0.11 )	-1.96 ( -2.95 )
burns second degree	5	26187	1618	56830034	1623	56857844	6.71	2.79	16.14	是	6.71	24.2	2.79	16.13	是	6.69	2.78	是	2.74	0.6	是	injuries by physical agents	各种物理因素损伤	thermal burns	各种热灼伤	injury, poisoning and procedural complications	各类损伤、中毒及操作并发症	二度烧伤	6.71 ( 2.79 - 16.14 )	6.71 ( 24.2 )	6.69 ( 2.78 )	2.74 ( 0.6 )
catarrh	5	26187	790	56830862	795	56857844	13.74	5.7	33.09	是	13.73	58.66	5.7	33.08	是	13.65	5.67	是	3.77	0.95	是	respiratory tract signs and symptoms	呼吸道症状和体征	upper respiratory tract signs and symptoms	上呼吸道症状和体征	respiratory, thoracic and mediastinal disorders	呼吸系统、胸及纵隔疾病	卡他性炎	13.74 ( 5.7 - 33.09 )	13.73 ( 58.66 )	13.65 ( 5.67 )	3.77 ( 0.95 )
rhinitis	5	26187	7319	56824333	7324	56857844	1.48	0.62	3.56	否	1.48	0.78	0.62	3.56	否	1.48	0.62	否	0.57	-0.72	否	infections - pathogen unspecified	感染 - 未指明病原	upper respiratory tract infections	各种上呼吸道感染	infections and infestations	感染及侵染类疾病	鼻炎	1.48 ( 0.62 - 3.56 )	1.48 ( 0.78 )	1.48 ( 0.62 )	0.57 ( -0.72 )
obstructive airways disorder	5	26187	9790	56821862	9795	56857844	1.11	0.46	2.66	否	1.11	0.05	0.46	2.66	否	1.11	0.46	否	0.15	-1.06	否	bronchial disorders (excl neoplasms)	支气管系统疾病（不包括肿瘤）	bronchospasm and obstruction	支气管痉挛和阻塞	respiratory, thoracic and mediastinal disorders	呼吸系统、胸及纵隔疾病	阻塞性气道疾病	1.11 ( 0.46 - 2.66 )	1.11 ( 0.05 )	1.11 ( 0.46 )	0.15 ( -1.06 )
ventricular hypertrophy	5	26187	2318	56829334	2323	56857844	4.68	1.95	11.26	是	4.68	14.44	1.95	11.25	是	4.67	1.94	否	2.22	0.36	是	myocardial disorders	心肌类疾病	myocardial disorders nec	各种心肌疾病（不另分类）	cardiac disorders	心脏器官疾病	心室肥厚	4.68 ( 1.95 - 11.26 )	4.68 ( 14.44 )	4.67 ( 1.94 )	2.22 ( 0.36 )
multi-organ failure	5	26187	17179	56814473	17184	56857844	0.63	0.26	1.52	否	0.63	1.07	0.26	1.52	否	0.63	0.26	否	-0.66	-1.75	否								0.63 ( 0.26 - 1.52 )	0.63 ( 1.07 )	0.63 ( 0.26 )	-0.66 ( -1.75 )
blood testosterone decreased	5	26187	6610	56825042	6615	56857844	1.64	0.68	3.95	否	1.64	1.25	0.68	3.94	否	1.64	0.68	否	0.71	-0.61	否	endocrine investigations (incl sex hormones)	内分泌系统检查（包括性激素）	reproductive hormone analyses	生殖激素分析	investigations	各类检查	血睾酮降低	1.64 ( 0.68 - 3.95 )	1.64 ( 1.25 )	1.64 ( 0.68 )	0.71 ( -0.61 )
pupils unequal	5	26187	1121	56830531	1126	56857844	9.68	4.02	23.3	是	9.68	38.73	4.02	23.3	是	9.64	4	是	3.27	0.8	是								9.68 ( 4.02 - 23.3 )	9.68 ( 38.73 )	9.64 ( 4 )	3.27 ( 0.8 )
coarctation of the aorta	5	26187	923	56830729	928	56857844	11.76	4.88	28.31	是	11.75	48.93	4.88	28.3	是	11.7	4.86	是	3.55	0.89	是	cardiac and vascular disorders congenital	先天性心血管系统疾病	great vessel disorders congenital	各种先天性大血管异常	congenital, familial and genetic disorders	各种先天性家族性遗传性疾病	主动脉缩窄	11.76 ( 4.88 - 28.31 )	11.75 ( 48.93 )	11.7 ( 4.86 )	3.55 ( 0.89 )
procedural hypertension	5	26187	177	56831475	182	56857844	61.31	25.2	149.13	是	61.29	288.41	25.2	149.07	是	59.64	24.52	是	5.9	1.27	是	procedural related injuries and complications nec	操作相关伤害与并发症（不另分类）	non-site specific procedural complications	部位不明的操作并发症	injury, poisoning and procedural complications	各类损伤、中毒及操作并发症	操作性高血压	61.31 ( 25.2 - 149.13 )	61.29 ( 288.41 )	59.64 ( 24.52 )	5.9 ( 1.27 )
blindness unilateral	4	26188	12903	56818749	12907	56857844	0.67	0.25	1.79	否	0.67	0.64	0.25	1.79	否	0.67	0.25	否	-0.57	-1.77	否	vision disorders	各种视觉障碍	visual impairment and blindness (excl colour blindness)	视觉损害和失明（色盲除外）	eye disorders	眼器官疾病	单侧盲	0.67 ( 0.25 - 1.79 )	0.67 ( 0.64 )	0.67 ( 0.25 )	-0.57 ( -1.77 )
ocular retrobulbar haemorrhage	4	26188	126	56831526	130	56857844	68.89	25.46	186.43	是	68.88	259.36	25.46	186.38	是	66.79	24.68	是	6.06	0.92	是	ocular haemorrhages and vascular disorders nec	眼出血及血管疾病（不另分类）	ocular bleeding and vascular disorders nec	眼出血和血管疾病（不另分类）	eye disorders	眼器官疾病	眼球后出血	68.89 ( 25.46 - 186.43 )	68.88 ( 259.36 )	66.79 ( 24.68 )	6.06 ( 0.92 )
depersonalisation	4	26188	805	56830847	809	56857844	10.78	4.04	28.8	是	10.78	35.32	4.04	28.8	是	10.73	4.02	是	3.42	0.57	是								10.78 ( 4.04 - 28.8 )	10.78 ( 35.32 )	10.73 ( 4.02 )	3.42 ( 0.57 )
post-traumatic stress disorder	4	26188	6130	56825522	6134	56857844	1.42	0.53	3.77	否	1.42	0.49	0.53	3.77	否	1.42	0.53	否	0.5	-0.91	否	anxiety disorders and symptoms	焦虑症及症状	stress disorders	应激障碍	psychiatric disorders	精神病类	创伤后应激障碍	1.42 ( 0.53 - 3.77 )	1.42 ( 0.49 )	1.42 ( 0.53 )	0.5 ( -0.91 )
exposure during breast feeding	4	26188	3302	56828350	3306	56857844	2.63	0.99	7.01	否	2.63	4.03	0.99	7.01	是	2.63	0.99	否	1.39	-0.3	否								2.63 ( 0.99 - 7.01 )	2.63 ( 4.03 )	2.63 ( 0.99 )	1.39 ( -0.3 )
ear pain	4	26188	17761	56813891	17765	56857844	0.49	0.18	1.3	否	0.49	2.14	0.18	1.3	否	0.49	0.18	否	-1.03	-2.17	否	aural disorders nec	听觉疾病（不另分类）	ear disorders nec	各种耳部疾病（不另分类）	ear and labyrinth disorders	耳及迷路类疾病	耳痛	0.49 ( 0.18 - 1.3 )	0.49 ( 2.14 )	0.49 ( 0.18 )	-1.03 ( -2.17 )
enterococcal infection	4	26188	4327	56827325	4331	56857844	2.01	0.75	5.35	否	2.01	2.02	0.75	5.35	否	2	0.75	否	1	-0.55	否	bacterial infectious disorders	细菌感染性疾病	enterococcal infections	各种肠球菌感染	infections and infestations	感染及侵染类疾病	肠球菌感染	2.01 ( 0.75 - 5.35 )	2.01 ( 2.02 )	2 ( 0.75 )	1 ( -0.55 )
colitis microscopic	4	26188	4090	56827562	4094	56857844	2.12	0.8	5.66	否	2.12	2.37	0.8	5.66	否	2.12	0.8	否	1.08	-0.5	否	gastrointestinal inflammatory conditions	胃肠系统炎症	colitis (excl infective)	各种结肠炎（不包括感染性的）	gastrointestinal disorders	胃肠系统疾病	显微镜下结肠炎	2.12 ( 0.8 - 5.66 )	2.12 ( 2.37 )	2.12 ( 0.8 )	1.08 ( -0.5 )
non-alcoholic steatohepatitis	4	26188	1029	56830623	1033	56857844	8.44	3.16	22.52	是	8.43	26.11	3.16	22.51	是	8.41	3.15	是	3.07	0.47	是								8.44 ( 3.16 - 22.52 )	8.43 ( 26.11 )	8.41 ( 3.15 )	3.07 ( 0.47 )
non-cardiogenic pulmonary oedema	4	26188	883	56830769	887	56857844	9.83	3.68	26.25	是	9.83	31.58	3.68	26.25	是	9.79	3.67	是	3.29	0.53	是	lower respiratory tract disorders (excl obstruction and infection)	下呼吸道疾病（阻塞和感染除外）	pulmonary oedemas	各种肺水肿	respiratory, thoracic and mediastinal disorders	呼吸系统、胸及纵隔疾病	非心源性肺水肿	9.83 ( 3.68 - 26.25 )	9.83 ( 31.58 )	9.79 ( 3.67 )	3.29 ( 0.53 )
inappropriate schedule of drug administration	4	26188	71172	56760480	71176	56857844	0.12	0.05	0.32	否	0.12	25.32	0.05	0.32	否	0.12	0.05	否	-3.04	-4.05	否								0.12 ( 0.05 - 0.32 )	0.12 ( 25.32 )	0.12 ( 0.05 )	-3.04 ( -4.05 )
environmental exposure	4	26188	201	56831451	205	56857844	43.19	16.05	116.2	是	43.18	161.6	16.05	116.17	是	42.36	15.74	是	5.4	0.89	是	exposures, chemical injuries and poisoning	暴露、化学伤和中毒	non-occupational environmental exposures	非职业性环境暴露	injury, poisoning and procedural complications	各类损伤、中毒及操作并发症	环境暴露	43.19 ( 16.05 - 116.2 )	43.18 ( 161.6 )	42.36 ( 15.74 )	5.4 ( 0.89 )
bronchial hyperreactivity	4	26188	1132	56830520	1136	56857844	7.67	2.87	20.47	是	7.67	23.11	2.87	20.46	是	7.64	2.86	是	2.93	0.42	是	bronchial disorders (excl neoplasms)	支气管系统疾病（不包括肿瘤）	bronchospasm and obstruction	支气管痉挛和阻塞	respiratory, thoracic and mediastinal disorders	呼吸系统、胸及纵隔疾病	气道高反应性	7.67 ( 2.87 - 20.47 )	7.67 ( 23.11 )	7.64 ( 2.86 )	2.93 ( 0.42 )
pulmonary valve incompetence	4	26188	1223	56830429	1227	56857844	7.1	2.66	18.94	是	7.1	20.88	2.66	18.94	是	7.08	2.65	是	2.82	0.38	是	cardiac valve disorders	心脏瓣膜类疾病	pulmonary valvular disorders	肺动脉瓣异常	cardiac disorders	心脏器官疾病	肺动脉瓣关闭不全	7.1 ( 2.66 - 18.94 )	7.1 ( 20.88 )	7.08 ( 2.65 )	2.82 ( 0.38 )
feeding disorder	4	26188	17109	56814543	17113	56857844	0.51	0.19	1.35	否	0.51	1.91	0.19	1.35	否	0.51	0.19	否	-0.98	-2.12	否	appetite and general nutritional disorders	食欲及一般性营养障碍	general nutritional disorders nec	一般性营养障碍（不另分类）	metabolism and nutrition disorders	代谢及营养类疾病	喂养障碍	0.51 ( 0.19 - 1.35 )	0.51 ( 1.91 )	0.51 ( 0.19 )	-0.98 ( -2.12 )
impulsive behaviour	4	26188	3421	56828231	3425	56857844	2.54	0.95	6.76	否	2.54	3.72	0.95	6.76	否	2.54	0.95	否	1.34	-0.34	否	impulse control disorders nec	冲动控制异常类疾病（不另分类）	impulse control disorders	各种冲动控制障碍	psychiatric disorders	精神病类	冲动的行为	2.54 ( 0.95 - 6.76 )	2.54 ( 3.72 )	2.54 ( 0.95 )	1.34 ( -0.34 )
spinal disorder	4	26188	8858	56822794	8862	56857844	0.98	0.37	2.61	否	0.98	0	0.37	2.61	否	0.98	0.37	否	-0.03	-1.31	否	bone disorders (excl congenital and fractures)	骨骼类疾病（不包括先天性疾病及骨折）	bone disorders nec	各种骨病（不另分类）	musculoskeletal and connective tissue disorders	各种肌肉骨骼及结缔组织疾病	脊柱疾病	0.98 ( 0.37 - 2.61 )	0.98 ( 0 )	0.98 ( 0.37 )	-0.03 ( -1.31 )
akinesia	4	26188	1906	56829746	1910	56857844	4.55	1.71	12.15	是	4.55	11.07	1.71	12.14	是	4.55	1.7	否	2.18	0.12	是	movement disorders (incl parkinsonism)	运动障碍类（包括帕金森病）	dyskinesias and movement disorders nec	运动障碍和运动失调（不另分类）	nervous system disorders	各类神经系统疾病	运动不能	4.55 ( 1.71 - 12.15 )	4.55 ( 11.07 )	4.55 ( 1.7 )	2.18 ( 0.12 )
bradykinesia	4	26188	5174	56826478	5178	56857844	1.68	0.63	4.47	否	1.68	1.09	0.63	4.47	否	1.68	0.63	否	0.75	-0.73	否	movement disorders (incl parkinsonism)	运动障碍类（包括帕金森病）	dyskinesias and movement disorders nec	运动障碍和运动失调（不另分类）	nervous system disorders	各类神经系统疾病	运动徐缓	1.68 ( 0.63 - 4.47 )	1.68 ( 1.09 )	1.68 ( 0.63 )	0.75 ( -0.73 )
throat irritation	4	26188	40447	56791205	40451	56857844	0.21	0.08	0.57	否	0.21	11.51	0.08	0.57	否	0.21	0.08	否	-2.22	-3.26	否	respiratory tract signs and symptoms	呼吸道症状和体征	upper respiratory tract signs and symptoms	上呼吸道症状和体征	respiratory, thoracic and mediastinal disorders	呼吸系统、胸及纵隔疾病	咽喉刺激	0.21 ( 0.08 - 0.57 )	0.21 ( 11.51 )	0.21 ( 0.08 )	-2.22 ( -3.26 )
homicidal ideation	4	26188	3833	56827819	3837	56857844	2.26	0.85	6.04	否	2.26	2.82	0.85	6.04	否	2.26	0.85	否	1.18	-0.44	否	personality disorders and disturbances in behaviour	人性格异常及行为混乱	behaviour and socialisation disturbances	行为和社会关系障碍	psychiatric disorders	精神病类	杀人意念	2.26 ( 0.85 - 6.04 )	2.26 ( 2.82 )	2.26 ( 0.85 )	1.18 ( -0.44 )
contraindicated drug administered	4	26188	691	56830961	695	56857844	12.56	4.7	33.57	是	12.56	42.32	4.7	33.56	是	12.49	4.68	是	3.64	0.63	是								12.56 ( 4.7 - 33.57 )	12.56 ( 42.32 )	12.49 ( 4.68 )	3.64 ( 0.63 )
haemorrhagic anaemia	4	26188	4404	56827248	4408	56857844	1.97	0.74	5.25	否	1.97	1.91	0.74	5.25	否	1.97	0.74	否	0.98	-0.57	否								1.97 ( 0.74 - 5.25 )	1.97 ( 1.91 )	1.97 ( 0.74 )	0.98 ( -0.57 )
white blood cells urine positive	4	26188	1643	56830009	1647	56857844	5.28	1.98	14.09	是	5.28	13.85	1.98	14.09	是	5.27	1.98	否	2.4	0.21	是	renal and urinary tract investigations and urinalyses	肾脏、泌尿道检查及尿液分析	urinalysis nec	各种尿分析（不另分类）	investigations	各类检查	尿白细胞阳性	5.28 ( 1.98 - 14.09 )	5.28 ( 13.85 )	5.27 ( 1.98 )	2.4 ( 0.21 )
glycosylated haemoglobin increased	4	26188	22981	56808671	22985	56857844	0.38	0.14	1.01	否	0.38	4.1	0.14	1.01	否	0.38	0.14	否	-1.4	-2.5	否	metabolic, nutritional and blood gas investigations	代谢、营养和血气检查	carbohydrate tolerance analyses (incl diabetes)	碳水化合物耐受性分析（包括糖尿病）	investigations	各类检查	糖化血红蛋白升高	0.38 ( 0.14 - 1.01 )	0.38 ( 4.1 )	0.38 ( 0.14 )	-1.4 ( -2.5 )
obsessive-compulsive disorder	4	26188	7585	56824067	7589	56857844	1.14	0.43	3.05	否	1.14	0.07	0.43	3.05	否	1.14	0.43	否	0.19	-1.14	否	anxiety disorders and symptoms	焦虑症及症状	obsessive-compulsive disorders and symptoms	各种强迫症及症状	psychiatric disorders	精神病类	强迫症	1.14 ( 0.43 - 3.05 )	1.14 ( 0.07 )	1.14 ( 0.43 )	0.19 ( -1.14 )
herpes zoster	4	26188	53188	56778464	53192	56857844	0.16	0.06	0.43	否	0.16	17.18	0.06	0.43	否	0.16	0.06	否	-2.61	-3.64	否	viral infectious disorders	病毒感染性疾病	herpes viral infections	各种疱疹病毒感染	infections and infestations	感染及侵染类疾病	带状疱疹	0.16 ( 0.06 - 0.43 )	0.16 ( 17.18 )	0.16 ( 0.06 )	-2.61 ( -3.64 )
myocardial fibrosis	4	26188	758	56830894	762	56857844	11.45	4.29	30.59	是	11.45	37.95	4.29	30.59	是	11.4	4.27	是	3.51	0.59	是	myocardial disorders	心肌类疾病	myocardial disorders nec	各种心肌疾病（不另分类）	cardiac disorders	心脏器官疾病	心肌纤维化	11.45 ( 4.29 - 30.59 )	11.45 ( 37.95 )	11.4 ( 4.27 )	3.51 ( 0.59 )
multiple drug therapy	4	26188	526	56831126	530	56857844	16.5	6.17	44.14	是	16.5	57.81	6.17	44.13	是	16.38	6.13	是	4.03	0.71	是	therapeutic procedures and supportive care nec	治疗类操作和支持性护理（不另分类）	therapeutic procedures nec	治疗类操作（不另分类）	surgical and medical procedures	各种手术及医疗操作	多药物治疗	16.5 ( 6.17 - 44.14 )	16.5 ( 57.81 )	16.38 ( 6.13 )	4.03 ( 0.71 )
electroencephalogram abnormal	4	26188	2863	56828789	2867	56857844	3.03	1.14	8.08	是	3.03	5.44	1.14	8.08	是	3.03	1.14	否	1.6	-0.18	否	neurological, special senses and psychiatric investigations	神经、特殊感觉和精神病检查	neurologic diagnostic procedures	神经系统诊断性检查	investigations	各类检查	脑电图异常	3.03 ( 1.14 - 8.08 )	3.03 ( 5.44 )	3.03 ( 1.14 )	1.6 ( -0.18 )
petit mal epilepsy	4	26188	4615	56827037	4619	56857844	1.88	0.71	5.01	否	1.88	1.65	0.71	5.01	否	1.88	0.71	否	0.91	-0.61	否	seizures (incl subtypes)	癫痫发作（包括各种亚型）	absence seizures	失神发作类	nervous system disorders	各类神经系统疾病	癫痫小发作	1.88 ( 0.71 - 5.01 )	1.88 ( 1.65 )	1.88 ( 0.71 )	0.91 ( -0.61 )
muscle haemorrhage	4	26188	3606	56828046	3610	56857844	2.41	0.9	6.42	否	2.41	3.29	0.9	6.42	否	2.41	0.9	否	1.27	-0.38	否	muscle disorders	肌肉类疾病	muscle related signs and symptoms nec	肌肉相关症状和体征（不另分类）	musculoskeletal and connective tissue disorders	各种肌肉骨骼及结缔组织疾病	肌肉出血	2.41 ( 0.9 - 6.42 )	2.41 ( 3.29 )	2.41 ( 0.9 )	1.27 ( -0.38 )
stupor	4	26188	2981	56828671	2985	56857844	2.91	1.09	7.76	是	2.91	5.01	1.09	7.76	是	2.91	1.09	否	1.54	-0.22	否	neurological disorders nec	神经类疾病（不另分类）	disturbances in consciousness nec	意识障碍（不另分类）	nervous system disorders	各类神经系统疾病	木僵	2.91 ( 1.09 - 7.76 )	2.91 ( 5.01 )	2.91 ( 1.09 )	1.54 ( -0.22 )
pain in jaw	4	26188	26539	56805113	26543	56857844	0.33	0.12	0.87	否	0.33	5.54	0.12	0.87	否	0.33	0.12	否	-1.61	-2.69	否	bone disorders (excl congenital and fractures)	骨骼类疾病（不包括先天性疾病及骨折）	bone related signs and symptoms	骨相关症状和体征	musculoskeletal and connective tissue disorders	各种肌肉骨骼及结缔组织疾病	颌骨疼痛	0.33 ( 0.12 - 0.87 )	0.33 ( 5.54 )	0.33 ( 0.12 )	-1.61 ( -2.69 )
reaction to drug excipients	4	26188	2164	56829488	2168	56857844	4.01	1.5	10.7	是	4.01	9.02	1.5	10.7	是	4.01	1.5	否	2	0.03	是								4.01 ( 1.5 - 10.7 )	4.01 ( 9.02 )	4.01 ( 1.5 )	2 ( 0.03 )
interstitial lung disease	4	26188	43192	56788460	43196	56857844	0.2	0.08	0.54	否	0.2	12.72	0.08	0.54	否	0.2	0.08	否	-2.31	-3.35	否	lower respiratory tract disorders (excl obstruction and infection)	下呼吸道疾病（阻塞和感染除外）	parenchymal lung disorders nec	实质性肺疾病（不另分类）	respiratory, thoracic and mediastinal disorders	呼吸系统、胸及纵隔疾病	间质性肺疾病	0.2 ( 0.08 - 0.54 )	0.2 ( 12.72 )	0.2 ( 0.08 )	-2.31 ( -3.35 )
hypervigilance	4	26188	888	56830764	892	56857844	9.78	3.66	26.11	是	9.77	31.36	3.66	26.1	是	9.73	3.65	是	3.28	0.53	是	psychiatric and behavioural symptoms nec	精神及行为症状（不另分类）	psychiatric symptoms nec	各种精神病症状（不另分类）	psychiatric disorders	精神病类	过度警觉	9.78 ( 3.66 - 26.11 )	9.77 ( 31.36 )	9.73 ( 3.65 )	3.28 ( 0.53 )
anaphylactic reaction	4	26188	48885	56782767	48889	56857844	0.18	0.07	0.47	否	0.18	15.25	0.07	0.47	否	0.18	0.07	否	-2.49	-3.52	否	allergic conditions	过敏类反应	anaphylactic and anaphylactoid responses	速发严重过敏反应与类过敏反应	immune system disorders	免疫系统疾病	速发严重过敏反应	0.18 ( 0.07 - 0.47 )	0.18 ( 15.25 )	0.18 ( 0.07 )	-2.49 ( -3.52 )
procedural pain	4	26188	24804	56806848	24808	56857844	0.35	0.13	0.93	否	0.35	4.83	0.13	0.93	否	0.35	0.13	否	-1.51	-2.6	否	procedural related injuries and complications nec	操作相关伤害与并发症（不另分类）	non-site specific procedural complications	部位不明的操作并发症	injury, poisoning and procedural complications	各类损伤、中毒及操作并发症	操作性疼痛	0.35 ( 0.13 - 0.93 )	0.35 ( 4.83 )	0.35 ( 0.13 )	-1.51 ( -2.6 )
pulmonary fibrosis	4	26188	16815	56814837	16819	56857844	0.52	0.19	1.38	否	0.52	1.81	0.19	1.38	否	0.52	0.19	否	-0.95	-2.1	否	lower respiratory tract disorders (excl obstruction and infection)	下呼吸道疾病（阻塞和感染除外）	parenchymal lung disorders nec	实质性肺疾病（不另分类）	respiratory, thoracic and mediastinal disorders	呼吸系统、胸及纵隔疾病	肺纤维化	0.52 ( 0.19 - 1.38 )	0.52 ( 1.81 )	0.52 ( 0.19 )	-0.95 ( -2.1 )
lung infiltration	4	26188	8373	56823279	8377	56857844	1.04	0.39	2.76	否	1.04	0.01	0.39	2.76	否	1.04	0.39	否	0.05	-1.25	否	lower respiratory tract disorders (excl obstruction and infection)	下呼吸道疾病（阻塞和感染除外）	parenchymal lung disorders nec	实质性肺疾病（不另分类）	respiratory, thoracic and mediastinal disorders	呼吸系统、胸及纵隔疾病	肺浸润	1.04 ( 0.39 - 2.76 )	1.04 ( 0.01 )	1.04 ( 0.39 )	0.05 ( -1.25 )
heart rate irregular	4	26188	21358	56810294	21362	56857844	0.41	0.15	1.08	否	0.41	3.47	0.15	1.08	否	0.41	0.15	否	-1.3	-2.41	否	cardiac and vascular investigations (excl enzyme tests)	心血管检查（不包括酶检测）	heart rate and pulse investigations	心率和脉搏检查	investigations	各类检查	心率不规则	0.41 ( 0.15 - 1.08 )	0.41 ( 3.47 )	0.41 ( 0.15 )	-1.3 ( -2.41 )
sedation complication	4	26188	1923	56829729	1927	56857844	4.51	1.69	12.04	是	4.51	10.92	1.69	12.04	是	4.51	1.69	否	2.17	0.11	是	procedural related injuries and complications nec	操作相关伤害与并发症（不另分类）	anaesthetic and allied procedural complications	麻醉和应用手术操作并发症	injury, poisoning and procedural complications	各类损伤、中毒及操作并发症	镇静并发症	4.51 ( 1.69 - 12.04 )	4.51 ( 10.92 )	4.51 ( 1.69 )	2.17 ( 0.11 )
apallic syndrome	4	26188	680	56830972	684	56857844	12.77	4.78	34.11	是	12.76	43.11	4.78	34.1	是	12.69	4.75	是	3.67	0.63	是	neurological disorders nec	神经类疾病（不另分类）	disturbances in consciousness nec	意识障碍（不另分类）	nervous system disorders	各类神经系统疾病	去大脑皮质综合征	12.77 ( 4.78 - 34.11 )	12.76 ( 43.11 )	12.69 ( 4.75 )	3.67 ( 0.63 )
breath sounds abnormal	4	26188	4414	56827238	4418	56857844	1.97	0.74	5.24	否	1.97	1.9	0.74	5.24	否	1.97	0.74	否	0.97	-0.57	否	physical examination and organ system status topics	体检和器官系统状态主题	physical examination procedures and organ system status	体检步骤和器官系统状态	investigations	各类检查	呼吸音异常	1.97 ( 0.74 - 5.24 )	1.97 ( 1.9 )	1.97 ( 0.74 )	0.97 ( -0.57 )
bacterial infection	4	26188	16642	56815010	16646	56857844	0.52	0.2	1.39	否	0.52	1.76	0.2	1.39	否	0.52	0.2	否	-0.94	-2.08	否	bacterial infectious disorders	细菌感染性疾病	bacterial infections nec	各种细菌感染（不另分类）	infections and infestations	感染及侵染类疾病	细菌性感染	0.52 ( 0.2 - 1.39 )	0.52 ( 1.76 )	0.52 ( 0.2 )	-0.94 ( -2.08 )
alcohol abuse	4	26188	2578	56829074	2582	56857844	3.37	1.26	8.98	是	3.37	6.64	1.26	8.98	是	3.36	1.26	否	1.75	-0.1	否	psychiatric disorders nec	精神病类（不另分类）	substance related and addictive disorders	各种物质使用相关及成瘾性障碍	psychiatric disorders	精神病类	酒精滥用	3.37 ( 1.26 - 8.98 )	3.37 ( 6.64 )	3.36 ( 1.26 )	1.75 ( -0.1 )
lip discolouration	4	26188	1152	56830500	1156	56857844	7.54	2.82	20.11	是	7.53	22.59	2.82	20.11	是	7.51	2.81	是	2.91	0.41	是	oral soft tissue conditions	口腔软组织类疾病	oral soft tissue signs and symptoms	口部软组织症状和体征	gastrointestinal disorders	胃肠系统疾病	唇变色	7.54 ( 2.82 - 20.11 )	7.53 ( 22.59 )	7.51 ( 2.81 )	2.91 ( 0.41 )
cell death	4	26188	1815	56829837	1819	56857844	4.78	1.79	12.76	是	4.78	11.94	1.79	12.75	是	4.77	1.79	否	2.26	0.15	是	metabolism disorders nec	代谢类异常（不另分类）	cell metabolism disorders nec	各种细胞代谢障碍（不另分类）	metabolism and nutrition disorders	代谢及营养类疾病	细胞死亡	4.78 ( 1.79 - 12.76 )	4.78 ( 11.94 )	4.77 ( 1.79 )	2.26 ( 0.15 )
pneumonia fungal	4	26188	3397	56828255	3401	56857844	2.56	0.96	6.81	否	2.55	3.78	0.96	6.81	否	2.55	0.96	否	1.35	-0.33	否	fungal infectious disorders	真菌感染性疾病	fungal infections nec	各种真菌感染（不另分类）	infections and infestations	感染及侵染类疾病	真菌性肺炎	2.56 ( 0.96 - 6.81 )	2.55 ( 3.78 )	2.55 ( 0.96 )	1.35 ( -0.33 )
depressive symptom	4	26188	3144	56828508	3148	56857844	2.76	1.04	7.36	是	2.76	4.49	1.04	7.36	是	2.76	1.03	否	1.46	-0.26	否	depressed mood disorders and disturbances	抑郁性心境障碍和混乱	mood alterations with depressive symptoms	伴忧郁症状的情绪变化	psychiatric disorders	精神病类	抑郁症状	2.76 ( 1.04 - 7.36 )	2.76 ( 4.49 )	2.76 ( 1.03 )	1.46 ( -0.26 )
myelodysplastic syndrome	4	26188	13419	56818233	13423	56857844	0.65	0.24	1.72	否	0.65	0.77	0.24	1.72	否	0.65	0.24	否	-0.63	-1.81	否	leukaemias	各类白血病	myelodysplastic syndromes	骨髓发育异常综合征	neoplasms benign, malignant and unspecified (incl cysts and polyps)	良性、恶性及性质不明的肿瘤（包括囊状和息肉状）	骨髓增生异常综合征	0.65 ( 0.24 - 1.72 )	0.65 ( 0.77 )	0.65 ( 0.24 )	-0.63 ( -1.81 )
chest injury	4	26188	1867	56829785	1871	56857844	4.65	1.74	12.4	是	4.65	11.43	1.74	12.4	是	4.64	1.74	否	2.21	0.13	是	injuries nec	各种损伤（不另分类）	chest and respiratory tract injuries nec	胸部和呼吸道损伤（不另分类）	injury, poisoning and procedural complications	各类损伤、中毒及操作并发症	胸部损伤	4.65 ( 1.74 - 12.4 )	4.65 ( 11.43 )	4.64 ( 1.74 )	2.21 ( 0.13 )
hepatic cirrhosis	4	26188	16693	56814959	16697	56857844	0.52	0.2	1.39	否	0.52	1.77	0.2	1.39	否	0.52	0.2	否	-0.94	-2.09	否	hepatic and hepatobiliary disorders	肝脏及肝胆类疾病	hepatic fibrosis and cirrhosis	肝纤维化和硬化	hepatobiliary disorders	肝胆系统疾病	肝硬化	0.52 ( 0.2 - 1.39 )	0.52 ( 1.77 )	0.52 ( 0.2 )	-0.94 ( -2.09 )
hiatus hernia	4	26188	12176	56819476	12180	56857844	0.71	0.27	1.9	否	0.71	0.46	0.27	1.9	否	0.71	0.27	否	-0.49	-1.69	否	abdominal hernias and other abdominal wall conditions	腹部疝及其它腹壁疾病	diaphragmatic hernias	各种膈疝	gastrointestinal disorders	胃肠系统疾病	裂孔疝	0.71 ( 0.27 - 1.9 )	0.71 ( 0.46 )	0.71 ( 0.27 )	-0.49 ( -1.69 )
white blood cell count decreased	4	26188	100100	56731552	100104	56857844	0.09	0.03	0.23	否	0.09	38.55	0.03	0.23	否	0.09	0.03	否	-3.53	-4.53	否	haematology investigations (incl blood groups)	血液类检查（包括血型）	white blood cell analyses	各种白细胞分析	investigations	各类检查	白细胞计数降低	0.09 ( 0.03 - 0.23 )	0.09 ( 38.55 )	0.09 ( 0.03 )	-3.53 ( -4.53 )
haemoglobin abnormal	4	26188	5721	56825931	5725	56857844	1.52	0.57	4.04	否	1.52	0.7	0.57	4.04	否	1.52	0.57	否	0.6	-0.83	否	haematology investigations (incl blood groups)	血液类检查（包括血型）	red blood cell analyses	各种红细胞分析	investigations	各类检查	血红蛋白异常	1.52 ( 0.57 - 4.04 )	1.52 ( 0.7 )	1.52 ( 0.57 )	0.6 ( -0.83 )
peripheral venous disease	4	26188	3067	56828585	3071	56857844	2.83	1.06	7.55	是	2.83	4.73	1.06	7.54	是	2.83	1.06	否	1.5	-0.24	否	arteriosclerosis, stenosis, vascular insufficiency and necrosis	动脉硬化、狭窄、血管功能不全和坏死	non-site specific necrosis and vascular insufficiency nec	部位不确定的坏死和血管功能障碍（不另分类）	vascular disorders	血管与淋巴管类疾病	外周静脉疾病	2.83 ( 1.06 - 7.55 )	2.83 ( 4.73 )	2.83 ( 1.06 )	1.5 ( -0.24 )
heart rate abnormal	4	26188	4965	56826687	4969	56857844	1.75	0.66	4.66	否	1.75	1.28	0.66	4.66	否	1.75	0.66	否	0.81	-0.69	否	cardiac and vascular investigations (excl enzyme tests)	心血管检查（不包括酶检测）	heart rate and pulse investigations	心率和脉搏检查	investigations	各类检查	心率异常	1.75 ( 0.66 - 4.66 )	1.75 ( 1.28 )	1.75 ( 0.66 )	0.81 ( -0.69 )
c-reactive protein abnormal	4	26188	4790	56826862	4794	56857844	1.81	0.68	4.83	否	1.81	1.45	0.68	4.83	否	1.81	0.68	否	0.86	-0.65	否	protein and chemistry analyses nec	蛋白分析及化检（不另分类）	protein analyses nec	蛋白分析（不另分类）	investigations	各类检查	C 反应蛋白异常	1.81 ( 0.68 - 4.83 )	1.81 ( 1.45 )	1.81 ( 0.68 )	0.86 ( -0.65 )
bone marrow oedema	4	26188	908	56830744	912	56857844	9.56	3.58	25.53	是	9.56	30.52	3.58	25.52	是	9.52	3.57	是	3.25	0.52	是	haematological disorders nec	血液异常类（不另分类）	haematological disorders	各种血液疾病	blood and lymphatic system disorders	血液及淋巴系统疾病	骨髓水肿	9.56 ( 3.58 - 25.53 )	9.56 ( 30.52 )	9.52 ( 3.57 )	3.25 ( 0.52 )
substance use	4	26188	1350	56830302	1354	56857844	6.43	2.41	17.16	是	6.43	18.28	2.41	17.15	是	6.41	2.4	是	2.68	0.33	是	lifestyle issues	生活方式问题	social issues nec	各种社会问题（不另分类）	social circumstances	社会环境	物质使用	6.43 ( 2.41 - 17.16 )	6.43 ( 18.28 )	6.41 ( 2.4 )	2.68 ( 0.33 )
dementia alzheimer's type	4	26188	8719	56822933	8723	56857844	1	0.37	2.65	否	1	0	0.37	2.65	否	1	0.37	否	-0.01	-1.3	否	mental impairment disorders	精神损害类疾病	alzheimer's disease (incl subtypes)	阿尔兹海默病（包括亚型）	nervous system disorders	各类神经系统疾病	阿尔茨海默型痴呆	1 ( 0.37 - 2.65 )	1 ( 0 )	1 ( 0.37 )	-0.01 ( -1.3 )
wrong product administered	4	26188	5790	56825862	5794	56857844	1.5	0.56	4	否	1.5	0.66	0.56	4	否	1.5	0.56	否	0.58	-0.84	否	medication errors and other product use errors and issues	用药错误及其他产品使用错误和问题	product administration errors and issues	各种产品给用错误和问题	injury, poisoning and procedural complications	各类损伤、中毒及操作并发症	给予的产品有误	1.5 ( 0.56 - 4 )	1.5 ( 0.66 )	1.5 ( 0.56 )	0.58 ( -0.84 )
purpura	4	26188	8114	56823538	8118	56857844	1.07	0.4	2.85	否	1.07	0.02	0.4	2.85	否	1.07	0.4	否	0.1	-1.21	否	skin vascular abnormalities	皮肤血管异常	purpura and related conditions	紫癜和相关病症	skin and subcutaneous tissue disorders	皮肤及皮下组织类疾病	紫癜	1.07 ( 0.4 - 2.85 )	1.07 ( 0.02 )	1.07 ( 0.4 )	0.1 ( -1.21 )
vasculitis	4	26188	10487	56821165	10491	56857844	0.83	0.31	2.21	否	0.83	0.14	0.31	2.21	否	0.83	0.31	否	-0.27	-1.51	否	vascular infections and inflammations	血管感染和炎症类疾病	vasculitides nec	各种血管炎（不另分类）	vascular disorders	血管与淋巴管类疾病	血管炎	0.83 ( 0.31 - 2.21 )	0.83 ( 0.14 )	0.83 ( 0.31 )	-0.27 ( -1.51 )
toxic epidermal necrolysis	4	26188	13544	56818108	13548	56857844	0.64	0.24	1.71	否	0.64	0.81	0.24	1.71	否	0.64	0.24	否	-0.64	-1.83	否	epidermal and dermal conditions	表皮及真皮状况	bullous conditions	各种大疱性皮肤病	skin and subcutaneous tissue disorders	皮肤及皮下组织类疾病	中毒性表皮坏死松解症	0.64 ( 0.24 - 1.71 )	0.64 ( 0.81 )	0.64 ( 0.24 )	-0.64 ( -1.83 )
abdominal hernia	4	26188	4269	56827383	4273	56857844	2.03	0.76	5.42	否	2.03	2.1	0.76	5.42	否	2.03	0.76	否	1.02	-0.54	否	abdominal hernias and other abdominal wall conditions	腹部疝及其它腹壁疾病	abdominal hernias nec	腹疝（不另分类）	gastrointestinal disorders	胃肠系统疾病	腹疝	2.03 ( 0.76 - 5.42 )	2.03 ( 2.1 )	2.03 ( 0.76 )	1.02 ( -0.54 )
ear infection	4	26188	24075	56807577	24079	56857844	0.36	0.14	0.96	否	0.36	4.54	0.14	0.96	否	0.36	0.14	否	-1.47	-2.56	否	infections - pathogen unspecified	感染 - 未指明病原	ear infections	各种耳部感染	infections and infestations	感染及侵染类疾病	耳部感染	0.36 ( 0.14 - 0.96 )	0.36 ( 4.54 )	0.36 ( 0.14 )	-1.47 ( -2.56 )
epicondylitis	4	26188	1403	56830249	1407	56857844	6.19	2.32	16.51	是	6.19	17.34	2.32	16.5	是	6.17	2.31	是	2.63	0.31	是	injuries nec	各种损伤（不另分类）	muscle, tendon and ligament injuries	肌肉、肌腱和韧带损伤	injury, poisoning and procedural complications	各类损伤、中毒及操作并发症	上髁炎	6.19 ( 2.32 - 16.51 )	6.19 ( 17.34 )	6.17 ( 2.31 )	2.63 ( 0.31 )
food poisoning	4	26188	4737	56826915	4741	56857844	1.83	0.69	4.88	否	1.83	1.51	0.69	4.88	否	1.83	0.69	否	0.87	-0.64	否	gastrointestinal conditions nec	胃肠类疾病（不另分类）	gastrointestinal disorders nec	各种胃肠疾病（不另分类）	gastrointestinal disorders	胃肠系统疾病	食物中毒	1.83 ( 0.69 - 4.88 )	1.83 ( 1.51 )	1.83 ( 0.69 )	0.87 ( -0.64 )
gingival swelling	4	26188	4113	56827539	4117	56857844	2.11	0.79	5.63	否	2.11	2.33	0.79	5.62	否	2.11	0.79	否	1.08	-0.5	否	dental and gingival conditions	牙齿和牙龈类疾病	gingival disorders, signs and symptoms nec	各种牙龈疾病、症状和体征（不另分类）	gastrointestinal disorders	胃肠系统疾病	牙龈肿胀	2.11 ( 0.79 - 5.63 )	2.11 ( 2.33 )	2.11 ( 0.79 )	1.08 ( -0.5 )
menstruation irregular	4	26188	24936	56806716	24940	56857844	0.35	0.13	0.93	否	0.35	4.89	0.13	0.93	否	0.35	0.13	否	-1.52	-2.61	否	menstrual cycle and uterine bleeding disorders	月经周期及子宫出血疾病	menstruation and uterine bleeding nec	月经和子宫出血（不另分类）	reproductive system and breast disorders	生殖系统及乳腺疾病	月经不规律	0.35 ( 0.13 - 0.93 )	0.35 ( 4.89 )	0.35 ( 0.13 )	-1.52 ( -2.61 )
bladder dilatation	4	26188	1019	56830633	1023	56857844	8.52	3.19	22.74	是	8.52	26.44	3.19	22.74	是	8.49	3.18	是	3.09	0.47	是	bladder and bladder neck disorders (excl calculi)	膀胱及膀胱颈疾病（不包括结石）	bladder disorders nec	各种膀胱疾病（不另分类）	renal and urinary disorders	肾脏及泌尿系统疾病	膀胱扩张	8.52 ( 3.19 - 22.74 )	8.52 ( 26.44 )	8.49 ( 3.18 )	3.09 ( 0.47 )
skin irritation	4	26188	43064	56788588	43068	56857844	0.2	0.08	0.54	否	0.2	12.66	0.08	0.54	否	0.2	0.08	否	-2.31	-3.35	否	epidermal and dermal conditions	表皮及真皮状况	dermatitis and eczema	皮炎和湿疹	skin and subcutaneous tissue disorders	皮肤及皮下组织类疾病	皮肤刺激	0.2 ( 0.08 - 0.54 )	0.2 ( 12.66 )	0.2 ( 0.08 )	-2.31 ( -3.35 )
self-injurious ideation	4	26188	3834	56827818	3838	56857844	2.26	0.85	6.04	否	2.26	2.82	0.85	6.03	否	2.26	0.85	否	1.18	-0.44	否	suicidal and self-injurious behaviours nec	各种自杀及自我伤害行为（不另分类）	suicidal and self-injurious behaviour	自杀和自我伤害行为	psychiatric disorders	精神病类	自我伤害意念	2.26 ( 0.85 - 6.04 )	2.26 ( 2.82 )	2.26 ( 0.85 )	1.18 ( -0.44 )
depersonalisation/derealisation disorder	4	26188	1383	56830269	1387	56857844	6.28	2.35	16.75	是	6.28	17.69	2.35	16.74	是	6.26	2.35	是	2.65	0.32	是	dissociative disorders	各种分离性障碍	dissociative states	分离状态	psychiatric disorders	精神病类	人格解体/失实障碍	6.28 ( 2.35 - 16.75 )	6.28 ( 17.69 )	6.26 ( 2.35 )	2.65 ( 0.32 )
limb injury	4	26188	24765	56806887	24769	56857844	0.35	0.13	0.93	否	0.35	4.82	0.13	0.93	否	0.35	0.13	否	-1.51	-2.6	否	injuries nec	各种损伤（不另分类）	site specific injuries nec	部位确定的各种损伤（不另分类）	injury, poisoning and procedural complications	各类损伤、中毒及操作并发症	肢体损伤	0.35 ( 0.13 - 0.93 )	0.35 ( 4.82 )	0.35 ( 0.13 )	-1.51 ( -2.6 )
areflexia	4	26188	2473	56829179	2477	56857844	3.51	1.32	9.36	是	3.51	7.17	1.32	9.36	是	3.51	1.31	否	1.81	-0.07	否	neurological disorders nec	神经类疾病（不另分类）	abnormal reflexes	各种异常反射	nervous system disorders	各类神经系统疾病	反射消失	3.51 ( 1.32 - 9.36 )	3.51 ( 7.17 )	3.51 ( 1.31 )	1.81 ( -0.07 )
escherichia infection	4	26188	7288	56824364	7292	56857844	1.19	0.45	3.17	否	1.19	0.12	0.45	3.17	否	1.19	0.45	否	0.25	-1.09	否	bacterial infectious disorders	细菌感染性疾病	escherichia infections	各种埃希氏杆菌感染	infections and infestations	感染及侵染类疾病	埃希菌感染	1.19 ( 0.45 - 3.17 )	1.19 ( 0.12 )	1.19 ( 0.45 )	0.25 ( -1.09 )
septic shock	4	26188	38965	56792687	38969	56857844	0.22	0.08	0.59	否	0.22	10.86	0.08	0.59	否	0.22	0.08	否	-2.17	-3.21	否	infections - pathogen unspecified	感染 - 未指明病原	sepsis, bacteraemia, viraemia and fungaemia nec	脓毒症、菌血症、病毒血症和真菌血症（不另分类）	infections and infestations	感染及侵染类疾病	感染性休克	0.22 ( 0.08 - 0.59 )	0.22 ( 10.86 )	0.22 ( 0.08 )	-2.17 ( -3.21 )
economic problem	4	26188	15180	56816472	15184	56857844	0.57	0.21	1.52	否	0.57	1.28	0.21	1.52	否	0.57	0.21	否	-0.81	-1.97	否	economic and housing issues	经济及居住问题	economic circumstances	经济环境	social circumstances	社会环境	经济问题	0.57 ( 0.21 - 1.52 )	0.57 ( 1.28 )	0.57 ( 0.21 )	-0.81 ( -1.97 )
periorbital haematoma	4	26188	787	56830865	791	56857844	11.03	4.13	29.46	是	11.03	36.29	4.13	29.46	是	10.98	4.11	是	3.46	0.58	是	injuries nec	各种损伤（不另分类）	eye injuries nec	各种眼部损伤（不另分类）	injury, poisoning and procedural complications	各类损伤、中毒及操作并发症	眼眶周血肿	11.03 ( 4.13 - 29.46 )	11.03 ( 36.29 )	10.98 ( 4.11 )	3.46 ( 0.58 )
acute pulmonary oedema	4	26188	5174	56826478	5178	56857844	1.68	0.63	4.47	否	1.68	1.09	0.63	4.47	否	1.68	0.63	否	0.75	-0.73	否	lower respiratory tract disorders (excl obstruction and infection)	下呼吸道疾病（阻塞和感染除外）	pulmonary oedemas	各种肺水肿	respiratory, thoracic and mediastinal disorders	呼吸系统、胸及纵隔疾病	急性肺水肿	1.68 ( 0.63 - 4.47 )	1.68 ( 1.09 )	1.68 ( 0.63 )	0.75 ( -0.73 )
hepatobiliary disease	4	26188	553	56831099	557	56857844	15.7	5.87	41.98	是	15.69	54.64	5.87	41.96	是	15.59	5.83	是	3.96	0.7	是	hepatic and hepatobiliary disorders	肝脏及肝胆类疾病	hepatic and hepatobiliary disorders nec	各种肝脏及肝胆疾病（不另分类）	hepatobiliary disorders	肝胆系统疾病	肝胆病	15.7 ( 5.87 - 41.98 )	15.69 ( 54.64 )	15.59 ( 5.83 )	3.96 ( 0.7 )
asteatosis	4	26188	96	56831556	100	56857844	90.42	33.26	245.86	是	90.41	339.53	33.26	245.79	是	86.83	31.93	是	6.44	0.93	是	skin appendage conditions	皮肤附属物各种状况	sebaceous gland disorders	各种皮脂腺疾病	skin and subcutaneous tissue disorders	皮肤及皮下组织类疾病	皮脂缺乏症	90.42 ( 33.26 - 245.86 )	90.41 ( 339.53 )	86.83 ( 31.93 )	6.44 ( 0.93 )
labelled drug-drug interaction issue	4	26188	1050	56830602	1054	56857844	8.27	3.1	22.07	是	8.27	25.45	3.1	22.06	是	8.24	3.09	是	3.04	0.46	是	medication errors and other product use errors and issues	用药错误及其他产品使用错误和问题	product monitoring errors and issues	各种产品监测错误和问题	injury, poisoning and procedural complications	各类损伤、中毒及操作并发症	说明书注明的药物间相互作用问题	8.27 ( 3.1 - 22.07 )	8.27 ( 25.45 )	8.24 ( 3.09 )	3.04 ( 0.46 )
stab wound	4	26188	328	56831324	332	56857844	26.46	9.87	70.94	是	26.46	96.82	9.87	70.92	是	26.15	9.76	是	4.71	0.82	是	injuries nec	各种损伤（不另分类）	non-site specific injuries nec	部位不确定的各种损伤（不另分类）	injury, poisoning and procedural complications	各类损伤、中毒及操作并发症	戳伤	26.46 ( 9.87 - 70.94 )	26.46 ( 96.82 )	26.15 ( 9.76 )	4.71 ( 0.82 )
immune thrombocytopenia	4	26188	3591	56828061	3595	56857844	2.42	0.91	6.44	否	2.42	3.32	0.91	6.44	否	2.42	0.91	否	1.27	-0.38	否	platelet disorders	血小板类疾病	thrombocytopenias	各种血小板减少症	blood and lymphatic system disorders	血液及淋巴系统疾病	免疫性血小板减少症	2.42 ( 0.91 - 6.44 )	2.42 ( 3.32 )	2.42 ( 0.91 )	1.27 ( -0.38 )
drug ineffective for unapproved indication	4	26188	51013	56780639	51017	56857844	0.17	0.06	0.45	否	0.17	16.2	0.06	0.45	否	0.17	0.06	否	-2.55	-3.58	否	therapeutic and nontherapeutic effects (excl toxicity)	治疗性及非治疗性反应类（不包括毒性）	therapeutic and nontherapeutic responses	各种治疗和非治疗反应	general disorders and administration site conditions	全身性疾病及给药部位各种反应	对非适应症用药无效	0.17 ( 0.06 - 0.45 )	0.17 ( 16.2 )	0.17 ( 0.06 )	-2.55 ( -3.58 )
cyanosis neonatal	4	26188	588	56831064	592	56857844	14.76	5.52	39.47	是	14.76	50.97	5.52	39.46	是	14.67	5.49	是	3.87	0.68	是	neonatal respiratory disorders	各种新生儿呼吸系统疾病	neonatal hypoxic conditions	新生儿缺氧病症	respiratory, thoracic and mediastinal disorders	呼吸系统、胸及纵隔疾病	新生儿紫绀	14.76 ( 5.52 - 39.47 )	14.76 ( 50.97 )	14.67 ( 5.49 )	3.87 ( 0.68 )
victim of sexual abuse	4	26188	460	56831192	464	56857844	18.87	7.05	50.5	是	18.87	67.1	7.05	50.48	是	18.71	6.99	是	4.23	0.74	是	legal issues	各类法律问题	crime victims	各种犯罪受害者	social circumstances	社会环境	性虐待受害者	18.87 ( 7.05 - 50.5 )	18.87 ( 67.1 )	18.71 ( 6.99 )	4.23 ( 0.74 )
myoglobin urine present	4	26188	210	56831442	214	56857844	41.34	15.37	111.17	是	41.33	154.47	15.37	111.14	是	40.58	15.09	是	5.34	0.88	是	musculoskeletal and soft tissue investigations (excl enzyme tests)	各种肌肉骨骼和软组织检查（不包括酶检测）	musculoskeletal and soft tissue tests nec	肌肉骨骼和软组织检验（不另分类）	investigations	各类检查	尿肌红蛋白检出	41.34 ( 15.37 - 111.17 )	41.33 ( 154.47 )	40.58 ( 15.09 )	5.34 ( 0.88 )
gait inability	4	26188	28714	56802938	28718	56857844	0.3	0.11	0.81	否	0.3	6.44	0.11	0.81	否	0.3	0.11	否	-1.73	-2.8	否	general system disorders nec	全身系统疾病（不另分类）	gait disturbances	行走障碍	general disorders and administration site conditions	全身性疾病及给药部位各种反应	步态无力	0.3 ( 0.11 - 0.81 )	0.3 ( 6.44 )	0.3 ( 0.11 )	-1.73 ( -2.8 )
fine motor skill dysfunction	4	26188	2542	56829110	2546	56857844	3.41	1.28	9.11	是	3.41	6.82	1.28	9.1	是	3.41	1.28	否	1.77	-0.09	否	movement disorders (incl parkinsonism)	运动障碍类（包括帕金森病）	dyskinesias and movement disorders nec	运动障碍和运动失调（不另分类）	nervous system disorders	各类神经系统疾病	精细运动技能障碍	3.41 ( 1.28 - 9.11 )	3.41 ( 6.82 )	3.41 ( 1.28 )	1.77 ( -0.09 )
conjunctivitis	4	26188	16389	56815263	16393	56857844	0.53	0.2	1.41	否	0.53	1.67	0.2	1.41	否	0.53	0.2	否	-0.92	-2.07	否	infections - pathogen unspecified	感染 - 未指明病原	eye and eyelid infections	眼睛和眼睑感染	infections and infestations	感染及侵染类疾病	结膜炎	0.53 ( 0.2 - 1.41 )	0.53 ( 1.67 )	0.53 ( 0.2 )	-0.92 ( -2.07 )
autoinflammatory disease	4	26188	171	56831481	175	56857844	50.76	18.83	136.82	是	50.76	190.64	18.83	136.78	是	49.62	18.41	是	5.63	0.9	是	immune disorders nec	免疫类疾病（不另分类）	autoinflammatory diseases	自身炎症性疾病类	immune system disorders	免疫系统疾病	自身炎症性疾病	50.76 ( 18.83 - 136.82 )	50.76 ( 190.64 )	49.62 ( 18.41 )	5.63 ( 0.9 )
blood pressure systolic decreased	4	26188	4087	56827565	4091	56857844	2.12	0.8	5.66	否	2.12	2.38	0.8	5.66	否	2.12	0.8	否	1.09	-0.5	否	cardiac and vascular investigations (excl enzyme tests)	心血管检查（不包括酶检测）	vascular tests nec (incl blood pressure)	各种血管检查（不另分类）（包括血压）	investigations	各类检查	收缩压降低	2.12 ( 0.8 - 5.66 )	2.12 ( 2.38 )	2.12 ( 0.8 )	1.09 ( -0.5 )
clostridium difficile infection	4	26188	19525	56812127	19529	56857844	0.44	0.17	1.18	否	0.44	2.78	0.17	1.18	否	0.44	0.17	否	-1.17	-2.29	否	bacterial infectious disorders	细菌感染性疾病	clostridia infections	各种梭状芽孢杆菌感染	infections and infestations	感染及侵染类疾病	难辨梭状芽胞杆菌感染	0.44 ( 0.17 - 1.18 )	0.44 ( 2.78 )	0.44 ( 0.17 )	-1.17 ( -2.29 )
neuralgia	4	26188	22108	56809544	22112	56857844	0.39	0.15	1.05	否	0.39	3.76	0.15	1.05	否	0.39	0.15	否	-1.35	-2.45	否	neurological disorders nec	神经类疾病（不另分类）	sensory abnormalities nec	各种感觉异常（不另分类）	nervous system disorders	各类神经系统疾病	神经痛	0.39 ( 0.15 - 1.05 )	0.39 ( 3.76 )	0.39 ( 0.15 )	-1.35 ( -2.45 )
resting tremor	4	26188	585	56831067	589	56857844	14.84	5.55	39.67	是	14.84	51.26	5.55	39.66	是	14.74	5.51	是	3.88	0.68	是	movement disorders (incl parkinsonism)	运动障碍类（包括帕金森病）	tremor (excl congenital)	各种颤抖（不包括先天性）	nervous system disorders	各类神经系统疾病	静止性震颤	14.84 ( 5.55 - 39.67 )	14.84 ( 51.26 )	14.74 ( 5.51 )	3.88 ( 0.68 )
social problem	4	26188	3683	56827969	3687	56857844	2.36	0.88	6.28	否	2.36	3.12	0.88	6.28	否	2.36	0.88	否	1.24	-0.4	否	lifestyle issues	生活方式问题	social issues nec	各种社会问题（不另分类）	social circumstances	社会环境	社会问题	2.36 ( 0.88 - 6.28 )	2.36 ( 3.12 )	2.36 ( 0.88 )	1.24 ( -0.4 )
torticollis	4	26188	1913	56829739	1917	56857844	4.54	1.7	12.1	是	4.54	11.01	1.7	12.1	是	4.53	1.7	否	2.18	0.12	是	muscle disorders	肌肉类疾病	muscle tone abnormalities	各种肌张力异常	musculoskeletal and connective tissue disorders	各种肌肉骨骼及结缔组织疾病	斜颈	4.54 ( 1.7 - 12.1 )	4.54 ( 11.01 )	4.53 ( 1.7 )	2.18 ( 0.12 )
steroid dependence	4	26188	664	56830988	668	56857844	13.07	4.89	34.94	是	13.07	44.32	4.89	34.93	是	13	4.86	是	3.7	0.64	是	therapeutic and nontherapeutic effects (excl toxicity)	治疗性及非治疗性反应类（不包括毒性）	therapeutic and nontherapeutic responses	各种治疗和非治疗反应	general disorders and administration site conditions	全身性疾病及给药部位各种反应	类固醇依赖	13.07 ( 4.89 - 34.94 )	13.07 ( 44.32 )	13 ( 4.86 )	3.7 ( 0.64 )
hepatic haemorrhage	4	26188	761	56830891	765	56857844	11.41	4.27	30.47	是	11.41	37.77	4.27	30.46	是	11.35	4.25	是	3.5	0.59	是	hepatic and hepatobiliary disorders	肝脏及肝胆类疾病	hepatic vascular disorders	各种肝血管病	hepatobiliary disorders	肝胆系统疾病	肝出血	11.41 ( 4.27 - 30.47 )	11.41 ( 37.77 )	11.35 ( 4.25 )	3.5 ( 0.59 )
splenic haemorrhage	4	26188	463	56831189	467	56857844	18.75	7.01	50.17	是	18.75	66.62	7.01	50.15	是	18.59	6.95	是	4.22	0.74	是	spleen, lymphatic and reticuloendothelial system disorders	脾、淋巴及网状内皮系统疾病	spleen disorders	各种脾病	blood and lymphatic system disorders	血液及淋巴系统疾病	脾出血	18.75 ( 7.01 - 50.17 )	18.75 ( 66.62 )	18.59 ( 6.95 )	4.22 ( 0.74 )
metabolic myopathy	4	26188	32	56831620	36	56857844	271.27	95.93	767.1	是	271.23	957.26	95.93	766.88	是	241.2	85.29	是	7.91	0.92	是	metabolic and nutritional disorders congenital	先天性代谢及营养类疾病	inborn errors of carbohydrate metabolism (excl glucose)	各种先天性碳水化合物代谢异常（不包括葡萄糖）	congenital, familial and genetic disorders	各种先天性家族性遗传性疾病	代谢性肌病	271.27 ( 95.93 - 767.1 )	271.23 ( 957.26 )	241.2 ( 85.29 )	7.91 ( 0.92 )
pupillary reflex impaired	4	26188	1647	56830005	1651	56857844	5.27	1.98	14.06	是	5.27	13.8	1.98	14.06	是	5.26	1.97	否	2.39	0.21	是	ocular neuromuscular disorders	眼神经肌肉类疾病	pupil disorders	各种瞳孔疾病	eye disorders	眼器官疾病	瞳孔反射受损	5.27 ( 1.98 - 14.06 )	5.27 ( 13.8 )	5.26 ( 1.97 )	2.39 ( 0.21 )
muscle spasticity	4	26188	11637	56820015	11641	56857844	0.75	0.28	1.99	否	0.75	0.35	0.28	1.99	否	0.75	0.28	否	-0.42	-1.64	否	neuromuscular disorders	神经肌肉类疾病	neuromuscular disorders nec	各种神经性肌肉疾病（不另分类）	nervous system disorders	各类神经系统疾病	肌肉痉挛状态	0.75 ( 0.28 - 1.99 )	0.75 ( 0.35 )	0.75 ( 0.28 )	-0.42 ( -1.64 )
diverticulum intestinal haemorrhagic	4	26188	2152	56829500	2156	56857844	4.03	1.51	10.76	是	4.03	9.11	1.51	10.76	是	4.03	1.51	否	2.01	0.03	是	diverticular disorders	憩室类疾病	diverticula	各种憩室	gastrointestinal disorders	胃肠系统疾病	肠憩室出血	4.03 ( 1.51 - 10.76 )	4.03 ( 9.11 )	4.03 ( 1.51 )	2.01 ( 0.03 )
persecutory delusion	4	26188	2244	56829408	2248	56857844	3.87	1.45	10.32	是	3.87	8.49	1.45	10.31	是	3.86	1.45	否	1.95	0	否	disturbances in thinking and perception	思维及感知紊乱	delusional symptoms	妄想综合征	psychiatric disorders	精神病类	被害妄想	3.87 ( 1.45 - 10.32 )	3.87 ( 8.49 )	3.86 ( 1.45 )	1.95 ( 0 )
pulmonary alveolar haemorrhage	4	26188	4963	56826689	4967	56857844	1.75	0.66	4.66	否	1.75	1.28	0.66	4.66	否	1.75	0.66	否	0.81	-0.69	否	lower respiratory tract disorders (excl obstruction and infection)	下呼吸道疾病（阻塞和感染除外）	parenchymal lung disorders nec	实质性肺疾病（不另分类）	respiratory, thoracic and mediastinal disorders	呼吸系统、胸及纵隔疾病	肺泡出血	1.75 ( 0.66 - 4.66 )	1.75 ( 1.28 )	1.75 ( 0.66 )	0.81 ( -0.69 )
blood pressure diastolic increased	4	26188	4212	56827440	4216	56857844	2.06	0.77	5.49	否	2.06	2.18	0.77	5.49	否	2.06	0.77	否	1.04	-0.53	否	cardiac and vascular investigations (excl enzyme tests)	心血管检查（不包括酶检测）	vascular tests nec (incl blood pressure)	各种血管检查（不另分类）（包括血压）	investigations	各类检查	舒张压升高	2.06 ( 0.77 - 5.49 )	2.06 ( 2.18 )	2.06 ( 0.77 )	1.04 ( -0.53 )
postictal state	4	26188	968	56830684	972	56857844	8.97	3.36	23.94	是	8.97	28.19	3.36	23.94	是	8.93	3.35	是	3.16	0.49	是	neurological disorders nec	神经类疾病（不另分类）	disturbances in consciousness nec	意识障碍（不另分类）	nervous system disorders	各类神经系统疾病	发作后状态	8.97 ( 3.36 - 23.94 )	8.97 ( 28.19 )	8.93 ( 3.35 )	3.16 ( 0.49 )
self mutilation	4	26188	201	56831451	205	56857844	43.19	16.05	116.2	是	43.18	161.6	16.05	116.17	是	42.36	15.74	是	5.4	0.89	是								43.19 ( 16.05 - 116.2 )	43.18 ( 161.6 )	42.36 ( 15.74 )	5.4 ( 0.89 )
blood chloride increased	4	26188	1565	56830087	1569	56857844	5.55	2.08	14.8	是	5.55	14.87	2.08	14.79	是	5.53	2.07	是	2.47	0.24	是	water, electrolyte and mineral investigations	水、电解质及矿物质的各种检查	mineral and electrolyte analyses	各种矿物质和电解质分析	investigations	各类检查	血氯化物升高	5.55 ( 2.08 - 14.8 )	5.55 ( 14.87 )	5.53 ( 2.07 )	2.47 ( 0.24 )
gun shot wound	4	26188	1711	56829941	1715	56857844	5.07	1.9	13.53	是	5.07	13.05	1.9	13.53	是	5.06	1.9	否	2.34	0.19	是	injuries nec	各种损伤（不另分类）	non-site specific injuries nec	部位不确定的各种损伤（不另分类）	injury, poisoning and procedural complications	各类损伤、中毒及操作并发症	枪伤	5.07 ( 1.9 - 13.53 )	5.07 ( 13.05 )	5.06 ( 1.9 )	2.34 ( 0.19 )
blood amylase increased	4	26188	1622	56830030	1626	56857844	5.35	2.01	14.28	是	5.35	14.12	2.01	14.27	是	5.34	2	否	2.42	0.22	是								5.35 ( 2.01 - 14.28 )	5.35 ( 14.12 )	5.34 ( 2 )	2.42 ( 0.22 )
ammonia increased	4	26188	4738	56826914	4742	56857844	1.83	0.69	4.88	否	1.83	1.51	0.69	4.88	否	1.83	0.69	否	0.87	-0.64	否	hepatobiliary investigations	肝胆系统检查	hepatobiliary function diagnostic procedures	肝胆功能诊断性操作	investigations	各类检查	氨升高	1.83 ( 0.69 - 4.88 )	1.83 ( 1.51 )	1.83 ( 0.69 )	0.87 ( -0.64 )
rib fracture	4	26188	18894	56812758	18898	56857844	0.46	0.17	1.22	否	0.46	2.55	0.17	1.22	否	0.46	0.17	否	-1.12	-2.25	否	bone and joint injuries	骨骼及关节损伤	thoracic cage fractures and dislocations	胸廓骨折和脱臼	injury, poisoning and procedural complications	各类损伤、中毒及操作并发症	肋骨骨折	0.46 ( 0.17 - 1.22 )	0.46 ( 2.55 )	0.46 ( 0.17 )	-1.12 ( -2.25 )
disability	4	26188	17948	56813704	17952	56857844	0.48	0.18	1.29	否	0.48	2.21	0.18	1.29	否	0.48	0.18	否	-1.05	-2.18	否	lifestyle issues	生活方式问题	disability issues	残疾问题	social circumstances	社会环境	残疾	0.48 ( 0.18 - 1.29 )	0.48 ( 2.21 )	0.48 ( 0.18 )	-1.05 ( -2.18 )
intentional misuse	4	26188	1777	56829875	1781	56857844	4.88	1.83	13.03	是	4.88	12.33	1.83	13.03	是	4.88	1.83	否	2.29	0.16	是								4.88 ( 1.83 - 13.03 )	4.88 ( 12.33 )	4.88 ( 1.83 )	2.29 ( 0.16 )
umbilical cord around neck	4	26188	567	56831085	571	56857844	15.31	5.73	40.94	是	15.31	53.12	5.73	40.92	是	15.21	5.69	是	3.93	0.69	是	neonatal and perinatal conditions	新生儿及围产期状况	umbilical cord complications	各种脐带并发症	pregnancy, puerperium and perinatal conditions	妊娠期、产褥期及围产期状况	脐带绕颈	15.31 ( 5.73 - 40.94 )	15.31 ( 53.12 )	15.21 ( 5.69 )	3.93 ( 0.69 )
hyperthermia malignant	4	26188	1355	56830297	1359	56857844	6.41	2.4	17.09	是	6.41	18.19	2.4	17.09	是	6.39	2.39	是	2.68	0.33	是	body temperature conditions	体温状况类	body temperature altered	体温变化	general disorders and administration site conditions	全身性疾病及给药部位各种反应	恶性高热	6.41 ( 2.4 - 17.09 )	6.41 ( 18.19 )	6.39 ( 2.39 )	2.68 ( 0.33 )
bradyphrenia	4	26188	6217	56825435	6221	56857844	1.4	0.52	3.72	否	1.4	0.45	0.52	3.72	否	1.4	0.52	否	0.48	-0.92	否	disturbances in thinking and perception	思维及感知紊乱	thinking disturbances	思维障碍	psychiatric disorders	精神病类	思维迟钝	1.4 ( 0.52 - 3.72 )	1.4 ( 0.45 )	1.4 ( 0.52 )	0.48 ( -0.92 )
creatinine renal clearance decreased	4	26188	3542	56828110	3546	56857844	2.45	0.92	6.53	否	2.45	3.43	0.92	6.53	否	2.45	0.92	否	1.29	-0.37	否	renal and urinary tract investigations and urinalyses	肾脏、泌尿道检查及尿液分析	renal function analyses	各种肾功能分析	investigations	各类检查	肾肌酐清除率降低	2.45 ( 0.92 - 6.53 )	2.45 ( 3.43 )	2.45 ( 0.92 )	1.29 ( -0.37 )
persistent foetal circulation	4	26188	591	56831061	595	56857844	14.69	5.49	39.27	是	14.69	50.67	5.49	39.26	是	14.59	5.46	是	3.87	0.68	是	cardiac and vascular disorders congenital	先天性心血管系统疾病	persistent foetal circulation disorders	持续性胎儿循环异常	congenital, familial and genetic disorders	各种先天性家族性遗传性疾病	胎儿循环症	14.69 ( 5.49 - 39.27 )	14.69 ( 50.67 )	14.59 ( 5.46 )	3.87 ( 0.68 )
bicuspid aortic valve	4	26188	554	56831098	558	56857844	15.67	5.86	41.9	是	15.67	54.53	5.86	41.89	是	15.56	5.82	是	3.96	0.7	是	cardiac and vascular disorders congenital	先天性心血管系统疾病	cardiac valve disorders congenital	先天性心瓣膜异常	congenital, familial and genetic disorders	各种先天性家族性遗传性疾病	二叶主动脉瓣	15.67 ( 5.86 - 41.9 )	15.67 ( 54.53 )	15.56 ( 5.82 )	3.96 ( 0.7 )
haemodialysis	4	26188	7992	56823660	7996	56857844	1.09	0.41	2.89	否	1.09	0.03	0.41	2.89	否	1.09	0.41	否	0.12	-1.2	否	renal and urinary tract therapeutic procedures	肾及泌尿道治疗类操作	renal therapeutic procedures	肾脏治疗类操作	surgical and medical procedures	各种手术及医疗操作	血液透析	1.09 ( 0.41 - 2.89 )	1.09 ( 0.03 )	1.09 ( 0.41 )	0.12 ( -1.2 )
impaired healing	4	26188	29130	56802522	29134	56857844	0.3	0.11	0.79	否	0.3	6.62	0.11	0.79	否	0.3	0.11	否	-1.75	-2.82	否	tissue disorders nec	组织疾病（不另分类）	healing abnormal nec	愈合异常（不另分类）	general disorders and administration site conditions	全身性疾病及给药部位各种反应	愈合不良	0.3 ( 0.11 - 0.79 )	0.3 ( 6.62 )	0.3 ( 0.11 )	-1.75 ( -2.82 )
intestinal malrotation	4	26188	245	56831407	249	56857844	35.43	13.19	95.17	是	35.43	131.67	13.19	95.14	是	34.87	12.98	是	5.12	0.86	是	gastrointestinal tract disorders congenital	先天性胃肠道系统疾病	intestinal disorders congenital	先天性肠疾	congenital, familial and genetic disorders	各种先天性家族性遗传性疾病	肠旋转不良	35.43 ( 13.19 - 95.17 )	35.43 ( 131.67 )	34.87 ( 12.98 )	5.12 ( 0.86 )
cytolytic hepatitis	4	26188	3150	56828502	3154	56857844	2.76	1.03	7.35	是	2.76	4.47	1.03	7.35	是	2.75	1.03	否	1.46	-0.26	否								2.76 ( 1.03 - 7.35 )	2.76 ( 4.47 )	2.75 ( 1.03 )	1.46 ( -0.26 )
blood sodium increased	4	26188	2484	56829168	2488	56857844	3.49	1.31	9.32	是	3.49	7.11	1.31	9.32	是	3.49	1.31	否	1.8	-0.07	否	water, electrolyte and mineral investigations	水、电解质及矿物质的各种检查	mineral and electrolyte analyses	各种矿物质和电解质分析	investigations	各类检查	血钠升高	3.49 ( 1.31 - 9.32 )	3.49 ( 7.11 )	3.49 ( 1.31 )	1.8 ( -0.07 )
faeces hard	4	26188	3495	56828157	3499	56857844	2.48	0.93	6.62	否	2.48	3.54	0.93	6.62	否	2.48	0.93	否	1.31	-0.35	否	gastrointestinal signs and symptoms	胃肠道系统症状和体征	faecal abnormalities nec	大便异常（不另分类）	gastrointestinal disorders	胃肠系统疾病	硬便	2.48 ( 0.93 - 6.62 )	2.48 ( 3.54 )	2.48 ( 0.93 )	1.31 ( -0.35 )
anhedonia	3	26189	25470	56806182	25473	56857844	0.26	0.08	0.79	否	0.26	6.51	0.08	0.79	否	0.26	0.08	否	-1.97	-3.11	否	depressed mood disorders and disturbances	抑郁性心境障碍和混乱	mood alterations with depressive symptoms	伴忧郁症状的情绪变化	psychiatric disorders	精神病类	快感缺乏	0.26 ( 0.08 - 0.79 )	0.26 ( 6.51 )	0.26 ( 0.08 )	-1.97 ( -3.11 )
feeling guilty	3	26189	1263	56830389	1266	56857844	5.15	1.66	16	是	5.15	10.02	1.66	16	是	5.14	1.66	否	2.36	-0.11	否	depressed mood disorders and disturbances	抑郁性心境障碍和混乱	mood alterations with depressive symptoms	伴忧郁症状的情绪变化	psychiatric disorders	精神病类	负罪感	5.15 ( 1.66 - 16 )	5.15 ( 10.02 )	5.14 ( 1.66 )	2.36 ( -0.11 )
indifference	3	26189	665	56830987	668	56857844	9.79	3.15	30.43	是	9.79	23.57	3.15	30.43	是	9.75	3.14	是	3.29	0.17	是	personality disorders and disturbances in behaviour	人性格异常及行为混乱	behaviour and socialisation disturbances	行为和社会关系障碍	psychiatric disorders	精神病类	淡漠	9.79 ( 3.15 - 30.43 )	9.79 ( 23.57 )	9.75 ( 3.14 )	3.29 ( 0.17 )
streptococcal infection	3	26189	5076	56826576	5079	56857844	1.28	0.41	3.98	否	1.28	0.19	0.41	3.98	否	1.28	0.41	否	0.36	-1.18	否	bacterial infectious disorders	细菌感染性疾病	streptococcal infections	各种链球菌感染	infections and infestations	感染及侵染类疾病	链球菌感染	1.28 ( 0.41 - 3.98 )	1.28 ( 0.19 )	1.28 ( 0.41 )	0.36 ( -1.18 )
contraindication to medical treatment	3	26189	1444	56830208	1447	56857844	4.51	1.45	14	是	4.51	8.17	1.45	13.99	是	4.5	1.45	否	2.17	-0.18	否	lifestyle issues	生活方式问题	social issues nec	各种社会问题（不另分类）	social circumstances	社会环境	医疗禁忌	4.51 ( 1.45 - 14 )	4.51 ( 8.17 )	4.5 ( 1.45 )	2.17 ( -0.18 )
physical disability	3	26189	4247	56827405	4250	56857844	1.53	0.49	4.75	否	1.53	0.56	0.49	4.75	否	1.53	0.49	否	0.62	-1.01	否	lifestyle issues	生活方式问题	disability issues	残疾问题	social circumstances	社会环境	身体残疾	1.53 ( 0.49 - 4.75 )	1.53 ( 0.56 )	1.53 ( 0.49 )	0.62 ( -1.01 )
platelet dysfunction	3	26189	250	56831402	253	56857844	26.04	8.34	81.3	是	26.04	71.37	8.34	81.28	是	25.74	8.25	是	4.69	0.39	是	platelet disorders	血小板类疾病	platelet disorders nec	各种血小板疾病（不另分类）	blood and lymphatic system disorders	血液及淋巴系统疾病	血小板功能障碍	26.04 ( 8.34 - 81.3 )	26.04 ( 71.37 )	25.74 ( 8.25 )	4.69 ( 0.39 )
menorrhagia	3	26189	19338	56812314	19341	56857844	0.34	0.11	1.04	否	0.34	3.92	0.11	1.04	否	0.34	0.11	否	-1.57	-2.75	否								0.34 ( 0.11 - 1.04 )	0.34 ( 3.92 )	0.34 ( 0.11 )	-1.57 ( -2.75 )
cardiovascular disorder	3	26189	24268	56807384	24271	56857844	0.27	0.09	0.83	否	0.27	5.99	0.09	0.83	否	0.27	0.09	否	-1.9	-3.05	否	cardiac disorders, signs and symptoms nec	心脏相关疾病、症状和体征（不另分类）	cardiac disorders nec	各种心脏疾病（不另分类）	cardiac disorders	心脏器官疾病	心血管疾病	0.27 ( 0.09 - 0.83 )	0.27 ( 5.99 )	0.27 ( 0.09 )	-1.9 ( -3.05 )
rash morbilliform	3	26189	2512	56829140	2515	56857844	2.59	0.84	8.04	否	2.59	2.93	0.84	8.04	否	2.59	0.83	否	1.37	-0.55	否	epidermal and dermal conditions	表皮及真皮状况	rashes, eruptions and exanthems nec	出疹、发疹和皮疹（不另分类）	skin and subcutaneous tissue disorders	皮肤及皮下组织类疾病	麻疹样皮疹	2.59 ( 0.84 - 8.04 )	2.59 ( 2.93 )	2.59 ( 0.83 )	1.37 ( -0.55 )
gastrointestinal pain	3	26189	9823	56821829	9826	56857844	0.66	0.21	2.06	否	0.66	0.52	0.21	2.05	否	0.66	0.21	否	-0.59	-1.91	否	gastrointestinal signs and symptoms	胃肠道系统症状和体征	gastrointestinal and abdominal pains (excl oral and throat)	胃肠道和腹部疼痛（不包括口腔和咽喉）	gastrointestinal disorders	胃肠系统疾病	胃肠痛	0.66 ( 0.21 - 2.06 )	0.66 ( 0.52 )	0.66 ( 0.21 )	-0.59 ( -1.91 )
foetal heart rate deceleration abnormality	3	26189	627	56831025	630	56857844	10.38	3.34	32.28	是	10.38	25.31	3.34	32.28	是	10.34	3.32	是	3.37	0.18	是	cardiac arrhythmias	心律失常类疾病	rate and rhythm disorders nec	心率和节律异常（不另分类）	cardiac disorders	心脏器官疾病	胎心率减速异常	10.38 ( 3.34 - 32.28 )	10.38 ( 25.31 )	10.34 ( 3.32 )	3.37 ( 0.18 )
body height decreased	3	26189	10358	56821294	10361	56857844	0.63	0.2	1.95	否	0.63	0.66	0.2	1.95	否	0.63	0.2	否	-0.67	-1.97	否	physical examination and organ system status topics	体检和器官系统状态主题	physical examination procedures and organ system status	体检步骤和器官系统状态	investigations	各类检查	身高降低	0.63 ( 0.2 - 1.95 )	0.63 ( 0.66 )	0.63 ( 0.2 )	-0.67 ( -1.97 )
hip fracture	3	26189	29449	56802203	29452	56857844	0.22	0.07	0.69	否	0.22	8.24	0.07	0.69	否	0.22	0.07	否	-2.18	-3.31	否	bone and joint injuries	骨骼及关节损伤	limb fractures and dislocations	四肢骨折与脱位	injury, poisoning and procedural complications	各类损伤、中毒及操作并发症	髋部骨折	0.22 ( 0.07 - 0.69 )	0.22 ( 8.24 )	0.22 ( 0.07 )	-2.18 ( -3.31 )
brain death	3	26189	2855	56828797	2858	56857844	2.28	0.73	7.07	否	2.28	2.15	0.73	7.07	否	2.28	0.73	否	1.19	-0.66	否	fatal outcomes	致命后果	death and sudden death	死亡和猝死	general disorders and administration site conditions	全身性疾病及给药部位各种反应	脑死亡	2.28 ( 0.73 - 7.07 )	2.28 ( 2.15 )	2.28 ( 0.73 )	1.19 ( -0.66 )
thermal burn	3	26189	6614	56825038	6617	56857844	0.98	0.32	3.05	否	0.98	0	0.32	3.05	否	0.98	0.32	否	-0.02	-1.46	否	injuries by physical agents	各种物理因素损伤	thermal burns	各种热灼伤	injury, poisoning and procedural complications	各类损伤、中毒及操作并发症	热灼伤	0.98 ( 0.32 - 3.05 )	0.98 ( 0 )	0.98 ( 0.32 )	-0.02 ( -1.46 )
spleen congestion	3	26189	178	56831474	181	56857844	36.57	11.68	114.49	是	36.57	102.07	11.68	114.46	是	35.98	11.49	是	5.17	0.43	是	spleen, lymphatic and reticuloendothelial system disorders	脾、淋巴及网状内皮系统疾病	spleen disorders	各种脾病	blood and lymphatic system disorders	血液及淋巴系统疾病	脾淤血	36.57 ( 11.68 - 114.49 )	36.57 ( 102.07 )	35.98 ( 11.49 )	5.17 ( 0.43 )
convulsion neonatal	3	26189	509	56831143	512	56857844	12.79	4.11	39.79	是	12.79	32.41	4.11	39.78	是	12.72	4.09	是	3.67	0.25	是								12.79 ( 4.11 - 39.79 )	12.79 ( 32.41 )	12.72 ( 4.09 )	3.67 ( 0.25 )
deafness neurosensory	3	26189	2896	56828756	2899	56857844	2.25	0.72	6.97	否	2.25	2.08	0.72	6.97	否	2.25	0.72	否	1.17	-0.67	否	hearing disorders	听力障碍类疾病	hearing losses	各种听力丧失	ear and labyrinth disorders	耳及迷路类疾病	感音神经性聋	2.25 ( 0.72 - 6.97 )	2.25 ( 2.08 )	2.25 ( 0.72 )	1.17 ( -0.67 )
cor pulmonale	3	26189	951	56830701	954	56857844	6.85	2.2	21.26	是	6.84	14.93	2.2	21.26	是	6.83	2.2	是	2.77	0.03	是	heart failures	各类心脏衰竭	right ventricular failures	各种右心室衰竭	cardiac disorders	心脏器官疾病	肺源性心脏病	6.85 ( 2.2 - 21.26 )	6.84 ( 14.93 )	6.83 ( 2.2 )	2.77 ( 0.03 )
disinhibition	3	26189	1489	56830163	1492	56857844	4.37	1.41	13.57	是	4.37	7.79	1.41	13.57	是	4.36	1.41	否	2.13	-0.2	否	personality disorders and disturbances in behaviour	人性格异常及行为混乱	behaviour and socialisation disturbances	行为和社会关系障碍	psychiatric disorders	精神病类	抑制解除	4.37 ( 1.41 - 13.57 )	4.37 ( 7.79 )	4.36 ( 1.41 )	2.13 ( -0.2 )
flight of ideas	3	26189	488	56831164	491	56857844	13.34	4.29	41.51	是	13.34	34.03	4.29	41.5	是	13.26	4.26	是	3.73	0.26	是	disturbances in thinking and perception	思维及感知紊乱	thinking disturbances	思维障碍	psychiatric disorders	精神病类	思维奔逸	13.34 ( 4.29 - 41.51 )	13.34 ( 34.03 )	13.26 ( 4.26 )	3.73 ( 0.26 )
neonatal asphyxia	3	26189	652	56831000	655	56857844	9.98	3.21	31.04	是	9.98	24.14	3.21	31.03	是	9.94	3.2	是	3.31	0.17	是	neonatal respiratory disorders	各种新生儿呼吸系统疾病	neonatal hypoxic conditions	新生儿缺氧病症	respiratory, thoracic and mediastinal disorders	呼吸系统、胸及纵隔疾病	新生儿窒息	9.98 ( 3.21 - 31.04 )	9.98 ( 24.14 )	9.94 ( 3.2 )	3.31 ( 0.17 )
obsessive thoughts	3	26189	1675	56829977	1678	56857844	3.89	1.25	12.06	是	3.89	6.42	1.25	12.06	是	3.88	1.25	否	1.96	-0.27	否	anxiety disorders and symptoms	焦虑症及症状	obsessive-compulsive disorders and symptoms	各种强迫症及症状	psychiatric disorders	精神病类	强迫性思考	3.89 ( 1.25 - 12.06 )	3.89 ( 6.42 )	3.88 ( 1.25 )	1.96 ( -0.27 )
neoplasm malignant	3	26189	60942	56770710	60945	56857844	0.11	0.03	0.33	否	0.11	22.43	0.03	0.33	否	0.11	0.03	否	-3.23	-4.3	否	miscellaneous and site unspecified neoplasms malignant and unspecified	其他肿瘤、部位不明恶性肿瘤及性质不明肿瘤	neoplasms malignant site unspecified nec	部位不确定的恶性肿瘤（不另分类）	neoplasms benign, malignant and unspecified (incl cysts and polyps)	良性、恶性及性质不明的肿瘤（包括囊状和息肉状）	恶性肿瘤	0.11 ( 0.03 - 0.33 )	0.11 ( 22.43 )	0.11 ( 0.03 )	-3.23 ( -4.3 )
parkinson's disease	3	26189	17431	56814221	17434	56857844	0.37	0.12	1.16	否	0.37	3.15	0.12	1.16	否	0.37	0.12	否	-1.42	-2.62	否	movement disorders (incl parkinsonism)	运动障碍类（包括帕金森病）	parkinson's disease and parkinsonism	帕金森病和帕金森综合征	nervous system disorders	各类神经系统疾病	帕金森病	0.37 ( 0.12 - 1.16 )	0.37 ( 3.15 )	0.37 ( 0.12 )	-1.42 ( -2.62 )
language disorder	3	26189	1994	56829658	1997	56857844	3.26	1.05	10.13	是	3.26	4.71	1.05	10.13	是	3.26	1.05	否	1.71	-0.39	否	neurological disorders nec	神经类疾病（不另分类）	speech and language abnormalities	说话和语言异常	nervous system disorders	各类神经系统疾病	语言障碍	3.26 ( 1.05 - 10.13 )	3.26 ( 4.71 )	3.26 ( 1.05 )	1.71 ( -0.39 )
parkinsonian gait	3	26189	564	56831088	567	56857844	11.54	3.71	35.9	是	11.54	28.73	3.71	35.89	是	11.49	3.69	是	3.52	0.22	是	movement disorders (incl parkinsonism)	运动障碍类（包括帕金森病）	parkinson's disease and parkinsonism	帕金森病和帕金森综合征	nervous system disorders	各类神经系统疾病	帕金森氏步态	11.54 ( 3.71 - 35.9 )	11.54 ( 28.73 )	11.49 ( 3.69 )	3.52 ( 0.22 )
bladder disorder	3	26189	9297	56822355	9300	56857844	0.7	0.23	2.17	否	0.7	0.39	0.23	2.17	否	0.7	0.23	否	-0.51	-1.84	否	bladder and bladder neck disorders (excl calculi)	膀胱及膀胱颈疾病（不包括结石）	bladder disorders nec	各种膀胱疾病（不另分类）	renal and urinary disorders	肾脏及泌尿系统疾病	膀胱疾病	0.7 ( 0.23 - 2.17 )	0.7 ( 0.39 )	0.7 ( 0.23 )	-0.51 ( -1.84 )
no therapeutic response	3	26189	12216	56819436	12219	56857844	0.53	0.17	1.65	否	0.53	1.23	0.17	1.65	否	0.53	0.17	否	-0.91	-2.17	否								0.53 ( 0.17 - 1.65 )	0.53 ( 1.23 )	0.53 ( 0.17 )	-0.91 ( -2.17 )
reversible cerebral vasoconstriction syndrome	3	26189	1725	56829927	1728	56857844	3.77	1.22	11.71	是	3.77	6.11	1.22	11.71	是	3.77	1.21	否	1.91	-0.29	否	central nervous system vascular disorders	中枢神经系统血管疾病	central nervous system vascular disorders nec	中枢神经系统血管疾病（不另分类）	nervous system disorders	各类神经系统疾病	可逆性脑血管收缩综合征	3.77 ( 1.22 - 11.71 )	3.77 ( 6.11 )	3.77 ( 1.21 )	1.91 ( -0.29 )
haemoglobin increased	3	26189	3915	56827737	3918	56857844	1.66	0.54	5.16	否	1.66	0.79	0.54	5.16	否	1.66	0.54	否	0.73	-0.93	否	haematology investigations (incl blood groups)	血液类检查（包括血型）	red blood cell analyses	各种红细胞分析	investigations	各类检查	血红蛋白升高	1.66 ( 0.54 - 5.16 )	1.66 ( 0.79 )	1.66 ( 0.54 )	0.73 ( -0.93 )
psychomotor skills impaired	3	26189	2432	56829220	2435	56857844	2.68	0.86	8.31	否	2.68	3.15	0.86	8.3	否	2.67	0.86	否	1.42	-0.53	否	neurological disorders nec	神经类疾病（不另分类）	nervous system disorders nec	神经系统异常（不另分类）	nervous system disorders	各类神经系统疾病	精神运动技能损伤	2.68 ( 0.86 - 8.31 )	2.68 ( 3.15 )	2.67 ( 0.86 )	1.42 ( -0.53 )
vein disorder	3	26189	4717	56826935	4720	56857844	1.38	0.44	4.28	否	1.38	0.31	0.44	4.28	否	1.38	0.44	否	0.46	-1.11	否	vascular disorders nec	血管疾病（不另分类）	non-site specific vascular disorders nec	部位不确定的血管疾病（不另分类）	vascular disorders	血管与淋巴管类疾病	静脉疾病	1.38 ( 0.44 - 4.28 )	1.38 ( 0.31 )	1.38 ( 0.44 )	0.46 ( -1.11 )
disease recurrence	3	26189	44354	56787298	44357	56857844	0.15	0.05	0.45	否	0.15	14.89	0.05	0.46	否	0.15	0.05	否	-2.77	-3.86	否	general system disorders nec	全身系统疾病（不另分类）	general signs and symptoms nec	一般症状和体征（不另分类）	general disorders and administration site conditions	全身性疾病及给药部位各种反应	疾病复发	0.15 ( 0.05 - 0.45 )	0.15 ( 14.89 )	0.15 ( 0.05 )	-2.77 ( -3.86 )
vasoplegia syndrome	3	26189	1391	56830261	1394	56857844	4.68	1.51	14.53	是	4.68	8.66	1.51	14.53	是	4.67	1.5	否	2.22	-0.16	否	procedural related injuries and complications nec	操作相关伤害与并发症（不另分类）	cardiac and vascular procedural complications	心脏和血管操作并发症	injury, poisoning and procedural complications	各类损伤、中毒及操作并发症	血管麻痹综合征	4.68 ( 1.51 - 14.53 )	4.68 ( 8.66 )	4.67 ( 1.5 )	2.22 ( -0.16 )
ankylosing spondylitis	3	26189	11547	56820105	11550	56857844	0.56	0.18	1.75	否	0.56	1.01	0.18	1.75	否	0.56	0.18	否	-0.83	-2.1	否	joint disorders	关节类疾病	spondyloarthropathies	脊柱类关节病	musculoskeletal and connective tissue disorders	各种肌肉骨骼及结缔组织疾病	强直性脊柱炎	0.56 ( 0.18 - 1.75 )	0.56 ( 1.01 )	0.56 ( 0.18 )	-0.83 ( -2.1 )
bedridden	3	26189	12157	56819495	12160	56857844	0.54	0.17	1.66	否	0.54	1.21	0.17	1.66	否	0.54	0.17	否	-0.9	-2.17	否	lifestyle issues	生活方式问题	disability issues	残疾问题	social circumstances	社会环境	卧床不起的	0.54 ( 0.17 - 1.66 )	0.54 ( 1.21 )	0.54 ( 0.17 )	-0.9 ( -2.17 )
fungal infection	3	26189	30656	56800996	30659	56857844	0.21	0.07	0.66	否	0.21	8.77	0.07	0.66	否	0.21	0.07	否	-2.24	-3.36	否	fungal infectious disorders	真菌感染性疾病	fungal infections nec	各种真菌感染（不另分类）	infections and infestations	感染及侵染类疾病	真菌感染	0.21 ( 0.07 - 0.66 )	0.21 ( 8.77 )	0.21 ( 0.07 )	-2.24 ( -3.36 )
otitis media	3	26189	3049	56828603	3052	56857844	2.14	0.69	6.62	否	2.13	1.81	0.69	6.62	否	2.13	0.69	否	1.09	-0.71	否	infections - pathogen unspecified	感染 - 未指明病原	ear infections	各种耳部感染	infections and infestations	感染及侵染类疾病	中耳炎	2.14 ( 0.69 - 6.62 )	2.13 ( 1.81 )	2.13 ( 0.69 )	1.09 ( -0.71 )
drug-disease interaction	3	26189	525	56831127	528	56857844	12.4	3.99	38.58	是	12.4	31.26	3.99	38.57	是	12.33	3.96	是	3.62	0.24	是	therapeutic and nontherapeutic effects (excl toxicity)	治疗性及非治疗性反应类（不包括毒性）	interactions	各种相互作用	general disorders and administration site conditions	全身性疾病及给药部位各种反应	药病相互作用	12.4 ( 3.99 - 38.58 )	12.4 ( 31.26 )	12.33 ( 3.96 )	3.62 ( 0.24 )
intervertebral disc degeneration	3	26189	8843	56822809	8846	56857844	0.74	0.24	2.28	否	0.74	0.28	0.24	2.28	否	0.74	0.24	否	-0.44	-1.79	否	musculoskeletal and connective tissue deformities (incl intervertebral disc disorders)	肌肉骨骼和结缔组织畸形（包括椎间盘疾病）	intervertebral disc disorders nec	各种椎间盘疾病（不另分类）	musculoskeletal and connective tissue disorders	各种肌肉骨骼及结缔组织疾病	椎间盘退行性变	0.74 ( 0.24 - 2.28 )	0.74 ( 0.28 )	0.74 ( 0.24 )	-0.44 ( -1.79 )
musculoskeletal chest pain	3	26189	14313	56817339	14316	56857844	0.45	0.15	1.41	否	0.45	1.96	0.15	1.41	否	0.45	0.15	否	-1.14	-2.37	否	musculoskeletal and connective tissue disorders nec	肌肉骨骼和结缔组织疾病（不另分类）	musculoskeletal and connective tissue pain and discomfort	肌肉骨骼和结缔组织的各种疼痛与不适	musculoskeletal and connective tissue disorders	各种肌肉骨骼及结缔组织疾病	胸部肌肉骨骼疼痛	0.45 ( 0.15 - 1.41 )	0.45 ( 1.96 )	0.45 ( 0.15 )	-1.14 ( -2.37 )
pelvic fracture	3	26189	7084	56824568	7087	56857844	0.92	0.3	2.85	否	0.92	0.02	0.3	2.85	否	0.92	0.3	否	-0.12	-1.54	否	bone and joint injuries	骨骼及关节损伤	pelvic fractures and dislocations	骨盆骨折和脱臼	injury, poisoning and procedural complications	各类损伤、中毒及操作并发症	骨盆骨折	0.92 ( 0.3 - 2.85 )	0.92 ( 0.02 )	0.92 ( 0.3 )	-0.12 ( -1.54 )
pemphigoid	3	26189	6380	56825272	6383	56857844	1.02	0.33	3.16	否	1.02	0	0.33	3.16	否	1.02	0.33	否	0.03	-1.42	否	epidermal and dermal conditions	表皮及真皮状况	bullous conditions	各种大疱性皮肤病	skin and subcutaneous tissue disorders	皮肤及皮下组织类疾病	类天疱疮	1.02 ( 0.33 - 3.16 )	1.02 ( 0 )	1.02 ( 0.33 )	0.03 ( -1.42 )
sneezing	3	26189	20376	56811276	20379	56857844	0.32	0.1	0.99	否	0.32	4.35	0.1	0.99	否	0.32	0.1	否	-1.65	-2.82	否	respiratory tract signs and symptoms	呼吸道症状和体征	upper respiratory tract signs and symptoms	上呼吸道症状和体征	respiratory, thoracic and mediastinal disorders	呼吸系统、胸及纵隔疾病	喷嚏	0.32 ( 0.1 - 0.99 )	0.32 ( 4.35 )	0.32 ( 0.1 )	-1.65 ( -2.82 )
thrombophlebitis	3	26189	3321	56828331	3324	56857844	1.96	0.63	6.08	否	1.96	1.41	0.63	6.08	否	1.96	0.63	否	0.97	-0.78	否	embolism and thrombosis	栓塞及血栓	peripheral embolism and thrombosis	周围栓塞和血栓形成	vascular disorders	血管与淋巴管类疾病	血栓性静脉炎	1.96 ( 0.63 - 6.08 )	1.96 ( 1.41 )	1.96 ( 0.63 )	0.97 ( -0.78 )
selective eating disorder	3	26189	859	56830793	862	56857844	7.58	2.44	23.55	是	7.58	17.07	2.44	23.54	是	7.56	2.43	是	2.92	0.07	是	eating disorders and disturbances	饮食障碍和混乱	eating disorders nec	各种摄食障碍（不另分类）	psychiatric disorders	精神病类	选择性进食障碍	7.58 ( 2.44 - 23.55 )	7.58 ( 17.07 )	7.56 ( 2.43 )	2.92 ( 0.07 )
cholestatic liver injury	3	26189	1856	56829796	1859	56857844	3.51	1.13	10.89	是	3.51	5.37	1.13	10.88	是	3.5	1.13	否	1.81	-0.34	否	hepatic and hepatobiliary disorders	肝脏及肝胆类疾病	hepatocellular damage and hepatitis nec	肝细胞损害和肝炎（不另分类）	hepatobiliary disorders	肝胆系统疾病	胆汁郁积性肝病损伤	3.51 ( 1.13 - 10.89 )	3.51 ( 5.37 )	3.5 ( 1.13 )	1.81 ( -0.34 )
herbal interaction	3	26189	311	56831341	314	56857844	20.93	6.71	65.26	是	20.93	56.39	6.71	65.25	是	20.74	6.65	是	4.37	0.35	是	therapeutic and nontherapeutic effects (excl toxicity)	治疗性及非治疗性反应类（不包括毒性）	interactions	各种相互作用	general disorders and administration site conditions	全身性疾病及给药部位各种反应	草药相互作用	20.93 ( 6.71 - 65.26 )	20.93 ( 56.39 )	20.74 ( 6.65 )	4.37 ( 0.35 )
urinary hesitation	3	26189	2234	56829418	2237	56857844	2.91	0.94	9.04	否	2.91	3.77	0.94	9.04	否	2.91	0.94	否	1.54	-0.47	否	urinary tract signs and symptoms	各种泌尿道体征和症状	bladder and urethral symptoms	膀胱和尿道症状	renal and urinary disorders	肾脏及泌尿系统疾病	排尿迟缓	2.91 ( 0.94 - 9.04 )	2.91 ( 3.77 )	2.91 ( 0.94 )	1.54 ( -0.47 )
laryngeal disorder	3	26189	627	56831025	630	56857844	10.38	3.34	32.28	是	10.38	25.31	3.34	32.28	是	10.34	3.32	是	3.37	0.18	是	upper respiratory tract disorders (excl infections)	上呼吸道疾病（不包括感染）	laryngeal and adjacent sites disorders nec (excl infections and neoplasms)	喉部和相邻部位疾病（不另分类）（不包括感染和肿瘤）	respiratory, thoracic and mediastinal disorders	呼吸系统、胸及纵隔疾病	喉部疾病	10.38 ( 3.34 - 32.28 )	10.38 ( 25.31 )	10.34 ( 3.32 )	3.37 ( 0.18 )
ear discomfort	3	26189	9430	56822222	9433	56857844	0.69	0.22	2.14	否	0.69	0.42	0.22	2.14	否	0.69	0.22	否	-0.53	-1.86	否	aural disorders nec	听觉疾病（不另分类）	ear disorders nec	各种耳部疾病（不另分类）	ear and labyrinth disorders	耳及迷路类疾病	耳部不适	0.69 ( 0.22 - 2.14 )	0.69 ( 0.42 )	0.69 ( 0.22 )	-0.53 ( -1.86 )
limb crushing injury	3	26189	714	56830938	717	56857844	9.12	2.93	28.34	是	9.12	21.59	2.93	28.33	是	9.08	2.92	是	3.18	0.14	是	injuries nec	各种损伤（不另分类）	site specific injuries nec	部位确定的各种损伤（不另分类）	injury, poisoning and procedural complications	各类损伤、中毒及操作并发症	肢体挤压伤	9.12 ( 2.93 - 28.34 )	9.12 ( 21.59 )	9.08 ( 2.92 )	3.18 ( 0.14 )
wrist fracture	3	26189	11113	56820539	11116	56857844	0.59	0.19	1.82	否	0.59	0.88	0.19	1.82	否	0.59	0.19	否	-0.77	-2.06	否	bone and joint injuries	骨骼及关节损伤	limb fractures and dislocations	四肢骨折与脱位	injury, poisoning and procedural complications	各类损伤、中毒及操作并发症	腕部骨折	0.59 ( 0.19 - 1.82 )	0.59 ( 0.88 )	0.59 ( 0.19 )	-0.77 ( -2.06 )
underdose	3	26189	66891	56764761	66894	56857844	0.1	0.03	0.3	否	0.1	25.15	0.03	0.3	否	0.1	0.03	否	-3.36	-4.43	否	overdoses and underdoses nec	用药过量及用药剂量不足（不另分类）	underdoses nec	用药剂量不足（不另分类）	injury, poisoning and procedural complications	各类损伤、中毒及操作并发症	用药剂量不足	0.1 ( 0.03 - 0.3 )	0.1 ( 25.15 )	0.1 ( 0.03 )	-3.36 ( -4.43 )
subarachnoid haemorrhage	3	26189	9478	56822174	9481	56857844	0.69	0.22	2.13	否	0.69	0.43	0.22	2.13	否	0.69	0.22	否	-0.54	-1.87	否	central nervous system vascular disorders	中枢神经系统血管疾病	central nervous system haemorrhages and cerebrovascular accidents	中枢神经系统出血和脑血管意外	nervous system disorders	各类神经系统疾病	蛛网膜下腔出血	0.69 ( 0.22 - 2.13 )	0.69 ( 0.43 )	0.69 ( 0.22 )	-0.54 ( -1.87 )
chromaturia	3	26189	20826	56810826	20829	56857844	0.31	0.1	0.97	否	0.31	4.54	0.1	0.97	否	0.31	0.1	否	-1.68	-2.85	否	urinary tract signs and symptoms	各种泌尿道体征和症状	urinary abnormalities	各种泌尿系统障碍	renal and urinary disorders	肾脏及泌尿系统疾病	色素尿	0.31 ( 0.1 - 0.97 )	0.31 ( 4.54 )	0.31 ( 0.1 )	-1.68 ( -2.85 )
vitamin b12 deficiency	3	26189	3637	56828015	3640	56857844	1.79	0.58	5.55	否	1.79	1.04	0.58	5.55	否	1.79	0.58	否	0.84	-0.86	否	vitamin related disorders	维生素相关性疾病	water soluble vitamin deficiencies	水溶性维生素缺乏	metabolism and nutrition disorders	代谢及营养类疾病	维生素 B12 缺乏症	1.79 ( 0.58 - 5.55 )	1.79 ( 1.04 )	1.79 ( 0.58 )	0.84 ( -0.86 )
acute coronary syndrome	3	26189	7919	56823733	7922	56857844	0.82	0.27	2.55	否	0.82	0.12	0.27	2.55	否	0.82	0.27	否	-0.28	-1.66	否	coronary artery disorders	冠状动脉类疾病	ischaemic coronary artery disorders	各种缺血性冠状动脉疾病	cardiac disorders	心脏器官疾病	急性冠脉综合征	0.82 ( 0.27 - 2.55 )	0.82 ( 0.12 )	0.82 ( 0.27 )	-0.28 ( -1.66 )
abscess	3	26189	14661	56816991	14664	56857844	0.44	0.14	1.38	否	0.44	2.09	0.14	1.38	否	0.44	0.14	否	-1.17	-2.4	否	infections - pathogen unspecified	感染 - 未指明病原	infections nec	各种感染（不另分类）	infections and infestations	感染及侵染类疾病	脓肿	0.44 ( 0.14 - 1.38 )	0.44 ( 2.09 )	0.44 ( 0.14 )	-1.17 ( -2.4 )
chronic hepatitis	3	26189	731	56830921	734	56857844	8.91	2.87	27.68	是	8.9	20.97	2.87	27.67	是	8.87	2.85	是	3.15	0.13	是	hepatic and hepatobiliary disorders	肝脏及肝胆类疾病	hepatocellular damage and hepatitis nec	肝细胞损害和肝炎（不另分类）	hepatobiliary disorders	肝胆系统疾病	慢性肝炎	8.91 ( 2.87 - 27.68 )	8.9 ( 20.97 )	8.87 ( 2.85 )	3.15 ( 0.13 )
mouth haemorrhage	3	26189	6743	56824909	6746	56857844	0.97	0.31	2.99	否	0.97	0	0.31	2.99	否	0.97	0.31	否	-0.05	-1.48	否	oral soft tissue conditions	口腔软组织类疾病	oral soft tissue haemorrhages	口部软组织出血	gastrointestinal disorders	胃肠系统疾病	口腔出血	0.97 ( 0.31 - 2.99 )	0.97 ( 0 )	0.97 ( 0.31 )	-0.05 ( -1.48 )
blood ph decreased	3	26189	1577	56830075	1580	56857844	4.13	1.33	12.81	是	4.13	7.1	1.33	12.81	是	4.12	1.33	否	2.04	-0.23	否	metabolic, nutritional and blood gas investigations	代谢、营养和血气检查	blood gas and acid base analyses	血气和酸碱分析	investigations	各类检查	血 PH 值降低	4.13 ( 1.33 - 12.81 )	4.13 ( 7.1 )	4.12 ( 1.33 )	2.04 ( -0.23 )
myoglobin blood increased	3	26189	1397	56830255	1400	56857844	4.66	1.5	14.47	是	4.66	8.6	1.5	14.46	是	4.65	1.5	否	2.22	-0.16	否	musculoskeletal and soft tissue investigations (excl enzyme tests)	各种肌肉骨骼和软组织检查（不包括酶检测）	musculoskeletal and soft tissue tests nec	肌肉骨骼和软组织检验（不另分类）	investigations	各类检查	血肌红蛋白升高	4.66 ( 1.5 - 14.47 )	4.66 ( 8.6 )	4.65 ( 1.5 )	2.22 ( -0.16 )
immune thrombocytopenic purpura	3	26189	2790	56828862	2793	56857844	2.33	0.75	7.24	否	2.33	2.28	0.75	7.24	否	2.33	0.75	否	1.22	-0.64	否								2.33 ( 0.75 - 7.24 )	2.33 ( 2.28 )	2.33 ( 0.75 )	1.22 ( -0.64 )
atrioventricular block complete	3	26189	6135	56825517	6138	56857844	1.06	0.34	3.29	否	1.06	0.01	0.34	3.29	否	1.06	0.34	否	0.09	-1.38	否	cardiac arrhythmias	心律失常类疾病	cardiac conduction disorders	心脏传导系统异常	cardiac disorders	心脏器官疾病	完全性房室传导阻滞	1.06 ( 0.34 - 3.29 )	1.06 ( 0.01 )	1.06 ( 0.34 )	0.09 ( -1.38 )
blood phosphorus decreased	3	26189	3297	56828355	3300	56857844	1.97	0.64	6.13	否	1.97	1.44	0.64	6.12	否	1.97	0.64	否	0.98	-0.78	否	water, electrolyte and mineral investigations	水、电解质及矿物质的各种检查	mineral and electrolyte analyses	各种矿物质和电解质分析	investigations	各类检查	血磷降低	1.97 ( 0.64 - 6.13 )	1.97 ( 1.44 )	1.97 ( 0.64 )	0.98 ( -0.78 )
abdominal wall haematoma	3	26189	1842	56829810	1845	56857844	3.53	1.14	10.97	是	3.53	5.44	1.14	10.97	是	3.53	1.14	否	1.82	-0.33	否	abdominal hernias and other abdominal wall conditions	腹部疝及其它腹壁疾病	abdominal wall conditions nec	各种腹壁疾病（不另分类）	gastrointestinal disorders	胃肠系统疾病	腹壁血肿	3.53 ( 1.14 - 10.97 )	3.53 ( 5.44 )	3.53 ( 1.14 )	1.82 ( -0.33 )
cornea verticillata	3	26189	263	56831389	266	56857844	24.75	7.93	77.25	是	24.75	67.6	7.93	77.23	是	24.48	7.84	是	4.61	0.38	是	anterior eye structural change, deposit and degeneration	眼前部结构改变、沉积及变性	corneal structural change, deposit and degeneration	角膜结构变化、沉积和变性	eye disorders	眼器官疾病	角膜涡状营养不良	24.75 ( 7.93 - 77.25 )	24.75 ( 67.6 )	24.48 ( 7.84 )	4.61 ( 0.38 )
diverticulum intestinal	3	26189	3865	56827787	3868	56857844	1.68	0.54	5.22	否	1.68	0.83	0.54	5.22	否	1.68	0.54	否	0.75	-0.92	否	diverticular disorders	憩室类疾病	diverticula	各种憩室	gastrointestinal disorders	胃肠系统疾病	肠道憩室	1.68 ( 0.54 - 5.22 )	1.68 ( 0.83 )	1.68 ( 0.54 )	0.75 ( -0.92 )
hip arthroplasty	3	26189	13119	56818533	13122	56857844	0.5	0.16	1.54	否	0.5	1.53	0.16	1.54	否	0.5	0.16	否	-1.01	-2.26	否	bone and joint therapeutic procedures	骨和关节治疗类操作	joint therapeutic procedures	关节治疗类操作	surgical and medical procedures	各种手术及医疗操作	髋关节成形术	0.5 ( 0.16 - 1.54 )	0.5 ( 1.53 )	0.5 ( 0.16 )	-1.01 ( -2.26 )
adjustment disorder with depressed mood	3	26189	1497	56830155	1500	56857844	4.35	1.4	13.5	是	4.35	7.72	1.4	13.5	是	4.34	1.4	否	2.12	-0.2	否	adjustment disorders (incl subtypes)	各种适应障碍（包括各种亚型）	adjustment disorders	适应障碍类	psychiatric disorders	精神病类	适应障碍伴抑郁情绪	4.35 ( 1.4 - 13.5 )	4.35 ( 7.72 )	4.34 ( 1.4 )	2.12 ( -0.2 )
rotator cuff syndrome	3	26189	12186	56819466	12189	56857844	0.53	0.17	1.66	否	0.53	1.22	0.17	1.66	否	0.53	0.17	否	-0.9	-2.17	否	joint disorders	关节类疾病	joint related disorders nec	各种关节相关疾病（不另分类）	musculoskeletal and connective tissue disorders	各种肌肉骨骼及结缔组织疾病	肩袖综合征	0.53 ( 0.17 - 1.66 )	0.53 ( 1.22 )	0.53 ( 0.17 )	-0.9 ( -2.17 )
atrioventricular block first degree	3	26189	4107	56827545	4110	56857844	1.59	0.51	4.92	否	1.58	0.65	0.51	4.92	否	1.58	0.51	否	0.66	-0.98	否	cardiac arrhythmias	心律失常类疾病	cardiac conduction disorders	心脏传导系统异常	cardiac disorders	心脏器官疾病	一度房室传导阻滞	1.59 ( 0.51 - 4.92 )	1.58 ( 0.65 )	1.58 ( 0.51 )	0.66 ( -0.98 )
adverse event	3	26189	84831	56746821	84834	56857844	0.08	0.02	0.24	否	0.08	33.37	0.02	0.24	否	0.08	0.02	否	-3.7	-4.77	否	therapeutic and nontherapeutic effects (excl toxicity)	治疗性及非治疗性反应类（不包括毒性）	therapeutic and nontherapeutic responses	各种治疗和非治疗反应	general disorders and administration site conditions	全身性疾病及给药部位各种反应	不良事件	0.08 ( 0.02 - 0.24 )	0.08 ( 33.37 )	0.08 ( 0.02 )	-3.7 ( -4.77 )
prescription form tampering	3	26189	685	56830967	688	56857844	9.5	3.06	29.54	是	9.5	22.72	3.06	29.54	是	9.47	3.05	是	3.24	0.16	是	legal issues	各类法律问题	criminal activity	犯罪行为	social circumstances	社会环境	处方表篡改	9.5 ( 3.06 - 29.54 )	9.5 ( 22.72 )	9.47 ( 3.05 )	3.24 ( 0.16 )
neurological decompensation	3	26189	2054	56829598	2057	56857844	3.17	1.02	9.84	是	3.17	4.45	1.02	9.83	是	3.17	1.02	否	1.66	-0.41	否	neurological disorders nec	神经类疾病（不另分类）	neurological signs and symptoms nec	神经学症状和体征（不另分类）	nervous system disorders	各类神经系统疾病	神经代偿失调	3.17 ( 1.02 - 9.84 )	3.17 ( 4.45 )	3.17 ( 1.02 )	1.66 ( -0.41 )
oral candidiasis	3	26189	11554	56820098	11557	56857844	0.56	0.18	1.75	否	0.56	1.02	0.18	1.75	否	0.56	0.18	否	-0.83	-2.1	否	fungal infectious disorders	真菌感染性疾病	candida infections	各种念珠菌感染	infections and infestations	感染及侵染类疾病	口腔念珠菌病	0.56 ( 0.18 - 1.75 )	0.56 ( 1.02 )	0.56 ( 0.18 )	-0.83 ( -2.1 )
gallbladder cholesterolosis	3	26189	462	56831190	465	56857844	14.09	4.53	43.85	是	14.09	36.25	4.53	43.84	是	14.01	4.5	是	3.81	0.27	是	gallbladder disorders	胆囊类疾病	gallbladder disorders nec	各种胆囊疾病（不另分类）	hepatobiliary disorders	肝胆系统疾病	胆囊胆固醇沉着病	14.09 ( 4.53 - 43.85 )	14.09 ( 36.25 )	14.01 ( 4.5 )	3.81 ( 0.27 )
pancreatic fibrosis	3	26189	42	56831610	45	56857844	155	48.04	500.11	是	154.99	428.38	48.04	500	是	144.72	44.85	是	7.18	0.47	是	exocrine pancreas conditions	胰腺外分泌疾病	pancreatic disorders nec	各种胰腺疾病（不另分类）	gastrointestinal disorders	胃肠系统疾病	胰腺纤维化	155 ( 48.04 - 500.11 )	154.99 ( 428.38 )	144.72 ( 44.85 )	7.18 ( 0.47 )
paresis	3	26189	2092	56829560	2095	56857844	3.11	1	9.66	否	3.11	4.29	1	9.66	是	3.11	1	否	1.64	-0.42	否	movement disorders (incl parkinsonism)	运动障碍类（包括帕金森病）	paralysis and paresis (excl cranial nerve)	瘫痪和轻瘫（不包括颅神经）	nervous system disorders	各类神经系统疾病	轻瘫	3.11 ( 1 - 9.66 )	3.11 ( 4.29 )	3.11 ( 1 )	1.64 ( -0.42 )
product use complaint	3	26189	12996	56818656	12999	56857844	0.5	0.16	1.55	否	0.5	1.49	0.16	1.55	否	0.5	0.16	否	-1	-2.25	否	medication errors and other product use errors and issues	用药错误及其他产品使用错误和问题	medication errors, product use errors and issues nec	不另分类的各种用药错误、产品使用错误和问题	injury, poisoning and procedural complications	各类损伤、中毒及操作并发症	产品使用投诉	0.5 ( 0.16 - 1.55 )	0.5 ( 1.49 )	0.5 ( 0.16 )	-1 ( -2.25 )
maternal exposure during breast feeding	3	26189	3262	56828390	3265	56857844	2	0.64	6.19	否	2	1.49	0.64	6.19	否	1.99	0.64	否	1	-0.77	否	exposures, chemical injuries and poisoning	暴露、化学伤和中毒	exposures associated with pregnancy, delivery and lactation	与妊娠、分娩和泌乳有关的暴露	injury, poisoning and procedural complications	各类损伤、中毒及操作并发症	母乳喂养期间母亲的暴露	2 ( 0.64 - 6.19 )	2 ( 1.49 )	1.99 ( 0.64 )	1 ( -0.77 )
congenital aortic valve incompetence	3	26189	134	56831518	137	56857844	48.58	15.47	152.56	是	48.58	136.73	15.47	152.52	是	47.54	15.14	是	5.57	0.45	是	cardiac and vascular disorders congenital	先天性心血管系统疾病	cardiac valve disorders congenital	先天性心瓣膜异常	congenital, familial and genetic disorders	各种先天性家族性遗传性疾病	先天性主动脉瓣关闭不全	48.58 ( 15.47 - 152.56 )	48.58 ( 136.73 )	47.54 ( 15.14 )	5.57 ( 0.45 )
tonic convulsion	3	26189	1243	56830409	1246	56857844	5.24	1.69	16.26	是	5.24	10.26	1.69	16.26	是	5.23	1.68	否	2.39	-0.1	否	seizures (incl subtypes)	癫痫发作（包括各种亚型）	seizures and seizure disorders nec	癫痫和癫痫类疾病 （不另分类）	nervous system disorders	各类神经系统疾病	强直性惊厥	5.24 ( 1.69 - 16.26 )	5.24 ( 10.26 )	5.23 ( 1.68 )	2.39 ( -0.1 )
blood pressure diastolic decreased	3	26189	6810	56824842	6813	56857844	0.96	0.31	2.96	否	0.96	0.01	0.31	2.96	否	0.96	0.31	否	-0.07	-1.49	否	cardiac and vascular investigations (excl enzyme tests)	心血管检查（不包括酶检测）	vascular tests nec (incl blood pressure)	各种血管检查（不另分类）（包括血压）	investigations	各类检查	舒张压降低	0.96 ( 0.31 - 2.96 )	0.96 ( 0.01 )	0.96 ( 0.31 )	-0.07 ( -1.49 )
foot deformity	3	26189	10104	56821548	10107	56857844	0.64	0.21	2	否	0.64	0.59	0.21	2	否	0.64	0.21	否	-0.63	-1.94	否	musculoskeletal and connective tissue deformities (incl intervertebral disc disorders)	肌肉骨骼和结缔组织畸形（包括椎间盘疾病）	extremity deformities	各类肢体畸形	musculoskeletal and connective tissue disorders	各种肌肉骨骼及结缔组织疾病	足部变形	0.64 ( 0.21 - 2 )	0.64 ( 0.59 )	0.64 ( 0.21 )	-0.63 ( -1.94 )
injection site swelling	3	26189	68216	56763436	68219	56857844	0.1	0.03	0.3	否	0.1	25.75	0.03	0.3	否	0.1	0.03	否	-3.39	-4.46	否	administration site reactions	给药部位各种反应	injection site reactions	注射部位各种反应	general disorders and administration site conditions	全身性疾病及给药部位各种反应	注射部位肿胀	0.1 ( 0.03 - 0.3 )	0.1 ( 25.75 )	0.1 ( 0.03 )	-3.39 ( -4.46 )
lower respiratory tract congestion	3	26189	1560	56830092	1563	56857844	4.17	1.34	12.95	是	4.17	7.22	1.34	12.95	是	4.17	1.34	否	2.06	-0.23	否	respiratory tract signs and symptoms	呼吸道症状和体征	lower respiratory tract signs and symptoms	下呼吸道症状和体征	respiratory, thoracic and mediastinal disorders	呼吸系统、胸及纵隔疾病	下呼吸道充血	4.17 ( 1.34 - 12.95 )	4.17 ( 7.22 )	4.17 ( 1.34 )	2.06 ( -0.23 )
noninfective gingivitis	3	26189	1282	56830370	1285	56857844	5.08	1.64	15.77	是	5.08	9.8	1.64	15.76	是	5.07	1.63	否	2.34	-0.12	否	dental and gingival conditions	牙齿和牙龈类疾病	gingival disorders, signs and symptoms nec	各种牙龈疾病、症状和体征（不另分类）	gastrointestinal disorders	胃肠系统疾病	非感染性龈炎	5.08 ( 1.64 - 15.77 )	5.08 ( 9.8 )	5.07 ( 1.63 )	2.34 ( -0.12 )
oral herpes	3	26189	17750	56813902	17753	56857844	0.37	0.12	1.14	否	0.37	3.28	0.12	1.14	否	0.37	0.12	否	-1.45	-2.64	否	viral infectious disorders	病毒感染性疾病	herpes viral infections	各种疱疹病毒感染	infections and infestations	感染及侵染类疾病	口腔疱疹	0.37 ( 0.12 - 1.14 )	0.37 ( 3.28 )	0.37 ( 0.12 )	-1.45 ( -2.64 )
glomerular filtration rate decreased	3	26189	10645	56821007	10648	56857844	0.61	0.2	1.9	否	0.61	0.74	0.2	1.9	否	0.61	0.2	否	-0.71	-2.01	否	renal and urinary tract investigations and urinalyses	肾脏、泌尿道检查及尿液分析	renal function analyses	各种肾功能分析	investigations	各类检查	肾小球滤过率降低	0.61 ( 0.2 - 1.9 )	0.61 ( 0.74 )	0.61 ( 0.2 )	-0.71 ( -2.01 )
sinus congestion	3	26189	12495	56819157	12498	56857844	0.52	0.17	1.62	否	0.52	1.32	0.17	1.62	否	0.52	0.17	否	-0.94	-2.2	否	upper respiratory tract disorders (excl infections)	上呼吸道疾病（不包括感染）	paranasal sinus disorders (excl infections and neoplasms)	副鼻窦疾病（不包括感染和肿瘤）	respiratory, thoracic and mediastinal disorders	呼吸系统、胸及纵隔疾病	鼻窦充血	0.52 ( 0.17 - 1.62 )	0.52 ( 1.32 )	0.52 ( 0.17 )	-0.94 ( -2.2 )
ear disorder	3	26189	4283	56827369	4286	56857844	1.52	0.49	4.71	否	1.52	0.53	0.49	4.71	否	1.52	0.49	否	0.6	-1.02	否	aural disorders nec	听觉疾病（不另分类）	ear disorders nec	各种耳部疾病（不另分类）	ear and labyrinth disorders	耳及迷路类疾病	耳部疾病	1.52 ( 0.49 - 4.71 )	1.52 ( 0.53 )	1.52 ( 0.49 )	0.6 ( -1.02 )
alcohol interaction	3	26189	1800	56829852	1803	56857844	3.62	1.17	11.23	是	3.62	5.67	1.17	11.22	是	3.61	1.16	否	1.85	-0.32	否	therapeutic and nontherapeutic effects (excl toxicity)	治疗性及非治疗性反应类（不包括毒性）	interactions	各种相互作用	general disorders and administration site conditions	全身性疾病及给药部位各种反应	酒精相互作用	3.62 ( 1.17 - 11.23 )	3.62 ( 5.67 )	3.61 ( 1.16 )	1.85 ( -0.32 )
product dose omission	3	26189	66060	56765592	66063	56857844	0.1	0.03	0.31	否	0.1	24.77	0.03	0.31	否	0.1	0.03	否	-3.34	-4.42	否								0.1 ( 0.03 - 0.31 )	0.1 ( 24.77 )	0.1 ( 0.03 )	-3.34 ( -4.42 )
joint dislocation	3	26189	9485	56822167	9488	56857844	0.69	0.22	2.13	否	0.69	0.43	0.22	2.13	否	0.69	0.22	否	-0.54	-1.87	否	bone and joint injuries	骨骼及关节损伤	fractures and dislocations nec	骨折和脱臼（不另分类）	injury, poisoning and procedural complications	各类损伤、中毒及操作并发症	关节脱位	0.69 ( 0.22 - 2.13 )	0.69 ( 0.43 )	0.69 ( 0.22 )	-0.54 ( -1.87 )
hepatomegaly	3	26189	9194	56822458	9197	56857844	0.71	0.23	2.2	否	0.71	0.36	0.23	2.2	否	0.71	0.23	否	-0.5	-1.83	否	hepatic and hepatobiliary disorders	肝脏及肝胆类疾病	hepatobiliary signs and symptoms	肝胆症状和体征	hepatobiliary disorders	肝胆系统疾病	肝肿大	0.71 ( 0.23 - 2.2 )	0.71 ( 0.36 )	0.71 ( 0.23 )	-0.5 ( -1.83 )
therapeutic product effect incomplete	3	26189	62582	56769070	62585	56857844	0.1	0.03	0.32	否	0.1	23.18	0.03	0.32	否	0.1	0.03	否	-3.26	-4.34	否	therapeutic and nontherapeutic effects (excl toxicity)	治疗性及非治疗性反应类（不包括毒性）	therapeutic and nontherapeutic responses	各种治疗和非治疗反应	general disorders and administration site conditions	全身性疾病及给药部位各种反应	治疗产品效果不全	0.1 ( 0.03 - 0.32 )	0.1 ( 23.18 )	0.1 ( 0.03 )	-3.26 ( -4.34 )
scab	3	26189	10369	56821283	10372	56857844	0.63	0.2	1.95	否	0.63	0.66	0.2	1.95	否	0.63	0.2	否	-0.67	-1.97	否	epidermal and dermal conditions	表皮及真皮状况	dermal and epidermal conditions nec	各种表皮和真皮病症（不另分类）	skin and subcutaneous tissue disorders	皮肤及皮下组织类疾病	痂	0.63 ( 0.2 - 1.95 )	0.63 ( 0.66 )	0.63 ( 0.2 )	-0.67 ( -1.97 )
proctitis	3	26189	2507	56829145	2510	56857844	2.6	0.84	8.06	否	2.6	2.94	0.84	8.06	否	2.59	0.84	否	1.38	-0.55	否	gastrointestinal inflammatory conditions	胃肠系统炎症	rectal inflammations nec	各种直肠炎症（不另分类）	gastrointestinal disorders	胃肠系统疾病	直肠炎	2.6 ( 0.84 - 8.06 )	2.6 ( 2.94 )	2.59 ( 0.84 )	1.38 ( -0.55 )
therapeutic product ineffective	3	26189	3891	56827761	3894	56857844	1.67	0.54	5.19	否	1.67	0.81	0.54	5.19	否	1.67	0.54	否	0.74	-0.93	否	therapeutic and nontherapeutic effects (excl toxicity)	治疗性及非治疗性反应类（不包括毒性）	therapeutic and nontherapeutic responses	各种治疗和非治疗反应	general disorders and administration site conditions	全身性疾病及给药部位各种反应	治疗产品无效	1.67 ( 0.54 - 5.19 )	1.67 ( 0.81 )	1.67 ( 0.54 )	0.74 ( -0.93 )
ankle fracture	3	26189	14389	56817263	14392	56857844	0.45	0.15	1.4	否	0.45	1.99	0.15	1.4	否	0.45	0.15	否	-1.14	-2.37	否	bone and joint injuries	骨骼及关节损伤	limb fractures and dislocations	四肢骨折与脱位	injury, poisoning and procedural complications	各类损伤、中毒及操作并发症	踝部骨折	0.45 ( 0.15 - 1.4 )	0.45 ( 1.99 )	0.45 ( 0.15 )	-1.14 ( -2.37 )
ejection fraction decreased	3	26189	14254	56817398	14257	56857844	0.46	0.15	1.42	否	0.46	1.94	0.15	1.42	否	0.46	0.15	否	-1.13	-2.36	否	cardiac and vascular investigations (excl enzyme tests)	心血管检查（不包括酶检测）	cardiac function diagnostic procedures	心功能诊断程序	investigations	各类检查	射血分数降低	0.46 ( 0.15 - 1.42 )	0.46 ( 1.94 )	0.46 ( 0.15 )	-1.13 ( -2.36 )
cardiomyopathy	3	26189	13816	56817836	13819	56857844	0.47	0.15	1.46	否	0.47	1.78	0.15	1.46	否	0.47	0.15	否	-1.09	-2.32	否	myocardial disorders	心肌类疾病	cardiomyopathies	各种心肌病	cardiac disorders	心脏器官疾病	心肌病	0.47 ( 0.15 - 1.46 )	0.47 ( 1.78 )	0.47 ( 0.15 )	-1.09 ( -2.32 )
hepatitis acute	3	26189	5954	56825698	5957	56857844	1.09	0.35	3.39	否	1.09	0.02	0.35	3.39	否	1.09	0.35	否	0.13	-1.35	否	hepatic and hepatobiliary disorders	肝脏及肝胆类疾病	hepatocellular damage and hepatitis nec	肝细胞损害和肝炎（不另分类）	hepatobiliary disorders	肝胆系统疾病	急性肝炎	1.09 ( 0.35 - 3.39 )	1.09 ( 0.02 )	1.09 ( 0.35 )	0.13 ( -1.35 )
accidental poisoning	3	26189	1240	56830412	1243	56857844	5.25	1.69	16.3	是	5.25	10.3	1.69	16.3	是	5.24	1.69	否	2.39	-0.1	否	exposures, chemical injuries and poisoning	暴露、化学伤和中毒	poisoning and toxicity	中毒与毒性	injury, poisoning and procedural complications	各类损伤、中毒及操作并发症	意外中毒	5.25 ( 1.69 - 16.3 )	5.25 ( 10.3 )	5.24 ( 1.69 )	2.39 ( -0.1 )
blood sodium abnormal	3	26189	918	56830734	921	56857844	7.09	2.28	22.03	是	7.09	15.64	2.28	22.03	是	7.07	2.28	是	2.82	0.04	是	water, electrolyte and mineral investigations	水、电解质及矿物质的各种检查	mineral and electrolyte analyses	各种矿物质和电解质分析	investigations	各类检查	血钠异常	7.09 ( 2.28 - 22.03 )	7.09 ( 15.64 )	7.07 ( 2.28 )	2.82 ( 0.04 )
newborn persistent pulmonary hypertension	3	26189	242	56831410	245	56857844	26.9	8.62	84	是	26.9	73.89	8.62	83.98	是	26.58	8.51	是	4.73	0.39	是	cardiac and vascular disorders congenital	先天性心血管系统疾病	persistent foetal circulation disorders	持续性胎儿循环异常	congenital, familial and genetic disorders	各种先天性家族性遗传性疾病	新生儿持续性肺动脉高压	26.9 ( 8.62 - 84 )	26.9 ( 73.89 )	26.58 ( 8.51 )	4.73 ( 0.39 )
pseudomonas infection	3	26189	7510	56824142	7513	56857844	0.87	0.28	2.69	否	0.87	0.06	0.28	2.69	否	0.87	0.28	否	-0.21	-1.6	否	bacterial infectious disorders	细菌感染性疾病	pseudomonal infections	各种假单胞菌感染	infections and infestations	感染及侵染类疾病	假单胞菌感染	0.87 ( 0.28 - 2.69 )	0.87 ( 0.06 )	0.87 ( 0.28 )	-0.21 ( -1.6 )
amylase increased	3	26189	3311	56828341	3314	56857844	1.97	0.63	6.1	否	1.97	1.42	0.63	6.1	否	1.97	0.63	否	0.97	-0.78	否	gastrointestinal investigations	胃肠类检查	digestive enzymes	各种消化酶检验	investigations	各类检查	淀粉酶升高	1.97 ( 0.63 - 6.1 )	1.97 ( 1.42 )	1.97 ( 0.63 )	0.97 ( -0.78 )
disturbance in social behaviour	3	26189	2220	56829432	2223	56857844	2.93	0.94	9.1	否	2.93	3.81	0.95	9.1	否	2.93	0.94	否	1.55	-0.46	否	personality disorders and disturbances in behaviour	人性格异常及行为混乱	behaviour and socialisation disturbances	行为和社会关系障碍	psychiatric disorders	精神病类	社交行为障碍	2.93 ( 0.94 - 9.1 )	2.93 ( 3.81 )	2.93 ( 0.94 )	1.55 ( -0.46 )
facial pain	3	26189	8233	56823419	8236	56857844	0.79	0.25	2.45	否	0.79	0.17	0.25	2.45	否	0.79	0.25	否	-0.34	-1.7	否	general system disorders nec	全身系统疾病（不另分类）	pain and discomfort nec	疼痛和不适（不另分类）	general disorders and administration site conditions	全身性疾病及给药部位各种反应	面痛	0.79 ( 0.25 - 2.45 )	0.79 ( 0.17 )	0.79 ( 0.25 )	-0.34 ( -1.7 )
nasal ulcer	3	26189	1486	56830166	1489	56857844	4.38	1.41	13.6	是	4.38	7.81	1.41	13.6	是	4.37	1.41	否	2.13	-0.2	否	upper respiratory tract disorders (excl infections)	上呼吸道疾病（不包括感染）	nasal disorders nec	各种鼻病（不另分类）	respiratory, thoracic and mediastinal disorders	呼吸系统、胸及纵隔疾病	鼻溃疡	4.38 ( 1.41 - 13.6 )	4.38 ( 7.81 )	4.37 ( 1.41 )	2.13 ( -0.2 )
ulcerative keratitis	3	26189	2481	56829171	2484	56857844	2.62	0.85	8.14	否	2.62	3.01	0.85	8.14	否	2.62	0.84	否	1.39	-0.54	否	ocular infections, irritations and inflammations	眼部感染、刺激及炎症	corneal infections, oedemas and inflammations	角膜感染、水肿和炎症	eye disorders	眼器官疾病	溃疡性角膜炎	2.62 ( 0.85 - 8.14 )	2.62 ( 3.01 )	2.62 ( 0.84 )	1.39 ( -0.54 )
tumour necrosis factor receptor-associated periodic syndrome	3	26189	54	56831598	57	56857844	120.56	37.69	385.61	是	120.54	336.94	37.69	385.51	是	114.25	35.72	是	6.84	0.47	是	immune system disorders congenital	先天性免疫系统疾病	immune system abnormalities congenital	先天性免疫系统异常	congenital, familial and genetic disorders	各种先天性家族性遗传性疾病	肿瘤坏死因子受体相关性周期热综合征	120.56 ( 37.69 - 385.61 )	120.54 ( 336.94 )	114.25 ( 35.72 )	6.84 ( 0.47 )
hepatic function abnormal	3	26189	33215	56798437	33218	56857844	0.2	0.06	0.61	否	0.2	9.9	0.06	0.61	否	0.2	0.06	否	-2.35	-3.47	否	hepatic and hepatobiliary disorders	肝脏及肝胆类疾病	hepatic enzymes and function abnormalities	肝酶和肝功能异常	hepatobiliary disorders	肝胆系统疾病	肝功能异常	0.2 ( 0.06 - 0.61 )	0.2 ( 9.9 )	0.2 ( 0.06 )	-2.35 ( -3.47 )
pelvic pain	3	26189	16539	56815113	16542	56857844	0.39	0.13	1.22	否	0.39	2.8	0.13	1.22	否	0.39	0.13	否	-1.34	-2.55	否	reproductive tract disorders nec	生殖道疾病（不另分类）	reproductive tract signs and symptoms nec	生殖道症状和体征（不另分类）	reproductive system and breast disorders	生殖系统及乳腺疾病	盆腔疼痛	0.39 ( 0.13 - 1.22 )	0.39 ( 2.8 )	0.39 ( 0.13 )	-1.34 ( -2.55 )
pharyngeal swelling	3	26189	8275	56823377	8278	56857844	0.79	0.25	2.44	否	0.79	0.17	0.25	2.44	否	0.79	0.25	否	-0.35	-1.71	否	upper respiratory tract disorders (excl infections)	上呼吸道疾病（不包括感染）	pharyngeal disorders (excl infections and neoplasms)	各种咽部疾病（不包括感染和肿瘤）	respiratory, thoracic and mediastinal disorders	呼吸系统、胸及纵隔疾病	咽部肿胀	0.79 ( 0.25 - 2.44 )	0.79 ( 0.17 )	0.79 ( 0.25 )	-0.35 ( -1.71 )
food intolerance	3	26189	3295	56828357	3298	56857844	1.98	0.64	6.13	否	1.98	1.44	0.64	6.13	否	1.97	0.64	否	0.98	-0.78	否	food intolerance syndromes	食物不耐受综合征	food malabsorption and intolerance syndromes (excl sugar intolerance)	食物吸收不良和不耐受综合征（不包括糖不耐受）	metabolism and nutrition disorders	代谢及营养类疾病	食物不耐受	1.98 ( 0.64 - 6.13 )	1.98 ( 1.44 )	1.97 ( 0.64 )	0.98 ( -0.78 )
oral pruritus	3	26189	2062	56829590	2065	56857844	3.16	1.02	9.8	是	3.16	4.41	1.02	9.8	是	3.15	1.02	否	1.66	-0.41	否	oral soft tissue conditions	口腔软组织类疾病	oral soft tissue signs and symptoms	口部软组织症状和体征	gastrointestinal disorders	胃肠系统疾病	口腔瘙痒	3.16 ( 1.02 - 9.8 )	3.16 ( 4.41 )	3.15 ( 1.02 )	1.66 ( -0.41 )
oropharyngeal discomfort	3	26189	7808	56823844	7811	56857844	0.83	0.27	2.59	否	0.83	0.1	0.27	2.59	否	0.83	0.27	否	-0.26	-1.64	否	respiratory tract signs and symptoms	呼吸道症状和体征	upper respiratory tract signs and symptoms	上呼吸道症状和体征	respiratory, thoracic and mediastinal disorders	呼吸系统、胸及纵隔疾病	口咽不适感	0.83 ( 0.27 - 2.59 )	0.83 ( 0.1 )	0.83 ( 0.27 )	-0.26 ( -1.64 )
paraesthesia oral	3	26189	13104	56818548	13107	56857844	0.5	0.16	1.54	否	0.5	1.53	0.16	1.54	否	0.5	0.16	否	-1.01	-2.26	否	oral soft tissue conditions	口腔软组织类疾病	oral soft tissue signs and symptoms	口部软组织症状和体征	gastrointestinal disorders	胃肠系统疾病	口部感觉异常	0.5 ( 0.16 - 1.54 )	0.5 ( 1.53 )	0.5 ( 0.16 )	-1.01 ( -2.26 )
haematocrit increased	3	26189	2050	56829602	2053	56857844	3.18	1.02	9.86	是	3.18	4.46	1.02	9.85	是	3.17	1.02	否	1.67	-0.4	否	haematology investigations (incl blood groups)	血液类检查（包括血型）	red blood cell analyses	各种红细胞分析	investigations	各类检查	红细胞压积升高	3.18 ( 1.02 - 9.86 )	3.18 ( 4.46 )	3.17 ( 1.02 )	1.67 ( -0.4 )
housebound	3	26189	352	56831300	355	56857844	18.49	5.94	57.63	是	18.49	49.22	5.94	57.61	是	18.34	5.89	是	4.2	0.33	是	lifestyle issues	生活方式问题	disability issues	残疾问题	social circumstances	社会环境	因病居家不出	18.49 ( 5.94 - 57.63 )	18.49 ( 49.22 )	18.34 ( 5.89 )	4.2 ( 0.33 )
myocardial injury	3	26189	675	56830977	678	56857844	9.64	3.1	29.98	是	9.64	23.14	3.1	29.97	是	9.61	3.09	是	3.26	0.16	是	myocardial disorders	心肌类疾病	myocardial disorders nec	各种心肌疾病（不另分类）	cardiac disorders	心脏器官疾病	心肌损伤	9.64 ( 3.1 - 29.98 )	9.64 ( 23.14 )	9.61 ( 3.09 )	3.26 ( 0.16 )
posture abnormal	3	26189	3004	56828648	3007	56857844	2.17	0.7	6.72	否	2.17	1.88	0.7	6.72	否	2.17	0.7	否	1.11	-0.7	否	musculoskeletal and connective tissue disorders nec	肌肉骨骼和结缔组织疾病（不另分类）	musculoskeletal and connective tissue conditions nec	各种肌肉骨骼和结缔组织疾病（不另分类）	musculoskeletal and connective tissue disorders	各种肌肉骨骼及结缔组织疾病	姿势异常	2.17 ( 0.7 - 6.72 )	2.17 ( 1.88 )	2.17 ( 0.7 )	1.11 ( -0.7 )
toothache	3	26189	16608	56815044	16611	56857844	0.39	0.13	1.22	否	0.39	2.83	0.13	1.22	否	0.39	0.13	否	-1.35	-2.56	否	dental and gingival conditions	牙齿和牙龈类疾病	dental pain and sensation disorders	牙齿疼痛和感觉障碍	gastrointestinal disorders	胃肠系统疾病	牙疼	0.39 ( 0.13 - 1.22 )	0.39 ( 2.83 )	0.39 ( 0.13 )	-1.35 ( -2.56 )
troponin t increased	3	26189	1134	56830518	1137	56857844	5.74	1.85	17.83	是	5.74	11.71	1.85	17.82	是	5.73	1.84	否	2.52	-0.05	否	enzyme investigations nec	酶检查（不另分类）	skeletal and cardiac muscle analyses	骨和心肌分析检验	investigations	各类检查	肌钙蛋白 T 升高	5.74 ( 1.85 - 17.83 )	5.74 ( 11.71 )	5.73 ( 1.84 )	2.52 ( -0.05 )
hyperbilirubinaemia	3	26189	9339	56822313	9342	56857844	0.7	0.22	2.16	否	0.7	0.4	0.22	2.16	否	0.7	0.22	否	-0.52	-1.85	否	hepatic and hepatobiliary disorders	肝脏及肝胆类疾病	cholestasis and jaundice	胆汁淤积和黄疸类病症	hepatobiliary disorders	肝胆系统疾病	高胆红素血症	0.7 ( 0.22 - 2.16 )	0.7 ( 0.4 )	0.7 ( 0.22 )	-0.52 ( -1.85 )
onychomycosis	3	26189	3690	56827962	3693	56857844	1.76	0.57	5.47	否	1.76	0.99	0.57	5.47	否	1.76	0.57	否	0.82	-0.88	否	fungal infectious disorders	真菌感染性疾病	fungal infections nec	各种真菌感染（不另分类）	infections and infestations	感染及侵染类疾病	甲真菌病	1.76 ( 0.57 - 5.47 )	1.76 ( 0.99 )	1.76 ( 0.57 )	0.82 ( -0.88 )
agitation postoperative	3	26189	55	56831597	58	56857844	118.37	37.03	378.38	是	118.35	331.03	37.03	378.29	是	112.28	35.12	是	6.81	0.47	是	procedural related injuries and complications nec	操作相关伤害与并发症（不另分类）	neurological and psychiatric procedural complications	神经学和精神病学操作并发症	injury, poisoning and procedural complications	各类损伤、中毒及操作并发症	术后躁动	118.37 ( 37.03 - 378.38 )	118.35 ( 331.03 )	112.28 ( 35.12 )	6.81 ( 0.47 )
confusion postoperative	3	26189	120	56831532	123	56857844	54.25	17.25	170.61	是	54.25	152.97	17.25	170.56	是	52.95	16.84	是	5.73	0.45	是	procedural related injuries and complications nec	操作相关伤害与并发症（不另分类）	neurological and psychiatric procedural complications	神经学和精神病学操作并发症	injury, poisoning and procedural complications	各类损伤、中毒及操作并发症	手术后精神错乱	54.25 ( 17.25 - 170.61 )	54.25 ( 152.97 )	52.95 ( 16.84 )	5.73 ( 0.45 )
renal pain	3	26189	9725	56821927	9728	56857844	0.67	0.22	2.08	否	0.67	0.49	0.22	2.08	否	0.67	0.22	否	-0.58	-1.9	否	urinary tract signs and symptoms	各种泌尿道体征和症状	urinary tract signs and symptoms nec	泌尿道各种体征和症状（不另分类）	renal and urinary disorders	肾脏及泌尿系统疾病	肾疼痛	0.67 ( 0.22 - 2.08 )	0.67 ( 0.49 )	0.67 ( 0.22 )	-0.58 ( -1.9 )
serum amyloid a protein increased	3	26189	142	56831510	145	56857844	45.85	14.61	143.86	是	45.84	128.87	14.61	143.83	是	44.91	14.31	是	5.49	0.44	是	protein and chemistry analyses nec	蛋白分析及化检（不另分类）	protein analyses nec	蛋白分析（不另分类）	investigations	各类检查	血清淀粉样 A 蛋白升高	45.85 ( 14.61 - 143.86 )	45.84 ( 128.87 )	44.91 ( 14.31 )	5.49 ( 0.44 )
abortion spontaneous	3	26189	37373	56794279	37376	56857844	0.17	0.06	0.54	否	0.17	11.75	0.06	0.54	否	0.17	0.06	否	-2.52	-3.63	否	abortions and stillbirth	流产及死产	abortions spontaneous	各种自然流产	pregnancy, puerperium and perinatal conditions	妊娠期、产褥期及围产期状况	自发流产	0.17 ( 0.06 - 0.54 )	0.17 ( 11.75 )	0.17 ( 0.06 )	-2.52 ( -3.63 )
large intestine perforation	3	26189	6380	56825272	6383	56857844	1.02	0.33	3.16	否	1.02	0	0.33	3.16	否	1.02	0.33	否	0.03	-1.42	否	gastrointestinal ulceration and perforation	胃肠溃疡及穿孔	intestinal ulcers and perforation nec	肠溃疡和穿孔（不另分类）	gastrointestinal disorders	胃肠系统疾病	大肠穿孔	1.02 ( 0.33 - 3.16 )	1.02 ( 0 )	1.02 ( 0.33 )	0.03 ( -1.42 )
thirst decreased	3	26189	538	56831114	541	56857844	12.1	3.89	37.64	是	12.1	30.38	3.89	37.63	是	12.04	3.87	是	3.59	0.23	是	general system disorders nec	全身系统疾病（不另分类）	feelings and sensations nec	各种感受与感觉（不另分类）	general disorders and administration site conditions	全身性疾病及给药部位各种反应	渴感减弱	12.1 ( 3.89 - 37.64 )	12.1 ( 30.38 )	12.04 ( 3.87 )	3.59 ( 0.23 )
product selection error	3	26189	1028	56830624	1031	56857844	6.33	2.04	19.67	是	6.33	13.43	2.04	19.66	是	6.32	2.03	是	2.66	-0.01	否	medication errors and other product use errors and issues	用药错误及其他产品使用错误和问题	product selection errors and issues	各种产品选择错误和问题	injury, poisoning and procedural complications	各类损伤、中毒及操作并发症	产品选择错误	6.33 ( 2.04 - 19.67 )	6.33 ( 13.43 )	6.32 ( 2.03 )	2.66 ( -0.01 )
cholinergic syndrome	3	26189	564	56831088	567	56857844	11.54	3.71	35.9	是	11.54	28.73	3.71	35.89	是	11.49	3.69	是	3.52	0.22	是	neuromuscular disorders	神经肌肉类疾病	autonomic nervous system disorders	植物神经系统疾病	nervous system disorders	各类神经系统疾病	胆碱能综合征	11.54 ( 3.71 - 35.9 )	11.54 ( 28.73 )	11.49 ( 3.69 )	3.52 ( 0.22 )
drug withdrawal convulsions	3	26189	1667	56829985	1670	56857844	3.91	1.26	12.12	是	3.9	6.47	1.26	12.12	是	3.9	1.26	否	1.96	-0.27	否	seizures (incl subtypes)	癫痫发作（包括各种亚型）	seizures and seizure disorders nec	癫痫和癫痫类疾病 （不另分类）	nervous system disorders	各类神经系统疾病	撤药惊厥	3.91 ( 1.26 - 12.12 )	3.9 ( 6.47 )	3.9 ( 1.26 )	1.96 ( -0.27 )
mucosal dryness	3	26189	1819	56829833	1822	56857844	3.58	1.15	11.11	是	3.58	5.57	1.15	11.11	是	3.57	1.15	否	1.84	-0.32	否	general system disorders nec	全身系统疾病（不另分类）	mucosal findings abnormal	各种粘膜异常	general disorders and administration site conditions	全身性疾病及给药部位各种反应	粘膜干燥	3.58 ( 1.15 - 11.11 )	3.58 ( 5.57 )	3.57 ( 1.15 )	1.84 ( -0.32 )
swollen joint count	3	26189	167	56831485	170	56857844	38.98	12.45	122.11	是	38.98	109.05	12.45	122.08	是	38.31	12.23	是	5.26	0.43	是	musculoskeletal and soft tissue investigations (excl enzyme tests)	各种肌肉骨骼和软组织检查（不包括酶检测）	musculoskeletal and soft tissue tests nec	肌肉骨骼和软组织检验（不另分类）	investigations	各类检查	肿胀关节计数	38.98 ( 12.45 - 122.11 )	38.98 ( 109.05 )	38.31 ( 12.23 )	5.26 ( 0.43 )
hospitalisation	3	26189	136374	56695278	136377	56857844	0.05	0.02	0.15	否	0.05	57.13	0.02	0.15	否	0.05	0.02	否	-4.39	-5.44	否	therapeutic procedures and supportive care nec	治疗类操作和支持性护理（不另分类）	therapeutic procedures nec	治疗类操作（不另分类）	surgical and medical procedures	各种手术及医疗操作	住院治疗	0.05 ( 0.02 - 0.15 )	0.05 ( 57.13 )	0.05 ( 0.02 )	-4.39 ( -5.44 )
epigastric discomfort	3	26189	3602	56828050	3605	56857844	1.81	0.58	5.61	否	1.81	1.08	0.58	5.61	否	1.81	0.58	否	0.85	-0.86	否	gastrointestinal signs and symptoms	胃肠道系统症状和体征	dyspeptic signs and symptoms	消化不良症状和体征	gastrointestinal disorders	胃肠系统疾病	中上腹不适	1.81 ( 0.58 - 5.61 )	1.81 ( 1.08 )	1.81 ( 0.58 )	0.85 ( -0.86 )
breast cancer	3	26189	90115	56741537	90118	56857844	0.07	0.02	0.22	否	0.07	35.8	0.02	0.22	否	0.07	0.02	否	-3.79	-4.85	否	breast neoplasms malignant and unspecified (incl nipple)	乳腺恶性及性质不明的肿瘤（包括乳头）	breast and nipple neoplasms malignant	乳腺和乳头恶性肿瘤	neoplasms benign, malignant and unspecified (incl cysts and polyps)	良性、恶性及性质不明的肿瘤（包括囊状和息肉状）	乳腺癌	0.07 ( 0.02 - 0.22 )	0.07 ( 35.8 )	0.07 ( 0.02 )	-3.79 ( -4.85 )
infantile back arching	3	26189	88	56831564	91	56857844	73.98	23.41	233.83	是	73.97	208.83	23.41	233.77	是	71.57	22.64	是	6.16	0.47	是	musculoskeletal and connective tissue disorders nec	肌肉骨骼和结缔组织疾病（不另分类）	musculoskeletal and connective tissue conditions nec	各种肌肉骨骼和结缔组织疾病（不另分类）	musculoskeletal and connective tissue disorders	各种肌肉骨骼及结缔组织疾病	幼儿背部拱起	73.98 ( 23.41 - 233.83 )	73.97 ( 208.83 )	71.57 ( 22.64 )	6.16 ( 0.47 )
opisthotonus	3	26189	756	56830896	759	56857844	8.61	2.77	26.76	是	8.61	20.1	2.77	26.76	是	8.58	2.76	是	3.1	0.12	是	movement disorders (incl parkinsonism)	运动障碍类（包括帕金森病）	dystonias	各种肌张力障碍	nervous system disorders	各类神经系统疾病	角弓反张	8.61 ( 2.77 - 26.76 )	8.61 ( 20.1 )	8.58 ( 2.76 )	3.1 ( 0.12 )
calcinosis	3	26189	2063	56829589	2066	56857844	3.16	1.02	9.79	是	3.16	4.41	1.02	9.79	是	3.15	1.02	否	1.66	-0.41	否	tissue disorders nec	组织疾病（不另分类）	trophic disorders	营养障碍	general disorders and administration site conditions	全身性疾病及给药部位各种反应	钙质沉着	3.16 ( 1.02 - 9.79 )	3.16 ( 4.41 )	3.15 ( 1.02 )	1.66 ( -0.41 )
transcription medication error	3	26189	1482	56830170	1485	56857844	4.39	1.42	13.64	是	4.39	7.84	1.42	13.63	是	4.39	1.41	否	2.13	-0.2	否	medication errors and other product use errors and issues	用药错误及其他产品使用错误和问题	product transcribing errors and communication issues	各种产品转录错误及沟通问题	injury, poisoning and procedural complications	各类损伤、中毒及操作并发症	处方转录所致的用药错误	4.39 ( 1.42 - 13.64 )	4.39 ( 7.84 )	4.39 ( 1.41 )	2.13 ( -0.2 )
panic reaction	3	26189	6681	56824971	6684	56857844	0.97	0.31	3.02	否	0.97	0	0.31	3.02	否	0.97	0.31	否	-0.04	-1.47	否	anxiety disorders and symptoms	焦虑症及症状	panic attacks and disorders	惊恐发作和惊恐障碍	psychiatric disorders	精神病类	惊恐反应	0.97 ( 0.31 - 3.02 )	0.97 ( 0 )	0.97 ( 0.31 )	-0.04 ( -1.47 )
knee arthroplasty	3	26189	18047	56813605	18050	56857844	0.36	0.12	1.12	否	0.36	3.4	0.12	1.12	否	0.36	0.12	否	-1.47	-2.66	否	bone and joint therapeutic procedures	骨和关节治疗类操作	joint therapeutic procedures	关节治疗类操作	surgical and medical procedures	各种手术及医疗操作	膝关节成形术	0.36 ( 0.12 - 1.12 )	0.36 ( 3.4 )	0.36 ( 0.12 )	-1.47 ( -2.66 )
leukocytoclastic vasculitis	3	26189	1575	56830077	1578	56857844	4.13	1.33	12.83	是	4.13	7.11	1.33	12.83	是	4.13	1.33	否	2.05	-0.23	否								4.13 ( 1.33 - 12.83 )	4.13 ( 7.11 )	4.13 ( 1.33 )	2.05 ( -0.23 )
iron deficiency anaemia	3	26189	8344	56823308	8347	56857844	0.78	0.25	2.42	否	0.78	0.19	0.25	2.42	否	0.78	0.25	否	-0.36	-1.72	否	anaemias nonhaemolytic and marrow depression	非溶血性贫血及骨髓抑制	anaemia deficiencies	各种贫血症	blood and lymphatic system disorders	血液及淋巴系统疾病	缺铁性贫血	0.78 ( 0.25 - 2.42 )	0.78 ( 0.19 )	0.78 ( 0.25 )	-0.36 ( -1.72 )
serum serotonin increased	3	26189	333	56831319	336	56857844	19.55	6.27	60.93	是	19.55	52.33	6.27	60.92	是	19.38	6.22	是	4.28	0.34	是	protein and chemistry analyses nec	蛋白分析及化检（不另分类）	chemistry analyses nec	化学检验（不另分类）	investigations	各类检查	血清五羟色胺升高	19.55 ( 6.27 - 60.93 )	19.55 ( 52.33 )	19.38 ( 6.22 )	4.28 ( 0.34 )
judgement impaired	3	26189	1374	56830278	1377	56857844	4.74	1.53	14.71	是	4.74	8.83	1.53	14.71	是	4.73	1.52	否	2.24	-0.15	否	mental impairment disorders	精神损害类疾病	mental impairment (excl dementia and memory loss)	精神损害（痴呆和记忆力丧失除外）	nervous system disorders	各类神经系统疾病	判断障碍	4.74 ( 1.53 - 14.71 )	4.74 ( 8.83 )	4.73 ( 1.52 )	2.24 ( -0.15 )
cerebral atrophy	3	26189	3756	56827896	3759	56857844	1.73	0.56	5.38	否	1.73	0.93	0.56	5.38	否	1.73	0.56	否	0.79	-0.89	否	structural brain disorders	结构性脑类疾病	structural brain disorders nec	各种结构性脑病（不另分类）	nervous system disorders	各类神经系统疾病	脑萎缩	1.73 ( 0.56 - 5.38 )	1.73 ( 0.93 )	1.73 ( 0.56 )	0.79 ( -0.89 )
musculoskeletal discomfort	3	26189	15864	56815788	15867	56857844	0.41	0.13	1.27	否	0.41	2.54	0.13	1.27	否	0.41	0.13	否	-1.28	-2.5	否	musculoskeletal and connective tissue disorders nec	肌肉骨骼和结缔组织疾病（不另分类）	musculoskeletal and connective tissue pain and discomfort	肌肉骨骼和结缔组织的各种疼痛与不适	musculoskeletal and connective tissue disorders	各种肌肉骨骼及结缔组织疾病	肌肉骨骼不适	0.41 ( 0.13 - 1.27 )	0.41 ( 2.54 )	0.41 ( 0.13 )	-1.28 ( -2.5 )
atrioventricular septal defect	3	26189	438	56831214	441	56857844	14.86	4.77	46.27	是	14.86	38.52	4.77	46.26	是	14.77	4.74	是	3.88	0.28	是	cardiac and vascular disorders congenital	先天性心血管系统疾病	cardiac septal defects congenital	先天性心脏间隔缺损	congenital, familial and genetic disorders	各种先天性家族性遗传性疾病	房室间隔缺损	14.86 ( 4.77 - 46.27 )	14.86 ( 38.52 )	14.77 ( 4.74 )	3.88 ( 0.28 )
breast cancer female	3	26189	25429	56806223	25432	56857844	0.26	0.08	0.79	否	0.26	6.49	0.08	0.79	否	0.26	0.08	否	-1.97	-3.11	否	breast neoplasms malignant and unspecified (incl nipple)	乳腺恶性及性质不明的肿瘤（包括乳头）	breast and nipple neoplasms malignant	乳腺和乳头恶性肿瘤	neoplasms benign, malignant and unspecified (incl cysts and polyps)	良性、恶性及性质不明的肿瘤（包括囊状和息肉状）	女性乳腺癌	0.26 ( 0.08 - 0.79 )	0.26 ( 6.49 )	0.26 ( 0.08 )	-1.97 ( -3.11 )
therapeutic response unexpected with drug substitution	3	26189	4136	56827516	4139	56857844	1.57	0.51	4.88	否	1.57	0.63	0.51	4.88	否	1.57	0.51	否	0.65	-0.98	否								1.57 ( 0.51 - 4.88 )	1.57 ( 0.63 )	1.57 ( 0.51 )	0.65 ( -0.98 )
foot fracture	3	26189	17666	56813986	17669	56857844	0.37	0.12	1.14	否	0.37	3.25	0.12	1.14	否	0.37	0.12	否	-1.44	-2.64	否	bone and joint injuries	骨骼及关节损伤	limb fractures and dislocations	四肢骨折与脱位	injury, poisoning and procedural complications	各类损伤、中毒及操作并发症	足部骨折	0.37 ( 0.12 - 1.14 )	0.37 ( 3.25 )	0.37 ( 0.12 )	-1.44 ( -2.64 )
hepatitis cholestatic	3	26189	5339	56826313	5342	56857844	1.22	0.39	3.78	否	1.22	0.12	0.39	3.78	否	1.22	0.39	否	0.29	-1.23	否	hepatic and hepatobiliary disorders	肝脏及肝胆类疾病	cholestasis and jaundice	胆汁淤积和黄疸类病症	hepatobiliary disorders	肝胆系统疾病	胆汁淤积性肝炎	1.22 ( 0.39 - 3.78 )	1.22 ( 0.12 )	1.22 ( 0.39 )	0.29 ( -1.23 )
hypothyroidism	3	26189	28628	56803024	28631	56857844	0.23	0.07	0.7	否	0.23	7.88	0.07	0.71	否	0.23	0.07	否	-2.14	-3.27	否	thyroid gland disorders	甲状腺类疾病	thyroid hypofunction disorders	各种甲状腺机能减退疾病	endocrine disorders	内分泌系统疾病	甲状腺功能减退症	0.23 ( 0.07 - 0.7 )	0.23 ( 7.88 )	0.23 ( 0.07 )	-2.14 ( -3.27 )
motor dysfunction	3	26189	9182	56822470	9185	56857844	0.71	0.23	2.2	否	0.71	0.36	0.23	2.2	否	0.71	0.23	否	-0.5	-1.83	否	movement disorders (incl parkinsonism)	运动障碍类（包括帕金森病）	dyskinesias and movement disorders nec	运动障碍和运动失调（不另分类）	nervous system disorders	各类神经系统疾病	运动功能障碍	0.71 ( 0.23 - 2.2 )	0.71 ( 0.36 )	0.71 ( 0.23 )	-0.5 ( -1.83 )
carbon dioxide decreased	3	26189	1058	56830594	1061	56857844	6.15	1.98	19.11	是	6.15	12.91	1.98	19.11	是	6.14	1.98	否	2.62	-0.02	否	metabolic, nutritional and blood gas investigations	代谢、营养和血气检查	blood gas and acid base analyses	血气和酸碱分析	investigations	各类检查	二氧化碳减少	6.15 ( 1.98 - 19.11 )	6.15 ( 12.91 )	6.14 ( 1.98 )	2.62 ( -0.02 )
crepitations	3	26189	2752	56828900	2755	56857844	2.37	0.76	7.34	否	2.37	2.36	0.76	7.34	否	2.36	0.76	否	1.24	-0.63	否	general system disorders nec	全身系统疾病（不另分类）	general signs and symptoms nec	一般症状和体征（不另分类）	general disorders and administration site conditions	全身性疾病及给药部位各种反应	捻发音	2.37 ( 0.76 - 7.34 )	2.37 ( 2.36 )	2.36 ( 0.76 )	1.24 ( -0.63 )
blood chloride decreased	3	26189	2394	56829258	2397	56857844	2.72	0.88	8.44	否	2.72	3.26	0.88	8.44	否	2.72	0.88	否	1.44	-0.52	否	water, electrolyte and mineral investigations	水、电解质及矿物质的各种检查	mineral and electrolyte analyses	各种矿物质和电解质分析	investigations	各类检查	血氯化物降低	2.72 ( 0.88 - 8.44 )	2.72 ( 3.26 )	2.72 ( 0.88 )	1.44 ( -0.52 )
iatrogenic injury	3	26189	1179	56830473	1182	56857844	5.52	1.78	17.15	是	5.52	11.08	1.78	17.14	是	5.51	1.77	否	2.46	-0.07	否	procedural related injuries and complications nec	操作相关伤害与并发症（不另分类）	non-site specific procedural complications	部位不明的操作并发症	injury, poisoning and procedural complications	各类损伤、中毒及操作并发症	医源性损伤	5.52 ( 1.78 - 17.15 )	5.52 ( 11.08 )	5.51 ( 1.77 )	2.46 ( -0.07 )
osteoporosis	3	26189	37944	56793708	37947	56857844	0.17	0.06	0.53	否	0.17	12.01	0.06	0.53	否	0.17	0.06	否	-2.54	-3.65	否	bone disorders (excl congenital and fractures)	骨骼类疾病（不包括先天性疾病及骨折）	metabolic bone disorders	代谢性骨疾病	musculoskeletal and connective tissue disorders	各种肌肉骨骼及结缔组织疾病	骨质疏松症	0.17 ( 0.06 - 0.53 )	0.17 ( 12.01 )	0.17 ( 0.06 )	-2.54 ( -3.65 )
red blood cell count decreased	3	26189	26474	56805178	26477	56857844	0.25	0.08	0.76	否	0.25	6.94	0.08	0.76	否	0.25	0.08	否	-2.02	-3.17	否	haematology investigations (incl blood groups)	血液类检查（包括血型）	red blood cell analyses	各种红细胞分析	investigations	各类检查	红细胞计数下降	0.25 ( 0.08 - 0.76 )	0.25 ( 6.94 )	0.25 ( 0.08 )	-2.02 ( -3.17 )
wound infection	3	26189	9272	56822380	9275	56857844	0.7	0.23	2.18	否	0.7	0.38	0.23	2.18	否	0.7	0.23	否	-0.51	-1.84	否	infections - pathogen unspecified	感染 - 未指明病原	infections nec	各种感染（不另分类）	infections and infestations	感染及侵染类疾病	伤口感染	0.7 ( 0.23 - 2.18 )	0.7 ( 0.38 )	0.7 ( 0.23 )	-0.51 ( -1.84 )
bronchopneumonia	3	26189	3382	56828270	3385	56857844	1.92	0.62	5.97	否	1.92	1.33	0.62	5.97	否	1.92	0.62	否	0.94	-0.8	否								1.92 ( 0.62 - 5.97 )	1.92 ( 1.33 )	1.92 ( 0.62 )	0.94 ( -0.8 )
enuresis	3	26189	3769	56827883	3772	56857844	1.73	0.56	5.36	否	1.73	0.92	0.56	5.36	否	1.73	0.56	否	0.79	-0.9	否	psychiatric disorders nec	精神病类（不另分类）	psychiatric elimination disorders	精神性排泄障碍	psychiatric disorders	精神病类	遗尿	1.73 ( 0.56 - 5.36 )	1.73 ( 0.92 )	1.73 ( 0.56 )	0.79 ( -0.9 )
communication disorder	3	26189	3544	56828108	3547	56857844	1.84	0.59	5.7	否	1.84	1.14	0.59	5.7	否	1.84	0.59	否	0.88	-0.84	否	communication disorders and disturbances	交流异常和混乱	communications disorders	各种交流障碍	psychiatric disorders	精神病类	交流障碍	1.84 ( 0.59 - 5.7 )	1.84 ( 1.14 )	1.84 ( 0.59 )	0.88 ( -0.84 )
drug rash with eosinophilia and systemic symptoms	3	26189	3217	56828435	3220	56857844	2.02	0.65	6.28	否	2.02	1.55	0.65	6.28	否	2.02	0.65	否	1.02	-0.76	否								2.02 ( 0.65 - 6.28 )	2.02 ( 1.55 )	2.02 ( 0.65 )	1.02 ( -0.76 )
congenital pulmonary hypertension	3	26189	184	56831468	187	56857844	35.38	11.31	110.72	是	35.38	98.61	11.31	110.7	是	34.83	11.13	是	5.12	0.42	是	respiratory disorders congenital	先天性呼吸系统疾病	respiratory tract disorders congenital nec	先天性呼吸道疾病（不另分类）	congenital, familial and genetic disorders	各种先天性家族性遗传性疾病	先天性肺动脉高压	35.38 ( 11.31 - 110.72 )	35.38 ( 98.61 )	34.83 ( 11.13 )	5.12 ( 0.42 )
tension	3	26189	5747	56825905	5750	56857844	1.13	0.37	3.51	否	1.13	0.05	0.37	3.51	否	1.13	0.37	否	0.18	-1.31	否	anxiety disorders and symptoms	焦虑症及症状	anxiety symptoms	焦虑症状	psychiatric disorders	精神病类	紧张	1.13 ( 0.37 - 3.51 )	1.13 ( 0.05 )	1.13 ( 0.37 )	0.18 ( -1.31 )
intervertebral disc disorder	3	26189	4043	56827609	4046	56857844	1.61	0.52	4.99	否	1.61	0.69	0.52	4.99	否	1.61	0.52	否	0.69	-0.96	否	musculoskeletal and connective tissue deformities (incl intervertebral disc disorders)	肌肉骨骼和结缔组织畸形（包括椎间盘疾病）	intervertebral disc disorders nec	各种椎间盘疾病（不另分类）	musculoskeletal and connective tissue disorders	各种肌肉骨骼及结缔组织疾病	椎间盘疾病	1.61 ( 0.52 - 4.99 )	1.61 ( 0.69 )	1.61 ( 0.52 )	0.69 ( -0.96 )
face injury	3	26189	3456	56828196	3459	56857844	1.88	0.61	5.84	否	1.88	1.24	0.61	5.84	否	1.88	0.61	否	0.91	-0.82	否	injuries nec	各种损伤（不另分类）	site specific injuries nec	部位确定的各种损伤（不另分类）	injury, poisoning and procedural complications	各类损伤、中毒及操作并发症	面损伤	1.88 ( 0.61 - 5.84 )	1.88 ( 1.24 )	1.88 ( 0.61 )	0.91 ( -0.82 )
hypovolaemia	3	26189	5423	56826229	5426	56857844	1.2	0.39	3.72	否	1.2	0.1	0.39	3.72	否	1.2	0.39	否	0.26	-1.25	否	electrolyte and fluid balance conditions	电解质及液体平衡状况	total fluid volume decreased	总液体体积减少	metabolism and nutrition disorders	代谢及营养类疾病	低血容量	1.2 ( 0.39 - 3.72 )	1.2 ( 0.1 )	1.2 ( 0.39 )	0.26 ( -1.25 )
prostatomegaly	3	26189	3649	56828003	3652	56857844	1.78	0.58	5.53	否	1.78	1.03	0.58	5.53	否	1.78	0.57	否	0.83	-0.87	否	prostatic disorders (excl infections and inflammations)	前列腺疾病（不包括感染和炎症）	prostatic signs, symptoms and disorders nec	前列腺症状、体征和疾病（不另分类）	reproductive system and breast disorders	生殖系统及乳腺疾病	前列腺肥大	1.78 ( 0.58 - 5.53 )	1.78 ( 1.03 )	1.78 ( 0.57 )	0.83 ( -0.87 )
secondary adrenocortical insufficiency	3	26189	1286	56830366	1289	56857844	5.06	1.63	15.72	是	5.06	9.76	1.63	15.71	是	5.05	1.63	否	2.34	-0.12	否	hypothalamus and pituitary gland disorders	下丘脑及垂体腺类疾病	hypothalamic and pituitary disorders nec	下丘脑和垂体疾病（不另分类）	endocrine disorders	内分泌系统疾病	继发性肾上腺皮质功能不全	5.06 ( 1.63 - 15.72 )	5.06 ( 9.76 )	5.05 ( 1.63 )	2.34 ( -0.12 )
mallory-weiss syndrome	3	26189	1181	56830471	1184	56857844	5.51	1.78	17.12	是	5.51	11.05	1.78	17.11	是	5.5	1.77	否	2.46	-0.07	否	gastrointestinal haemorrhages nec	胃肠系统出血（不另分类）	gastric and oesophageal haemorrhages	胃和食管出血	gastrointestinal disorders	胃肠系统疾病	马-魏二氏综合征	5.51 ( 1.78 - 17.12 )	5.51 ( 11.05 )	5.5 ( 1.77 )	2.46 ( -0.07 )
electrocardiogram t wave inversion	3	26189	2063	56829589	2066	56857844	3.16	1.02	9.79	是	3.16	4.41	1.02	9.79	是	3.15	1.02	否	1.66	-0.41	否	cardiac and vascular investigations (excl enzyme tests)	心血管检查（不包括酶检测）	ecg investigations	各种心电图检查	investigations	各类检查	心电图 T 波倒置	3.16 ( 1.02 - 9.79 )	3.16 ( 4.41 )	3.15 ( 1.02 )	1.66 ( -0.41 )
abortion missed	3	26189	1198	56830454	1201	56857844	5.43	1.75	16.87	是	5.43	10.83	1.75	16.87	是	5.42	1.75	否	2.44	-0.08	否	abortions and stillbirth	流产及死产	abortions not specified as induced or spontaneous	流产，未指明是人工还是自然流产	pregnancy, puerperium and perinatal conditions	妊娠期、产褥期及围产期状况	稽留流产	5.43 ( 1.75 - 16.87 )	5.43 ( 10.83 )	5.42 ( 1.75 )	2.44 ( -0.08 )
hepatitis c	3	26189	11717	56819935	11720	56857844	0.56	0.18	1.72	否	0.56	1.07	0.18	1.72	否	0.56	0.18	否	-0.85	-2.12	否	viral infectious disorders	病毒感染性疾病	hepatitis virus infections	肝炎病毒感染	infections and infestations	感染及侵染类疾病	丙型肝炎	0.56 ( 0.18 - 1.72 )	0.56 ( 1.07 )	0.56 ( 0.18 )	-0.85 ( -2.12 )
sciatica	3	26189	13981	56817671	13984	56857844	0.47	0.15	1.44	否	0.47	1.84	0.15	1.44	否	0.47	0.15	否	-1.1	-2.34	否	spinal cord and nerve root disorders	脊髓和神经根疾病	lumbar spinal cord and nerve root disorders	腰段脊髓和神经根疾病	nervous system disorders	各类神经系统疾病	坐骨神经痛	0.47 ( 0.15 - 1.44 )	0.47 ( 1.84 )	0.47 ( 0.15 )	-1.1 ( -2.34 )
blood urine present	3	26189	17747	56813905	17750	56857844	0.37	0.12	1.14	否	0.37	3.28	0.12	1.14	否	0.37	0.12	否	-1.45	-2.64	否	renal and urinary tract investigations and urinalyses	肾脏、泌尿道检查及尿液分析	urinalysis nec	各种尿分析（不另分类）	investigations	各类检查	尿中带血	0.37 ( 0.12 - 1.14 )	0.37 ( 3.28 )	0.37 ( 0.12 )	-1.45 ( -2.64 )
product solubility abnormal	3	26189	4507	56827145	4510	56857844	1.44	0.47	4.48	否	1.44	0.41	0.47	4.48	否	1.44	0.47	否	0.53	-1.07	否	product quality, supply, distribution, manufacturing and quality system issues	产品质量、供应、经销、生产和质量系统问题	product physical issues	产品的各种物理问题	product issues	产品问题	产品可溶性异常	1.44 ( 0.47 - 4.48 )	1.44 ( 0.41 )	1.44 ( 0.47 )	0.53 ( -1.07 )
tricuspid valve disease	3	26189	370	56831282	373	56857844	17.59	5.65	54.81	是	17.59	46.57	5.65	54.8	是	17.46	5.6	是	4.13	0.32	是	cardiac valve disorders	心脏瓣膜类疾病	tricuspid valvular disorders	三尖瓣异常	cardiac disorders	心脏器官疾病	三尖瓣疾病	17.59 ( 5.65 - 54.81 )	17.59 ( 46.57 )	17.46 ( 5.6 )	4.13 ( 0.32 )
post procedural haematoma	3	26189	1600	56830052	1603	56857844	4.07	1.31	12.63	是	4.07	6.93	1.31	12.63	是	4.06	1.31	否	2.02	-0.24	否	procedural related injuries and complications nec	操作相关伤害与并发症（不另分类）	non-site specific procedural complications	部位不明的操作并发症	injury, poisoning and procedural complications	各类损伤、中毒及操作并发症	操作后血肿	4.07 ( 1.31 - 12.63 )	4.07 ( 6.93 )	4.06 ( 1.31 )	2.02 ( -0.24 )
cleft lip and palate	3	26189	1049	56830603	1052	56857844	6.21	2	19.27	是	6.21	13.06	2	19.27	是	6.19	1.99	否	2.63	-0.02	否	gastrointestinal tract disorders congenital	先天性胃肠道系统疾病	palate disorders congenital	先天性上腭异常	congenital, familial and genetic disorders	各种先天性家族性遗传性疾病	唇腭裂	6.21 ( 2 - 19.27 )	6.21 ( 13.06 )	6.19 ( 1.99 )	2.63 ( -0.02 )
cardiotoxicity	3	26189	7874	56823778	7877	56857844	0.83	0.27	2.56	否	0.83	0.11	0.27	2.56	否	0.83	0.27	否	-0.27	-1.65	否	cardiac disorders, signs and symptoms nec	心脏相关疾病、症状和体征（不另分类）	cardiac disorders nec	各种心脏疾病（不另分类）	cardiac disorders	心脏器官疾病	心脏毒性	0.83 ( 0.27 - 2.56 )	0.83 ( 0.11 )	0.83 ( 0.27 )	-0.27 ( -1.65 )
sepsis neonatal	3	26189	743	56830909	746	56857844	8.76	2.82	27.23	是	8.76	20.54	2.82	27.22	是	8.73	2.81	是	3.13	0.13	是	infections - pathogen unspecified	感染 - 未指明病原	sepsis, bacteraemia, viraemia and fungaemia nec	脓毒症、菌血症、病毒血症和真菌血症（不另分类）	infections and infestations	感染及侵染类疾病	新生儿脓毒症	8.76 ( 2.82 - 27.23 )	8.76 ( 20.54 )	8.73 ( 2.81 )	3.13 ( 0.13 )
generalised erythema	3	26189	5646	56826006	5649	56857844	1.15	0.37	3.58	否	1.15	0.06	0.37	3.58	否	1.15	0.37	否	0.21	-1.29	否								1.15 ( 0.37 - 3.58 )	1.15 ( 0.06 )	1.15 ( 0.37 )	0.21 ( -1.29 )
pulmonary artery atresia	3	26189	140	56831512	143	56857844	46.5	14.82	145.94	是	46.5	130.75	14.82	145.91	是	45.54	14.51	是	5.51	0.44	是	cardiac and vascular disorders congenital	先天性心血管系统疾病	arterial disorders congenital	先天性动脉异常	congenital, familial and genetic disorders	各种先天性家族性遗传性疾病	肺动脉闭锁	46.5 ( 14.82 - 145.94 )	46.5 ( 130.75 )	45.54 ( 14.51 )	5.51 ( 0.44 )
feeding disorder neonatal	3	26189	1044	56830608	1047	56857844	6.24	2.01	19.37	是	6.24	13.15	2.01	19.36	是	6.22	2	否	2.64	-0.01	否								6.24 ( 2.01 - 19.37 )	6.24 ( 13.15 )	6.22 ( 2 )	2.64 ( -0.01 )
hypospadias	3	26189	1883	56829769	1886	56857844	3.46	1.11	10.73	是	3.46	5.23	1.11	10.73	是	3.45	1.11	否	1.79	-0.35	否	reproductive tract and breast disorders congenital	先天性生殖道及乳腺类疾病	male reproductive tract disorders congenital	先天性男性生殖道异常	congenital, familial and genetic disorders	各种先天性家族性遗传性疾病	尿道下裂	3.46 ( 1.11 - 10.73 )	3.46 ( 5.23 )	3.45 ( 1.11 )	1.79 ( -0.35 )
cleft lip	3	26189	831	56830821	834	56857844	7.83	2.52	24.34	是	7.83	17.82	2.52	24.34	是	7.81	2.51	是	2.97	0.08	是	musculoskeletal and connective tissue disorders congenital	各种先天性肌肉骨骼及结缔组织疾病	musculoskeletal and connective tissue disorders of face, neck and jaw congenital	先天性脸部、颈部和下颌处肌肉骨骼和结缔组织疾病	congenital, familial and genetic disorders	各种先天性家族性遗传性疾病	唇裂	7.83 ( 2.52 - 24.34 )	7.83 ( 17.82 )	7.81 ( 2.51 )	2.97 ( 0.08 )
sunburn	3	26189	7030	56824622	7033	56857844	0.93	0.3	2.87	否	0.93	0.02	0.3	2.87	否	0.93	0.3	否	-0.11	-1.53	否	injuries by physical agents	各种物理因素损伤	radiation injuries	各种辐射损伤	injury, poisoning and procedural complications	各类损伤、中毒及操作并发症	晒伤	0.93 ( 0.3 - 2.87 )	0.93 ( 0.02 )	0.93 ( 0.3 )	-0.11 ( -1.53 )
exophthalmos	2	26190	1907	56829745	1909	56857844	2.28	0.57	9.11	否	2.28	1.43	0.57	9.11	否	2.27	0.57	否	1.19	-0.99	否	ocular structural change, deposit and degeneration nec	眼结构改变、沉积及变性（不另分类）	structural change, deposit and degeneration of eye nec	眼部结构变化、沉积和变性（不另分类）	eye disorders	眼器官疾病	突眼症	2.28 ( 0.57 - 9.11 )	2.28 ( 1.43 )	2.27 ( 0.57 )	1.19 ( -0.99 )
thrombin time prolonged	2	26190	220	56831432	222	56857844	19.73	4.9	79.38	否	19.73	35.23	4.9	79.37	否	19.56	4.86	是	4.29	-0.23	否	haematology investigations (incl blood groups)	血液类检查（包括血型）	coagulation and bleeding analyses	凝血和出血分析	investigations	各类检查	凝血酶时间延长	19.73 ( 4.9 - 79.38 )	19.73 ( 35.23 )	19.56 ( 4.86 )	4.29 ( -0.23 )
viith nerve paralysis	2	26190	3440	56828212	3442	56857844	1.26	0.32	5.05	否	1.26	0.11	0.32	5.05	否	1.26	0.32	否	0.33	-1.45	否								1.26 ( 0.32 - 5.05 )	1.26 ( 0.11 )	1.26 ( 0.32 )	0.33 ( -1.45 )
gastrointestinal stoma complication	2	26190	1445	56830207	1447	56857844	3	0.75	12.02	否	3	2.67	0.75	12.02	否	3	0.75	否	1.59	-0.82	否	procedural related injuries and complications nec	操作相关伤害与并发症（不另分类）	stoma complications	各种造口并发症	injury, poisoning and procedural complications	各类损伤、中毒及操作并发症	胃肠造口并发症	3 ( 0.75 - 12.02 )	3 ( 2.67 )	3 ( 0.75 )	1.59 ( -0.82 )
wound haemorrhage	2	26190	3495	56828157	3497	56857844	1.24	0.31	4.97	否	1.24	0.09	0.31	4.97	否	1.24	0.31	否	0.31	-1.47	否	injuries nec	各种损伤（不另分类）	non-site specific injuries nec	部位不确定的各种损伤（不另分类）	injury, poisoning and procedural complications	各类损伤、中毒及操作并发症	伤口出血	1.24 ( 0.31 - 4.97 )	1.24 ( 0.09 )	1.24 ( 0.31 )	0.31 ( -1.47 )
blood alcohol increased	2	26190	733	56830919	735	56857844	5.92	1.48	23.72	否	5.92	8.16	1.48	23.72	否	5.91	1.47	否	2.56	-0.51	否	toxicology and therapeutic drug monitoring	毒理学及治疗药物监测	toxicology laboratory analyses	各种毒理学实验室分析	investigations	各类检查	血酒精含量升高	5.92 ( 1.48 - 23.72 )	5.92 ( 8.16 )	5.91 ( 1.47 )	2.56 ( -0.51 )
gestational hypertension	2	26190	1158	56830494	1160	56857844	3.75	0.94	15	否	3.75	4.02	0.94	15	否	3.74	0.93	否	1.9	-0.7	否	maternal complications of pregnancy	孕妇妊娠并发症	hypertension associated disorders of pregnancy	妊娠高血压疾病	pregnancy, puerperium and perinatal conditions	妊娠期、产褥期及围产期状况	妊娠高血压	3.75 ( 0.94 - 15 )	3.75 ( 4.02 )	3.74 ( 0.93 )	1.9 ( -0.7 )
inguinal hernia	2	26190	5675	56825977	5677	56857844	0.76	0.19	3.06	否	0.76	0.14	0.19	3.06	否	0.76	0.19	否	-0.39	-1.94	否	abdominal hernias and other abdominal wall conditions	腹部疝及其它腹壁疾病	inguinal hernias	各种腹股沟疝	gastrointestinal disorders	胃肠系统疾病	腹股沟疝	0.76 ( 0.19 - 3.06 )	0.76 ( 0.14 )	0.76 ( 0.19 )	-0.39 ( -1.94 )
meningorrhagia	2	26190	234	56831418	236	56857844	18.55	4.61	74.6	否	18.55	32.92	4.61	74.59	否	18.4	4.57	是	4.2	-0.24	否	central nervous system vascular disorders	中枢神经系统血管疾病	central nervous system haemorrhages and cerebrovascular accidents	中枢神经系统出血和脑血管意外	nervous system disorders	各类神经系统疾病	脑膜出血	18.55 ( 4.61 - 74.6 )	18.55 ( 32.92 )	18.4 ( 4.57 )	4.2 ( -0.24 )
blood calcium increased	2	26190	7985	56823667	7987	56857844	0.54	0.14	2.17	否	0.54	0.77	0.14	2.17	否	0.54	0.14	否	-0.88	-2.31	否	water, electrolyte and mineral investigations	水、电解质及矿物质的各种检查	mineral and electrolyte analyses	各种矿物质和电解质分析	investigations	各类检查	血钙升高	0.54 ( 0.14 - 2.17 )	0.54 ( 0.77 )	0.54 ( 0.14 )	-0.88 ( -2.31 )
extradural haematoma	2	26190	1246	56830406	1248	56857844	3.48	0.87	13.94	否	3.48	3.53	0.87	13.94	否	3.48	0.87	否	1.8	-0.74	否	injuries nec	各种损伤（不另分类）	cerebral injuries nec	大脑损伤（不另分类）	injury, poisoning and procedural complications	各类损伤、中毒及操作并发症	硬膜外血肿	3.48 ( 0.87 - 13.94 )	3.48 ( 3.53 )	3.48 ( 0.87 )	1.8 ( -0.74 )
monoplegia	2	26190	4045	56827607	4047	56857844	1.07	0.27	4.29	否	1.07	0.01	0.27	4.29	否	1.07	0.27	否	0.1	-1.6	否	movement disorders (incl parkinsonism)	运动障碍类（包括帕金森病）	paralysis and paresis (excl cranial nerve)	瘫痪和轻瘫（不包括颅神经）	nervous system disorders	各类神经系统疾病	单瘫	1.07 ( 0.27 - 4.29 )	1.07 ( 0.01 )	1.07 ( 0.27 )	0.1 ( -1.6 )
mitral valve stenosis	2	26190	630	56831022	632	56857844	6.89	1.72	27.61	否	6.89	10.04	1.72	27.6	否	6.87	1.71	否	2.78	-0.45	否	cardiac valve disorders	心脏瓣膜类疾病	mitral valvular disorders	二尖瓣异常	cardiac disorders	心脏器官疾病	二尖瓣狭窄	6.89 ( 1.72 - 27.61 )	6.89 ( 10.04 )	6.87 ( 1.71 )	2.78 ( -0.45 )
pseudodementia	2	26190	98	56831554	100	56857844	44.29	10.92	179.59	否	44.28	82.92	10.92	179.56	否	43.42	10.71	是	5.44	-0.17	否	dementia and amnestic conditions	痴呆和遗忘状态	dementia nec	各种痴呆（不另分类）	psychiatric disorders	精神病类	假性痴呆	44.29 ( 10.92 - 179.59 )	44.28 ( 82.92 )	43.42 ( 10.71 )	5.44 ( -0.17 )
coronary artery occlusion	2	26190	13086	56818566	13088	56857844	0.33	0.08	1.33	否	0.33	2.69	0.08	1.33	否	0.33	0.08	否	-1.59	-2.89	否	coronary artery disorders	冠状动脉类疾病	coronary artery disorders nec	各种冠状动脉疾病（不另分类）	cardiac disorders	心脏器官疾病	冠状动脉闭塞	0.33 ( 0.08 - 1.33 )	0.33 ( 2.69 )	0.33 ( 0.08 )	-1.59 ( -2.89 )
skin warm	2	26190	5372	56826280	5374	56857844	0.81	0.2	3.23	否	0.81	0.09	0.2	3.23	否	0.81	0.2	否	-0.31	-1.88	否	epidermal and dermal conditions	表皮及真皮状况	dermal and epidermal conditions nec	各种表皮和真皮病症（不另分类）	skin and subcutaneous tissue disorders	皮肤及皮下组织类疾病	皮肤发热	0.81 ( 0.2 - 3.23 )	0.81 ( 0.09 )	0.81 ( 0.2 )	-0.31 ( -1.88 )
hypoventilation	2	26190	3031	56828621	3033	56857844	1.43	0.36	5.73	否	1.43	0.26	0.36	5.73	否	1.43	0.36	否	0.52	-1.34	否	respiratory disorders nec	呼吸系统疾病（不另分类）	breathing abnormalities	各种呼吸异常	respiratory, thoracic and mediastinal disorders	呼吸系统、胸及纵隔疾病	通气不足	1.43 ( 0.36 - 5.73 )	1.43 ( 0.26 )	1.43 ( 0.36 )	0.52 ( -1.34 )
blood culture positive	2	26190	2847	56828805	2849	56857844	1.52	0.38	6.1	否	1.52	0.36	0.38	6.1	否	1.52	0.38	否	0.61	-1.29	否	microbiology and serology investigations	微生物和血清检查	microbiology and serology tests nec	微生物学和血清学检验（不另分类）	investigations	各类检查	血培养阳性	1.52 ( 0.38 - 6.1 )	1.52 ( 0.36 )	1.52 ( 0.38 )	0.61 ( -1.29 )
small intestinal obstruction	2	26190	11186	56820466	11188	56857844	0.39	0.1	1.55	否	0.39	1.93	0.1	1.55	否	0.39	0.1	否	-1.37	-2.7	否	gastrointestinal stenosis and obstruction	胃肠道狭窄及梗阻类疾病	duodenal and small intestinal stenosis and obstruction	十二指肠和小肠狭窄和阻塞	gastrointestinal disorders	胃肠系统疾病	小肠梗阻	0.39 ( 0.1 - 1.55 )	0.39 ( 1.93 )	0.39 ( 0.1 )	-1.37 ( -2.7 )
facial asymmetry	2	26190	855	56830797	857	56857844	5.08	1.27	20.33	否	5.08	6.53	1.27	20.33	否	5.07	1.26	否	2.34	-0.56	否	musculoskeletal and connective tissue deformities (incl intervertebral disc disorders)	肌肉骨骼和结缔组织畸形（包括椎间盘疾病）	musculoskeletal and connective tissue deformities of skull, face and buccal cavity	颅骨、面部和口腔肌肉骨骼和结缔组织畸形	musculoskeletal and connective tissue disorders	各种肌肉骨骼及结缔组织疾病	颜面不对称	5.08 ( 1.27 - 20.33 )	5.08 ( 6.53 )	5.07 ( 1.26 )	2.34 ( -0.56 )
antidepressant drug level increased	2	26190	335	56831317	337	56857844	12.95	3.23	52.02	否	12.95	21.93	3.23	52.01	否	12.88	3.21	是	3.69	-0.3	否	toxicology and therapeutic drug monitoring	毒理学及治疗药物监测	therapeutic drug monitoring analyses	各种治疗药物监测分析	investigations	各类检查	抗抑郁药水平升高	12.95 ( 3.23 - 52.02 )	12.95 ( 21.93 )	12.88 ( 3.21 )	3.69 ( -0.3 )
cerebral ischaemia	2	26190	4887	56826765	4889	56857844	0.89	0.22	3.55	否	0.89	0.03	0.22	3.55	否	0.89	0.22	否	-0.17	-1.78	否	central nervous system vascular disorders	中枢神经系统血管疾病	central nervous system haemorrhages and cerebrovascular accidents	中枢神经系统出血和脑血管意外	nervous system disorders	各类神经系统疾病	大脑缺血	0.89 ( 0.22 - 3.55 )	0.89 ( 0.03 )	0.89 ( 0.22 )	-0.17 ( -1.78 )
congenital hand malformation	2	26190	666	56830986	668	56857844	6.52	1.63	26.11	否	6.52	9.31	1.63	26.11	否	6.5	1.62	否	2.7	-0.47	否	musculoskeletal and connective tissue disorders congenital	各种先天性肌肉骨骼及结缔组织疾病	musculoskeletal and connective tissue disorders of limbs congenital	先天性四肢肌肉骨骼和结缔组织疾病	congenital, familial and genetic disorders	各种先天性家族性遗传性疾病	先天性手畸形	6.52 ( 1.63 - 26.11 )	6.52 ( 9.31 )	6.5 ( 1.62 )	2.7 ( -0.47 )
pyelonephritis	2	26190	7871	56823781	7873	56857844	0.55	0.14	2.2	否	0.55	0.73	0.14	2.2	否	0.55	0.14	否	-0.86	-2.29	否	infections - pathogen unspecified	感染 - 未指明病原	urinary tract infections	各种尿路感染	infections and infestations	感染及侵染类疾病	肾盂肾炎	0.55 ( 0.14 - 2.2 )	0.55 ( 0.73 )	0.55 ( 0.14 )	-0.86 ( -2.29 )
vomiting in pregnancy	2	26190	358	56831294	360	56857844	12.12	3.02	48.66	否	12.12	20.3	3.02	48.65	否	12.06	3	是	3.59	-0.31	否								12.12 ( 3.02 - 48.66 )	12.12 ( 20.3 )	12.06 ( 3 )	3.59 ( -0.31 )
increased bronchial secretion	2	26190	2403	56829249	2405	56857844	1.81	0.45	7.23	否	1.81	0.72	0.45	7.22	否	1.81	0.45	否	0.85	-1.16	否	respiratory tract signs and symptoms	呼吸道症状和体征	lower respiratory tract signs and symptoms	下呼吸道症状和体征	respiratory, thoracic and mediastinal disorders	呼吸系统、胸及纵隔疾病	支气管分泌物增多	1.81 ( 0.45 - 7.23 )	1.81 ( 0.72 )	1.81 ( 0.45 )	0.85 ( -1.16 )
premature separation of placenta	2	26190	1422	56830230	1424	56857844	3.05	0.76	12.22	否	3.05	2.76	0.76	12.21	否	3.05	0.76	否	1.61	-0.81	否	maternal complications of pregnancy	孕妇妊娠并发症	haemorrhagic complications of pregnancy	妊娠出血并发症	pregnancy, puerperium and perinatal conditions	妊娠期、产褥期及围产期状况	胎盘早剥	3.05 ( 0.76 - 12.22 )	3.05 ( 2.76 )	3.05 ( 0.76 )	1.61 ( -0.81 )
skin hyperpigmentation	2	26190	7797	56823855	7799	56857844	0.56	0.14	2.23	否	0.56	0.71	0.14	2.23	否	0.56	0.14	否	-0.85	-2.28	否	pigmentation disorders	各类皮肤色素异常	hyperpigmentation disorders	色素沉着过度疾病	skin and subcutaneous tissue disorders	皮肤及皮下组织类疾病	皮肤色素沉着过度	0.56 ( 0.14 - 2.23 )	0.56 ( 0.71 )	0.56 ( 0.14 )	-0.85 ( -2.28 )
alcoholism	2	26190	4122	56827530	4124	56857844	1.05	0.26	4.21	否	1.05	0.01	0.26	4.21	否	1.05	0.26	否	0.07	-1.62	否	psychiatric disorders nec	精神病类（不另分类）	substance related and addictive disorders	各种物质使用相关及成瘾性障碍	psychiatric disorders	精神病类	酗酒	1.05 ( 0.26 - 4.21 )	1.05 ( 0.01 )	1.05 ( 0.26 )	0.07 ( -1.62 )
metabolic encephalopathy	2	26190	2768	56828884	2770	56857844	1.57	0.39	6.27	否	1.57	0.41	0.39	6.27	否	1.57	0.39	否	0.65	-1.27	否	encephalopathies	各类脑病	encephalopathies toxic and metabolic	中毒性和代谢性脑病	nervous system disorders	各类神经系统疾病	代谢性脑病	1.57 ( 0.39 - 6.27 )	1.57 ( 0.41 )	1.57 ( 0.39 )	0.65 ( -1.27 )
caudal regression syndrome	2	26190	137	56831515	139	56857844	31.68	7.84	127.96	否	31.68	58.56	7.84	127.93	否	31.23	7.73	是	4.97	-0.19	否	musculoskeletal and connective tissue disorders congenital	各种先天性肌肉骨骼及结缔组织疾病	musculoskeletal and connective tissue disorders of spine congenital	先天性脊柱肌肉骨骼和结缔组织疾病	congenital, familial and genetic disorders	各种先天性家族性遗传性疾病	尾椎退化综合征	31.68 ( 7.84 - 127.96 )	31.68 ( 58.56 )	31.23 ( 7.73 )	4.97 ( -0.19 )
congenital eye disorder	2	26190	251	56831401	253	56857844	17.29	4.3	69.52	否	17.29	30.45	4.3	69.51	否	17.16	4.27	是	4.1	-0.25	否	eye disorders congenital	先天性眼类疾病	ocular disorders congenital nec	先天性眼部疾病（不另分类）	congenital, familial and genetic disorders	各种先天性家族性遗传性疾病	先天性眼病	17.29 ( 4.3 - 69.52 )	17.29 ( 30.45 )	17.16 ( 4.27 )	4.1 ( -0.25 )
kidney fibrosis	2	26190	1634	56830018	1636	56857844	2.66	0.66	10.63	否	2.66	2.06	0.66	10.63	否	2.65	0.66	否	1.41	-0.89	否	renal disorders (excl nephropathies)	肾脏各种异常（不包括肾病）	renal disorders nec	各种肾脏疾病（不另分类）	renal and urinary disorders	肾脏及泌尿系统疾病	肾纤维化	2.66 ( 0.66 - 10.63 )	2.66 ( 2.06 )	2.65 ( 0.66 )	1.41 ( -0.89 )
extra dose administered	2	26190	33436	56798216	33438	56857844	0.13	0.03	0.52	否	0.13	11.68	0.03	0.52	否	0.13	0.03	否	-2.95	-4.12	否	medication errors and other product use errors and issues	用药错误及其他产品使用错误和问题	product administration errors and issues	各种产品给用错误和问题	injury, poisoning and procedural complications	各类损伤、中毒及操作并发症	给用了额外剂量	0.13 ( 0.03 - 0.52 )	0.13 ( 11.68 )	0.13 ( 0.03 )	-2.95 ( -4.12 )
otitis media chronic	2	26190	400	56831252	402	56857844	10.85	2.7	43.54	否	10.85	17.79	2.7	43.53	否	10.8	2.69	是	3.43	-0.33	否	infections - pathogen unspecified	感染 - 未指明病原	ear infections	各种耳部感染	infections and infestations	感染及侵染类疾病	慢性中耳炎	10.85 ( 2.7 - 43.54 )	10.85 ( 17.79 )	10.8 ( 2.69 )	3.43 ( -0.33 )
craniofacial deformity	2	26190	216	56831436	218	56857844	20.09	4.99	80.86	否	20.09	35.95	4.99	80.85	否	19.92	4.95	是	4.32	-0.23	否	musculoskeletal and connective tissue disorders congenital	各种先天性肌肉骨骼及结缔组织疾病	musculoskeletal and connective tissue disorders of skull congenital	先天性头颅肌肉骨骼和结缔组织疾病	congenital, familial and genetic disorders	各种先天性家族性遗传性疾病	颅面骨畸形	20.09 ( 4.99 - 80.86 )	20.09 ( 35.95 )	19.92 ( 4.95 )	4.32 ( -0.23 )
congenital diaphragmatic eventration	2	26190	18	56831634	20	56857844	241.11	55.94	1039.19	否	241.09	430.37	55.94	1039	否	217.08	50.37	是	7.76	-0.21	否	respiratory disorders congenital	先天性呼吸系统疾病	diaphragmatic disorders congenital	先天性隔膜异常	congenital, familial and genetic disorders	各种先天性家族性遗传性疾病	先天性横膈膨出	241.11 ( 55.94 - 1039.19 )	241.09 ( 430.37 )	217.08 ( 50.37 )	7.76 ( -0.21 )
gastroenteritis	2	26190	13342	56818310	13344	56857844	0.33	0.08	1.3	否	0.33	2.8	0.08	1.3	否	0.33	0.08	否	-1.62	-2.92	否	infections - pathogen unspecified	感染 - 未指明病原	abdominal and gastrointestinal infections	腹部和胃肠道感染	infections and infestations	感染及侵染类疾病	胃肠炎	0.33 ( 0.08 - 1.3 )	0.33 ( 2.8 )	0.33 ( 0.08 )	-1.62 ( -2.92 )
postural tremor	2	26190	251	56831401	253	56857844	17.29	4.3	69.52	否	17.29	30.45	4.3	69.51	否	17.16	4.27	是	4.1	-0.25	否	movement disorders (incl parkinsonism)	运动障碍类（包括帕金森病）	tremor (excl congenital)	各种颤抖（不包括先天性）	nervous system disorders	各类神经系统疾病	姿势性震颤	17.29 ( 4.3 - 69.52 )	17.29 ( 30.45 )	17.16 ( 4.27 )	4.1 ( -0.25 )
foetal distress syndrome	2	26190	1983	56829669	1985	56857844	2.19	0.55	8.76	否	2.19	1.29	0.55	8.76	否	2.19	0.55	否	1.13	-1.02	否	foetal complications	各种胎儿并发症	foetal complications nec	各种胎儿并发症（不另分类）	pregnancy, puerperium and perinatal conditions	妊娠期、产褥期及围产期状况	胎儿窘迫综合征	2.19 ( 0.55 - 8.76 )	2.19 ( 1.29 )	2.19 ( 0.55 )	1.13 ( -1.02 )
pulmonary hypoplasia	2	26190	728	56830924	730	56857844	5.96	1.49	23.88	否	5.96	8.24	1.49	23.88	否	5.95	1.48	否	2.57	-0.5	否	respiratory disorders congenital	先天性呼吸系统疾病	pulmonary and bronchial disorders congenital	先天性肺和支气管异常	congenital, familial and genetic disorders	各种先天性家族性遗传性疾病	肺发育不良	5.96 ( 1.49 - 23.88 )	5.96 ( 8.24 )	5.95 ( 1.48 )	2.57 ( -0.5 )
eosinophil count increased	2	26190	7471	56824181	7473	56857844	0.58	0.15	2.32	否	0.58	0.6	0.15	2.32	否	0.58	0.15	否	-0.78	-2.23	否	haematology investigations (incl blood groups)	血液类检查（包括血型）	white blood cell analyses	各种白细胞分析	investigations	各类检查	嗜酸粒细胞计数增多	0.58 ( 0.15 - 2.32 )	0.58 ( 0.6 )	0.58 ( 0.15 )	-0.78 ( -2.23 )
hypokinesia	2	26190	13465	56818187	13467	56857844	0.32	0.08	1.29	否	0.32	2.85	0.08	1.29	否	0.32	0.08	否	-1.63	-2.93	否	movement disorders (incl parkinsonism)	运动障碍类（包括帕金森病）	dyskinesias and movement disorders nec	运动障碍和运动失调（不另分类）	nervous system disorders	各类神经系统疾病	运动机能减退	0.32 ( 0.08 - 1.29 )	0.32 ( 2.85 )	0.32 ( 0.08 )	-1.63 ( -2.93 )
hyporesponsive to stimuli	2	26190	1006	56830646	1008	56857844	4.31	1.08	17.27	否	4.31	5.08	1.08	17.27	否	4.31	1.08	否	2.11	-0.63	否	neurological disorders nec	神经类疾病（不另分类）	neurological signs and symptoms nec	神经学症状和体征（不另分类）	nervous system disorders	各类神经系统疾病	对刺激物低反应	4.31 ( 1.08 - 17.27 )	4.31 ( 5.08 )	4.31 ( 1.08 )	2.11 ( -0.63 )
tachyphrenia	2	26190	3244	56828408	3246	56857844	1.34	0.33	5.35	否	1.34	0.17	0.33	5.35	否	1.34	0.33	否	0.42	-1.4	否	disturbances in thinking and perception	思维及感知紊乱	thinking disturbances	思维障碍	psychiatric disorders	精神病类	精神活动过速	1.34 ( 0.33 - 5.35 )	1.34 ( 0.17 )	1.34 ( 0.33 )	0.42 ( -1.4 )
eyelid oedema	2	26190	11116	56820536	11118	56857844	0.39	0.1	1.56	否	0.39	1.9	0.1	1.56	否	0.39	0.1	否	-1.36	-2.7	否	ocular infections, irritations and inflammations	眼部感染、刺激及炎症	lid, lash and lacrimal infections, irritations and inflammations	眼睑、睫毛和泪腺感染、刺激和炎症	eye disorders	眼器官疾病	眼睑水肿	0.39 ( 0.1 - 1.56 )	0.39 ( 1.9 )	0.39 ( 0.1 )	-1.36 ( -2.7 )
walking aid user	2	26190	5971	56825681	5973	56857844	0.73	0.18	2.91	否	0.73	0.21	0.18	2.91	否	0.73	0.18	否	-0.46	-1.99	否	lifestyle issues	生活方式问题	disability issues	残疾问题	social circumstances	社会环境	辅助步行设备使用者	0.73 ( 0.18 - 2.91 )	0.73 ( 0.21 )	0.73 ( 0.18 )	-0.46 ( -1.99 )
gestational diabetes	2	26190	4250	56827402	4252	56857844	1.02	0.26	4.08	否	1.02	0	0.26	4.08	否	1.02	0.26	否	0.03	-1.65	否	maternal complications of pregnancy	孕妇妊娠并发症	pregnancy complicated by maternal disorders	妊娠合并孕妇基础疾病	pregnancy, puerperium and perinatal conditions	妊娠期、产褥期及围产期状况	妊娠糖尿病	1.02 ( 0.26 - 4.08 )	1.02 ( 0 )	1.02 ( 0.26 )	0.03 ( -1.65 )
angina pectoris	2	26190	27081	56804571	27083	56857844	0.16	0.04	0.64	否	0.16	8.8	0.04	0.64	否	0.16	0.04	否	-2.64	-3.83	否	coronary artery disorders	冠状动脉类疾病	ischaemic coronary artery disorders	各种缺血性冠状动脉疾病	cardiac disorders	心脏器官疾病	心绞痛	0.16 ( 0.04 - 0.64 )	0.16 ( 8.8 )	0.16 ( 0.04 )	-2.64 ( -3.83 )
drug effect incomplete	2	26190	36084	56795568	36086	56857844	0.12	0.03	0.48	否	0.12	12.88	0.03	0.48	否	0.12	0.03	否	-3.06	-4.22	否								0.12 ( 0.03 - 0.48 )	0.12 ( 12.88 )	0.12 ( 0.03 )	-3.06 ( -4.22 )
psychomotor retardation	2	26190	2516	56829136	2518	56857844	1.72	0.43	6.9	否	1.72	0.61	0.43	6.9	否	1.72	0.43	否	0.79	-1.19	否	depressed mood disorders and disturbances	抑郁性心境障碍和混乱	mood alterations with depressive symptoms	伴忧郁症状的情绪变化	psychiatric disorders	精神病类	精神运动性阻滞	1.72 ( 0.43 - 6.9 )	1.72 ( 0.61 )	1.72 ( 0.43 )	0.79 ( -1.19 )
hypoalbuminaemia	2	26190	6875	56824777	6877	56857844	0.63	0.16	2.52	否	0.63	0.43	0.16	2.52	否	0.63	0.16	否	-0.66	-2.14	否	protein and amino acid metabolism disorders nec	蛋白质及氨基酸代谢异常（不另分类）	protein metabolism disorders nec	蛋白代谢异常（不另分类）	metabolism and nutrition disorders	代谢及营养类疾病	低白蛋白血症	0.63 ( 0.16 - 2.52 )	0.63 ( 0.43 )	0.63 ( 0.16 )	-0.66 ( -2.14 )
walking disability	2	26190	1958	56829694	1960	56857844	2.22	0.55	8.87	否	2.22	1.33	0.55	8.87	否	2.22	0.55	否	1.15	-1.01	否	lifestyle issues	生活方式问题	disability issues	残疾问题	social circumstances	社会环境	步行障碍	2.22 ( 0.55 - 8.87 )	2.22 ( 1.33 )	2.22 ( 0.55 )	1.15 ( -1.01 )
pharyngeal oedema	2	26190	15197	56816455	15199	56857844	0.29	0.07	1.14	否	0.29	3.58	0.07	1.14	否	0.29	0.07	否	-1.81	-3.08	否	upper respiratory tract disorders (excl infections)	上呼吸道疾病（不包括感染）	pharyngeal disorders (excl infections and neoplasms)	各种咽部疾病（不包括感染和肿瘤）	respiratory, thoracic and mediastinal disorders	呼吸系统、胸及纵隔疾病	咽部水肿	0.29 ( 0.07 - 1.14 )	0.29 ( 3.58 )	0.29 ( 0.07 )	-1.81 ( -3.08 )
cerebral vasoconstriction	2	26190	709	56830943	711	56857844	6.12	1.53	24.52	否	6.12	8.54	1.53	24.52	否	6.11	1.52	否	2.61	-0.49	否	central nervous system vascular disorders	中枢神经系统血管疾病	central nervous system vascular disorders nec	中枢神经系统血管疾病（不另分类）	nervous system disorders	各类神经系统疾病	大脑血管收缩	6.12 ( 1.53 - 24.52 )	6.12 ( 8.54 )	6.11 ( 1.52 )	2.61 ( -0.49 )
diabetic ketoacidosis	2	26190	22222	56809430	22224	56857844	0.2	0.05	0.78	否	0.2	6.63	0.05	0.78	否	0.2	0.05	否	-2.36	-3.57	否	diabetic complications	各种糖尿病并发症	diabetic complications nec	糖尿病并发症（不另分类）	metabolism and nutrition disorders	代谢及营养类疾病	糖尿病酮症酸中毒	0.2 ( 0.05 - 0.78 )	0.2 ( 6.63 )	0.2 ( 0.05 )	-2.36 ( -3.57 )
anal incontinence	2	26190	7810	56823842	7812	56857844	0.56	0.14	2.22	否	0.56	0.71	0.14	2.22	否	0.56	0.14	否	-0.85	-2.28	否	gastrointestinal signs and symptoms	胃肠道系统症状和体征	gastrointestinal signs and symptoms nec	各种胃肠道症状和体征（不另分类）	gastrointestinal disorders	胃肠系统疾病	肛门失禁	0.56 ( 0.14 - 2.22 )	0.56 ( 0.71 )	0.56 ( 0.14 )	-0.85 ( -2.28 )
decreased interest	2	26190	5586	56826066	5588	56857844	0.78	0.19	3.11	否	0.78	0.13	0.19	3.11	否	0.78	0.19	否	-0.36	-1.92	否	depressed mood disorders and disturbances	抑郁性心境障碍和混乱	mood alterations with depressive symptoms	伴忧郁症状的情绪变化	psychiatric disorders	精神病类	兴趣减少	0.78 ( 0.19 - 3.11 )	0.78 ( 0.13 )	0.78 ( 0.19 )	-0.36 ( -1.92 )
sensorimotor disorder	2	26190	457	56831195	459	56857844	9.5	2.37	38.09	否	9.5	15.14	2.37	38.08	否	9.46	2.36	是	3.24	-0.36	否	neuromuscular disorders	神经肌肉类疾病	neuromuscular disorders nec	各种神经性肌肉疾病（不另分类）	nervous system disorders	各类神经系统疾病	感觉运动障碍	9.5 ( 2.37 - 38.09 )	9.5 ( 15.14 )	9.46 ( 2.36 )	3.24 ( -0.36 )
alcohol use	2	26190	3451	56828201	3453	56857844	1.26	0.31	5.03	否	1.26	0.11	0.31	5.03	否	1.26	0.31	否	0.33	-1.46	否	lifestyle issues	生活方式问题	alcohol product use	酒精类产品的使用	social circumstances	社会环境	饮酒	1.26 ( 0.31 - 5.03 )	1.26 ( 0.11 )	1.26 ( 0.31 )	0.33 ( -1.46 )
neoplasm	2	26190	10543	56821109	10545	56857844	0.41	0.1	1.65	否	0.41	1.68	0.1	1.65	否	0.41	0.1	否	-1.28	-2.63	否	miscellaneous and site unspecified neoplasms malignant and unspecified	其他肿瘤、部位不明恶性肿瘤及性质不明肿瘤	neoplasms unspecified malignancy and site unspecified nec	部位不确定的恶性不明确的肿瘤（不另分类）	neoplasms benign, malignant and unspecified (incl cysts and polyps)	良性、恶性及性质不明的肿瘤（包括囊状和息肉状）	肿瘤	0.41 ( 0.1 - 1.65 )	0.41 ( 1.68 )	0.41 ( 0.1 )	-1.28 ( -2.63 )
tenderness	2	26190	9657	56821995	9659	56857844	0.45	0.11	1.8	否	0.45	1.35	0.11	1.8	否	0.45	0.11	否	-1.15	-2.53	否	general system disorders nec	全身系统疾病（不另分类）	pain and discomfort nec	疼痛和不适（不另分类）	general disorders and administration site conditions	全身性疾病及给药部位各种反应	触痛	0.45 ( 0.11 - 1.8 )	0.45 ( 1.35 )	0.45 ( 0.11 )	-1.15 ( -2.53 )
chorea	2	26190	1577	56830075	1579	56857844	2.75	0.69	11.01	否	2.75	2.23	0.69	11.01	否	2.75	0.69	否	1.46	-0.87	否	movement disorders (incl parkinsonism)	运动障碍类（包括帕金森病）	choreiform movements	舞蹈样运动	nervous system disorders	各类神经系统疾病	舞蹈病	2.75 ( 0.69 - 11.01 )	2.75 ( 2.23 )	2.75 ( 0.69 )	1.46 ( -0.87 )
inhibitory drug interaction	2	26190	1475	56830177	1477	56857844	2.94	0.74	11.78	否	2.94	2.56	0.74	11.77	否	2.94	0.73	否	1.56	-0.83	否	therapeutic and nontherapeutic effects (excl toxicity)	治疗性及非治疗性反应类（不包括毒性）	interactions	各种相互作用	general disorders and administration site conditions	全身性疾病及给药部位各种反应	抑制性药物相互作用	2.94 ( 0.74 - 11.78 )	2.94 ( 2.56 )	2.94 ( 0.73 )	1.56 ( -0.83 )
csf protein increased	2	26190	734	56830918	736	56857844	5.91	1.48	23.69	否	5.91	8.14	1.48	23.68	否	5.9	1.47	否	2.56	-0.51	否	neurological, special senses and psychiatric investigations	神经、特殊感觉和精神病检查	cerebrospinal fluid tests (excl microbiology)	脑脊液检验（不包括微生物）	investigations	各类检查	脑脊液蛋白升高	5.91 ( 1.48 - 23.69 )	5.91 ( 8.14 )	5.9 ( 1.47 )	2.56 ( -0.51 )
cystocele	2	26190	771	56830881	773	56857844	5.63	1.41	22.55	否	5.63	7.59	1.41	22.55	否	5.62	1.4	否	2.49	-0.52	否	uterine, pelvic and broad ligament disorders	子宫、盆腔和阔韧带疾病	pelvic prolapse conditions	盆腔内器官脱垂	reproductive system and breast disorders	生殖系统及乳腺疾病	膀胱膨出	5.63 ( 1.41 - 22.55 )	5.63 ( 7.59 )	5.62 ( 1.4 )	2.49 ( -0.52 )
blister	2	26190	50038	56781614	50040	56857844	0.09	0.02	0.35	否	0.09	19.25	0.02	0.35	否	0.09	0.02	否	-3.53	-4.67	否	epidermal and dermal conditions	表皮及真皮状况	bullous conditions	各种大疱性皮肤病	skin and subcutaneous tissue disorders	皮肤及皮下组织类疾病	水疱	0.09 ( 0.02 - 0.35 )	0.09 ( 19.25 )	0.09 ( 0.02 )	-3.53 ( -4.67 )
dysphoria	2	26190	4809	56826843	4811	56857844	0.9	0.23	3.61	否	0.9	0.02	0.23	3.61	否	0.9	0.23	否	-0.15	-1.77	否	mood disorders and disturbances nec	心境障碍和混乱（不另分类）	emotional and mood disturbances nec	情感和情绪障碍（不另分类）	psychiatric disorders	精神病类	烦躁不安	0.9 ( 0.23 - 3.61 )	0.9 ( 0.02 )	0.9 ( 0.23 )	-0.15 ( -1.77 )
polyneuropathy	2	26190	10705	56820947	10707	56857844	0.41	0.1	1.62	否	0.41	1.74	0.1	1.62	否	0.41	0.1	否	-1.3	-2.65	否	peripheral neuropathies	外周神经类疾病	peripheral neuropathies nec	各种周围神经疾病（不另分类）	nervous system disorders	各类神经系统疾病	多发神经病	0.41 ( 0.1 - 1.62 )	0.41 ( 1.74 )	0.41 ( 0.1 )	-1.3 ( -2.65 )
disease complication	2	26190	4298	56827354	4300	56857844	1.01	0.25	4.04	否	1.01	0	0.25	4.04	否	1.01	0.25	否	0.01	-1.66	否	general system disorders nec	全身系统疾病（不另分类）	general signs and symptoms nec	一般症状和体征（不另分类）	general disorders and administration site conditions	全身性疾病及给药部位各种反应	疾病并发症	1.01 ( 0.25 - 4.04 )	1.01 ( 0 )	1.01 ( 0.25 )	0.01 ( -1.66 )
paradoxical drug reaction	2	26190	3308	56828344	3310	56857844	1.31	0.33	5.25	否	1.31	0.15	0.33	5.25	否	1.31	0.33	否	0.39	-1.42	否	therapeutic and nontherapeutic effects (excl toxicity)	治疗性及非治疗性反应类（不包括毒性）	therapeutic and nontherapeutic responses	各种治疗和非治疗反应	general disorders and administration site conditions	全身性疾病及给药部位各种反应	反常药物反应	1.31 ( 0.33 - 5.25 )	1.31 ( 0.15 )	1.31 ( 0.33 )	0.39 ( -1.42 )
drug level decreased	2	26190	9384	56822268	9386	56857844	0.46	0.12	1.85	否	0.46	1.25	0.12	1.85	否	0.46	0.12	否	-1.11	-2.49	否	toxicology and therapeutic drug monitoring	毒理学及治疗药物监测	therapeutic drug monitoring analyses	各种治疗药物监测分析	investigations	各类检查	药物水平降低	0.46 ( 0.12 - 1.85 )	0.46 ( 1.25 )	0.46 ( 0.12 )	-1.11 ( -2.49 )
analgesic drug level increased	2	26190	1385	56830267	1387	56857844	3.13	0.78	12.54	否	3.13	2.9	0.78	12.54	否	3.13	0.78	否	1.65	-0.8	否	toxicology and therapeutic drug monitoring	毒理学及治疗药物监测	therapeutic drug monitoring analyses	各种治疗药物监测分析	investigations	各类检查	镇痛药水平升高	3.13 ( 0.78 - 12.54 )	3.13 ( 2.9 )	3.13 ( 0.78 )	1.65 ( -0.8 )
partial seizures	2	26190	4694	56826958	4696	56857844	0.92	0.23	3.7	否	0.92	0.01	0.23	3.7	否	0.92	0.23	否	-0.11	-1.74	否	seizures (incl subtypes)	癫痫发作（包括各种亚型）	seizures and seizure disorders nec	癫痫和癫痫类疾病 （不另分类）	nervous system disorders	各类神经系统疾病	部分性癫痫发作	0.92 ( 0.23 - 3.7 )	0.92 ( 0.01 )	0.92 ( 0.23 )	-0.11 ( -1.74 )
subileus	2	26190	1940	56829712	1942	56857844	2.24	0.56	8.95	否	2.24	1.37	0.56	8.95	否	2.24	0.56	否	1.16	-1	否	gastrointestinal stenosis and obstruction	胃肠道狭窄及梗阻类疾病	gastrointestinal stenosis and obstruction nec	各种胃肠道狭窄及阻塞（不另分类）	gastrointestinal disorders	胃肠系统疾病	不完全性肠梗阻（机能性）	2.24 ( 0.56 - 8.95 )	2.24 ( 1.37 )	2.24 ( 0.56 )	1.16 ( -1 )
gastric disorder	2	26190	34071	56797581	34073	56857844	0.13	0.03	0.51	否	0.13	11.96	0.03	0.51	否	0.13	0.03	否	-2.97	-4.14	否								0.13 ( 0.03 - 0.51 )	0.13 ( 11.96 )	0.13 ( 0.03 )	-2.97 ( -4.14 )
eye pruritus	2	26190	28581	56803071	28583	56857844	0.15	0.04	0.61	否	0.15	9.48	0.04	0.61	否	0.15	0.04	否	-2.72	-3.91	否	ocular infections, irritations and inflammations	眼部感染、刺激及炎症	ocular infections, inflammations and associated manifestations	眼部感染、炎症和相关征象	eye disorders	眼器官疾病	眼睛瘙痒	0.15 ( 0.04 - 0.61 )	0.15 ( 9.48 )	0.15 ( 0.04 )	-2.72 ( -3.91 )
drug-induced liver injury	2	26190	26240	56805412	26242	56857844	0.17	0.04	0.66	否	0.17	8.43	0.04	0.66	否	0.17	0.04	否	-2.6	-3.79	否	hepatic and hepatobiliary disorders	肝脏及肝胆类疾病	hepatocellular damage and hepatitis nec	肝细胞损害和肝炎（不另分类）	hepatobiliary disorders	肝胆系统疾病	药物诱导的肝损伤	0.17 ( 0.04 - 0.66 )	0.17 ( 8.43 )	0.17 ( 0.04 )	-2.6 ( -3.79 )
radial nerve compression	2	26190	34	56831618	36	56857844	127.65	30.66	531.35	否	127.64	237.33	30.67	531.25	否	120.6	28.97	是	6.91	-0.17	否	peripheral neuropathies	外周神经类疾病	mononeuropathies	各种单神经病	nervous system disorders	各类神经系统疾病	桡神经压迫	127.65 ( 30.66 - 531.35 )	127.64 ( 237.33 )	120.6 ( 28.97 )	6.91 ( -0.17 )
tendon disorder	2	26190	6040	56825612	6042	56857844	0.72	0.18	2.87	否	0.72	0.22	0.18	2.87	否	0.72	0.18	否	-0.48	-2	否	tendon, ligament and cartilage disorders	肌腱、韧带及软骨疾病	tendon disorders	各种肌腱疾病	musculoskeletal and connective tissue disorders	各种肌肉骨骼及结缔组织疾病	肌腱病变	0.72 ( 0.18 - 2.87 )	0.72 ( 0.22 )	0.72 ( 0.18 )	-0.48 ( -2 )
tobacco abuse	2	26190	526	56831126	528	56857844	8.25	2.06	33.08	否	8.25	12.69	2.06	33.07	否	8.22	2.05	是	3.04	-0.4	否	psychiatric disorders nec	精神病类（不另分类）	substance related and addictive disorders	各种物质使用相关及成瘾性障碍	psychiatric disorders	精神病类	烟草滥用	8.25 ( 2.06 - 33.08 )	8.25 ( 12.69 )	8.22 ( 2.05 )	3.04 ( -0.4 )
anterograde amnesia	2	26190	558	56831094	560	56857844	7.78	1.94	31.18	否	7.78	11.77	1.94	31.17	否	7.75	1.93	否	2.95	-0.42	否	mental impairment disorders	精神损害类疾病	memory loss (excl dementia)	记忆力丧失（不包括痴呆）	nervous system disorders	各类神经系统疾病	顺行性遗忘	7.78 ( 1.94 - 31.18 )	7.78 ( 11.77 )	7.75 ( 1.93 )	2.95 ( -0.42 )
mental disability	2	26190	541	56831111	543	56857844	8.02	2	32.16	否	8.02	12.25	2	32.15	否	8	1.99	否	3	-0.41	否	lifestyle issues	生活方式问题	disability issues	残疾问题	social circumstances	社会环境	精神残疾	8.02 ( 2 - 32.16 )	8.02 ( 12.25 )	8 ( 1.99 )	3 ( -0.41 )
[truncated: 1,215 more rows]
