# Supplementary material for: Serotonin syndrome risk with concomitant opioid and serotonergic antidepressant use: a multinational pharmacovigilance study
Source: Front Pharmacol. 2026 Mar 18;17:1773721. doi: 10.3389/fphar.2026.1773721 (PMC13066937; doi:10.3389/fphar.2026.1773721)
Supplement: Supplementary file 2 [file Table1.xls]

## Sheet: Sheet1
FAERS			JADER
substance	n		drugname	n
sertraline	1174		パロキセチン水和物	244
venlafaxine	1081		ミルタザピン	136
fluoxetine	1039		デュロキセチン	96
duloxetine	973		エスシタロプラム	81
bupropion	848		フルボキサミンマレイン酸塩	77
citalopram	779		ベンラファキシン	75
tramadol	726		セルトラリン	73
paroxetine	698		トラゾドン	38
escitalopram	627		ボルチオキセチン臭化水素酸塩	36
quetiapine	526		アモキサピン	35
linezolid	476		クエチアピンフマル酸塩	30
mirtazapine	421		トラマドールアセトアミノフェン配合剤	29
fentanyl	382		トラマドール	29
ondansetron	303		デキストロメトルファン臭化水素酸塩水和物	25
lamotrigine	297		オランザピン	22
aripiprazole	278		リスペリドン	21
olanzapine	261		アリピプラゾール	21
risperidone	228		スルピリド	20
paracetamol	188		炭酸リチウム	18
gabapentin	172		アミトリプチリン	17
trazodone	166		ブロチゾラム	17
oxycodone	165		クロミプラミン	13
tapentadol	162		フェンタニルクエン酸塩	13
vortioxetine	143		ミルナシプラン	12
valproic acid	139		バルプロ酸ナトリウム	11
amitriptyline	124		フルニトラゼパム	11
desvenlafaxine	118		ペロスピロン水和物	11
pregabalin	118		ラサギリンメシル酸塩	11
dextromethorphan	113		ゾルピデム酒石酸塩	10
diazepam	105		リネゾリド	10
metoclopramide	103		タペンタドール	10
sumatriptan	101		タンドスピロンクエン酸塩	9
alprazolam	91		アマンタジン	8
lithium	88		ミアンセリン	8
methylphenidate	88		イミプラミン	7
clozapine	87		カルバマゼピン	7
buspirone	87		レミフェンタニル	7
esomeprazole	84		マプロチリン	6
vilazodone	83		ラモトリギン	6
buprenorphine	80		プロポフォール	6
clonazepam	78		オキシコドン水和物	6
oxybate sodium	72		ブレクスピプラゾール	6
lorazepam	71		鎮咳去痰剤	6
morphine	67		モサプリドクエン酸塩水和物	5
amlodipine	66		アルプラゾラム	5
rasagiline	63		レボドパベンセラジド	5
methylthioninium	58		メトクロプラミド	5
ciprofloxacin	57		プラミペキソール水和物	5
methadone	57		ルラシドン	5
topiramate	56		ラメルテオン	5
haloperidol	55		メコバラミン	5
fluvoxamine	53		ペチジン	5
omeprazole	53		プロクロルペラジンマレイン酸塩	4
ziprasidone	51		ブロマゼパム	4
lurasidone	50		エンタカポン	4
valsartan	48		フェンタニル	4
lisdexamfetamine	47		ロクロニウム臭化物	4
milnacipran	47		フェノバルビタール	4
zolpidem	47		プレガバリン	4
hydroxyzine	47		パロノセトロン	4
clomipramine	45		ジアゼパム	3
diphenhydramine	43		ミダゾラム	3
ibuprofen	43		エチゾラム	3
levodopa	42		スマトリプタンコハク酸塩	3
carbidopa	41		セレギリン	3
cyclobenzaprine	40		ノルトリプチリン	3
baclofen	39		クロナゼパム	3
dexamfetamine	38		セボフルラン	3
naloxone	37		アトモキセチン	3
naltrexone	35		未確認薬	3
pethidine	34		オンダンセトロン水和物	3
propofol	34		ロフラゼプ酸エチル	2
amfetamine	34		メチルフェニデート	2
propranolol	31		トリアゾラム	2
vancomycin	30		クロルプロマジンヒベンズ酸塩	2
rizatriptan	30		ペチジンレバロルファン酒石酸塩1	2
carbamazepine	29		精神神経用剤	2
clarithromycin	29		モルヒネ水和物	2
levetiracetam	28		ペルゴリドメシル酸塩	2
naproxen	27		ゾニサミド	2
cyproheptadine	27		ボルテゾミブ	2
ritonavir	26		イフェンプロジル酒石酸塩	2
granisetron	26		クロバザム	2
amantadine	26		スボレキサント	2
lasmiditan	26		レボメプロマジンマレイン酸塩	2
ropinirole	25		デスフルラン	2
varenicline	24		レボドパカルビドパ水和物エンタカポン	2
adalimumab	23		アセトアミノフェン	2
fluconazole	23		ダントロレン	2
codeine	23		ミコナゾール	2
donepezil	22		エレトリプタン臭化水素酸塩	2
brexpiprazole	22		経腸成分栄養剤92	2
selegiline	22		アロチノロール	2
atomoxetine	21		補中益気湯	2
pantoprazole	21		クロチアゼパム	2
erenumab	21		レバミピド	2
tranylcypromine	20		ビタミンE剤	2
promethazine	20		解熱鎮痛消炎剤	2
tacrolimus	19		2223	2
doxepin	19		オピカポン	2
fenfluramine	19		オンダンセトロン	2
metaxalone	18		非ピリン系感冒剤4	1
levomilnacipran	17		ビペリデン	1
imipramine	16		プロプラノロール	1
isoniazid	16		バルサルタン	1
nortriptyline	14		プロメタジン	1
eletriptan	14		トリヘキシフェニジル	1
tizanidine	14		ベタメタゾンDクロルフェニラミンマレイン酸塩	1
midazolam	14		クラリスロマイシン	1
phenelzine	14		催眠鎮静剤抗不安剤	1
lorcaserin	13		バクロフェン	1
hydrocodone	13		ベタメタゾン	1
guaifenesin	13		プレドニゾロン	1
zolmitriptan	13		ペンタゾシン	1
amoxicillin	13		レボドパカルビドパ水和物	1
levofloxacin	13		リザトリプタン安息香酸塩	1
metronidazole	12		ロラゼパム	1
metformin	12		半夏瀉心湯	1
chlorphenamine	12		ワクシニアウイルス接種家兎炎症皮膚抽出液	1
asenapine	12		ベラパミル	1
natalizumab	12		ツロブテロール	1
pramipexole	12		クロルプロマジン	1
lumateperone	12		複方オキシコドン	1
nirmatrelvir	12		ドパミン	1
carisoprodol	11		パリペリドン	1
hydromorphone	11		ロピバカイン水和物	1
metoprolol	11		エゼチミブ	1
lacosamide	11		ロキソプロフェン	1
tedizolid	11		ブプレノルフィン	1
clavulanic acid	11		トラネキサム酸	1
aciclovir	11		エフェドリン	1
simvastatin	11		フルルビプロフェンアキセチル	1
modafinil	10		ドロペリドール	1
phenytoin	10		ハロペリドール	1
interferon beta-1a	10		デガレリクス酢酸塩	1
palonosetron	10		チクロピジン	1
esketamine	10		ランソプラゾール	1
methotrexate	10		イストラデフィリン	1
immunoglobulins, unspecified	10		ロチゴチン	1
clopidogrel	10		エスタゾラム	1
quinidine	9		ケタミン	1
furosemide	9		タゾバクタムピペラシリン水和物	1
cyclophosphamide	9		メトホルミン	1
amiodarone	9		アナグリプチン	1
oxcarbazepine	9		カンデサルタンシレキセチル	1
cariprazine	9		ピタバスタチンカルシウム	1
diclofenac	9		新コンタックせき止めダブル持続性	1
lopinavir	9		ノルアドレナリン	1
montelukast	9		メサドン	1
ketamine	9		ラスミジタンコハク酸塩	1
prochlorperazine	8		コロナウイルスSARSCOV2RNAワクチン	1
paliperidone	8		ラモセトロン	1
erythromycin	8		イブプロフェン	1
darunavir	8		117900207	1
enalapril	8		アンピシリンナトリウムスルバクタムナトリウム	1
indometacin	8		カルボプラチン	1
tofacitinib	7		パクリタキセル	1
voriconazole	7		Lカルボシステイン	1
phentermine	7		イミダフェナシン	1
acetylsalicylic acid	7		エロビキシバット水和物	1
bupivacaine	7		シタグリプチンリン酸塩水和物	1
valbenazine	7		エルデカルシトール	1
loratadine	7		ホスラブコナゾールLリシンエタノール付加物	1
spironolactone	7		サフィナミドメシル酸塩	1
dexamethasone	7		抑肝散	1
semaglutide	7		フェンフルラミン	1
atenolol	7
entacapone	7
ciclosporin	7
fumaric acid	6
glucose	6
perphenazine	6
levothyroxine	6
salbutamol	6
cobicistat	6
hydroxychloroquine	6
ethinylestradiol	6
ivacaftor	6
tezacaftor	6
rituximab	6
dapsone	6
prucalopride	5
lisinopril	5
netupitant	5
rocuronium	5
oseltamivir	5
doxylamine	5
remifentanil	5
ustekinumab	5
ifosfamide	5
loperamide	5
meropenem	5
norepinephrine	5
rosuvastatin	5
azithromycin	5
dexmethylphenidate	5
ramelteon	5
cimetidine	5
dolutegravir	4
insulin	4
interferon beta-1b	4
digoxin	4
lenalidomide	4
etanercept	4
testosterone	4
rivaroxaban	4
mycophenolic acid	4
droxidopa	4
almotriptan	4
tazobactam	4
hydrochlorothiazide	4
atorvastatin	4
sapropterin	4
clonidine	4
celecoxib	4
epinephrine	4
temazepam	4
pembrolizumab	4
eszopiclone	4
olmesartan	4
doxycycline	4
valaciclovir	4
levocetirizine	4
ozanimod	4
nefazodone	4
famotidine	4
armodafinil	4
infliximab	4
lanreotide	3
sofosbuvir	3
treprostinil	3
dihydroergotamine	3
ramipril	3
glatiramer	3
placebo	3
magnesium	3
fingolimod	3
estradiol	3
naratriptan	3
abatacept	3
bisoprolol	3
isotretinoin	3
secukinumab	3
dexmedetomidine	3
piperacillin	3
maprotiline	3
prednisolone	3
trimethoprim	3
emtricitabine	3
tenofovir	3
eslicarbazepine	3
pamidronic acid	3
ruxolitinib	3
leuprorelin	3
cetirizine	3
peginterferon beta-1a	3
nicotine	3
carvedilol	3
metamfetamine	3
safinamide	3
tegaserod	3
pimavanserin	3
dobutamine	3
upadacitinib	3
ranolazine	3
venetoclax	3
herbals, unspecified	3
mitragyna spp	3
tirzepatide	3
rivastigmine	3
viloxazine	3
sibutramine	3
chlorpromazine	3
miconazole	3
desipramine	3
dihydrocodeine	3
ribavirin	3
losartan	2
atracurium	2
aliskiren	2
famciclovir	2
desflurane	2
cocaine	2
oxitriptan	2
fampridine	2
suvorexant	2
glycopyrronium	2
nitrous oxide	2
azacitidine	2
norethisterone	2
ziconotide	2
cabergoline	2
clobazam	2
meloxicam	2
phenylephrine	2
sulfamethoxazole	2
tolterodine	2
velpatasvir	2
aprepitant	2
iron	2
levorphanol	2
lansoprazole	2
niraparib	2
ertapenem	2
norgestimate	2
guanfacine	2
clindamycin	2
adenosine	2
mirabegron	2
alendronic acid	2
capsaicin	2
sevoflurane	2
solifenacin	2
fenofibrate	2
vincristine	2
fluticasone	2
octreotide	2
elexacaftor	2
candesartan	2
risankizumab	2
minocycline	2
leflunomide	2
cladribine	2
teriflunomide	2
ribociclib	2
bromazepam	2
fremanezumab	2
sodium bicarbonate	2
indapamide	2
scopolamine	2
eptinezumab	2
irbesartan	2
flibanserin	2
lamivudine	2
daridorexant	2
botulinum toxin	2
solriamfetol	2
rimegepant	2
fexofenadine	2
sacituzumab govitecan	2
valganciclovir	2
deutetrabenazine	2
verapamil	2
oxazepam	2
ketorolac	2
rofecoxib	2
triazolam	2
hypericum spp	2
drospirenone	2
dronedarone	2
cisplatin	2
opium	1
multienzymes	1
zonisamide	1
ranitidine	1
teduglutide	1
bevacizumab	1
isocarboxazid	1
finasteride	1
vitamin b9	1
raltegravir	1
cevimeline	1
axitinib	1
glipizide	1
timolol	1
ethanol	1
sodium chloride	1
sodium lactate	1
bromocriptine	1
riluzole	1
dicycloverine	1
alemtuzumab	1
bortezomib	1
sorafenib	1
alosetron	1
apremilast	1
naloxegol	1
methocarbamol	1
elvitegravir	1
itraconazole	1
nifedipine	1
miglustat	1
carboplatin	1
avena spp	1
calcium	1
humulus spp	1
matricaria spp	1
passiflora spp	1
potassium phosphate	1
sodium phosphate	1
reslizumab	1
teriparatide	1
glecaprevir	1
pibrentasvir	1
empagliflozin	1
nilotinib	1
galcanezumab	1
corticotropin	1
latanoprost	1
ketoprofen	1
vitamin b3	1
diltiazem	1
tigecycline	1
allopurinol	1
sugammadex	1
estazolam	1
vilanterol	1
hydralazine	1
darbepoetin alfa	1
obeticholic acid	1
water	1
terbutaline	1
macitentan	1
sacubitril	1
ambrisentan	1
memantine	1
benzylpenicillin	1
benzatropine	1
mepolizumab	1
rilonacept	1
anakinra	1
cabozantinib	1
ocrelizumab	1
tianeptine	1
opicapone	1
moclobemide	1
bilastine	1
vedolizumab	1
suxamethonium	1
letrozole	1
vitamin b6	1
thiourea	1
diroximel fumarate	1
certolizumab	1
ibrutinib	1
samidorphan	1
lidocaine	1
liraglutide	1
homeopathics, unspecified	1
ixekizumab	1
agomelatine	1
sufentanil	1
olaparib	1
doxorubicin	1
dulaglutide	1
sucralfate	1
amikacin	1
dronabinol	1
elacestrant	1
ofatumumab	1
cannabidiol	1
dupilumab	1
bedaquiline	1
asfotase alfa	1
fezolinetant	1
bimekizumab	1
trihexyphenidyl	1
salmeterol	1
tamoxifen	1
theophylline	1
mefenamic acid	1
amoxapine	1
tiagabine	1
frovatriptan	1
dolasetron	1
trifluoperazine	1
tolcapone	1
methyldopa	1
ceftriaxone	1
torasemide	1
amphotericin b	1
peginterferon alfa-2b	1
oxymorphone	1
cefuroxime	1
interferon alfa-2b	1
cilastatin	1
imipenem	1
stavudine	1
droperidol	1
clofarabine	1
flurazepam	1
dextropropoxyphene	1
caspofungin	1
mianserin	1
prednisone	1
nevirapine	1
epoprostenol	1
belimumab	1
pyridostigmine	1
moxifloxacin	1
cefazolin	1
exenatide	1
rotigotine	1
desogestrel	1
anastrozole	1
dantrolene	1
meprobamate	1
peginterferon alfa-2a	1
domperidone	1
procarbazine	1
etonogestrel	1
everolimus	1
