# Supplementary material for: Serotonin syndrome risk with concomitant opioid and serotonergic antidepressant use: a multinational pharmacovigilance study
Source: Front Pharmacol. 2026 Mar 18;17:1773721. doi: 10.3389/fphar.2026.1773721 (PMC13066937; doi:10.3389/fphar.2026.1773721)
Supplement: Supplementary file 3 [file Table3.xlsx]

## Sheet: Sheet 1
FAERS-SNRI
PT	a	b	c	d	ac	n	ROR	RORL	RORU	根据ROR算法判断是否为阳性信号(lower limit of 95% CI>1, a≥3)	PRR	XX	PRRL	PRRU	根据PRR算法判断是否为阳性信号(PRR≥2, χ2≥4, a≥3)	EBGM	EBGM05	根据MGPS算法判断是否为阳性信号(EBGM05>2)	IC	IC025	根据BCPNN算法判断是否为阳性信号(IC025>0)	hlt_name_en	hlt_name_cn	hlgt_name_en	hlgt_name_cn	soc_name_en	soc_name_cn	pt_name_cn	ROR(95%Cl)	PRR(卡方值)	EBGM(EBGM05)	IC(IC025)
nausea	500	24655	718893	56113796	719393	56857844	1.58	1.45	1.73	是	1.57	105.14	1.44	1.71	否	1.57	1.44	否	0.65	0.52	是	gastrointestinal signs and symptoms	胃肠道系统症状和体征	nausea and vomiting symptoms	恶心和呕吐症状	gastrointestinal disorders	胃肠系统疾病	恶心	1.58 ( 1.45 - 1.73 )	1.57 ( 105.14 )	1.57 ( 1.44 )	0.65 ( 0.52 )
drug interaction	453	24702	144421	56688268	144874	56857844	7.2	6.56	7.9	是	7.09	2366.81	6.47	7.76	是	7.07	6.44	是	2.82	2.67	是	therapeutic and nontherapeutic effects (excl toxicity)	治疗性及非治疗性反应类（不包括毒性）	interactions	各种相互作用	general disorders and administration site conditions	全身性疾病及给药部位各种反应	药物相互作用	7.2 ( 6.56 - 7.9 )	7.09 ( 2366.81 )	7.07 ( 6.44 )	2.82 ( 2.67 )
serotonin syndrome	421	24734	16765	56815924	17186	56857844	57.68	52.32	63.59	是	56.74	22493.1	51.55	62.45	是	55.37	50.23	是	5.79	5.47	是	neuromuscular disorders	神经肌肉类疾病	muscle tone abnormal	肌张力异常	nervous system disorders	各类神经系统疾病	血清素综合征	57.68 ( 52.32 - 63.59 )	56.74 ( 22493.06 )	55.37 ( 50.23 )	5.79 ( 5.47 )
dizziness	396	24759	456419	56376270	456815	56857844	1.98	1.79	2.18	是	1.96	187.61	1.78	2.16	否	1.96	1.77	否	0.97	0.82	是	neurological disorders nec	神经类疾病（不另分类）	neurological signs and symptoms nec	神经学症状和体征（不另分类）	nervous system disorders	各类神经系统疾病	头晕	1.98 ( 1.79 - 2.18 )	1.96 ( 187.61 )	1.96 ( 1.77 )	0.97 ( 0.82 )
headache	366	24789	574672	56258017	575038	56857844	1.45	1.3	1.6	是	1.44	49.47	1.3	1.59	否	1.44	1.3	否	0.52	0.37	是	headaches	各类头痛	headaches nec	各种头痛（不另分类）	nervous system disorders	各类神经系统疾病	头痛	1.45 ( 1.3 - 1.6 )	1.44 ( 49.47 )	1.44 ( 1.3 )	0.52 ( 0.37 )
drug withdrawal syndrome	360	24795	84377	56748312	84737	56857844	9.76	8.8	10.84	是	9.64	2779.85	8.7	10.68	是	9.6	8.65	是	3.26	3.08	是	therapeutic and nontherapeutic effects (excl toxicity)	治疗性及非治疗性反应类（不包括毒性）	withdrawal and rebound effects	各种停药与反弹效应	general disorders and administration site conditions	全身性疾病及给药部位各种反应	药物戒断综合征	9.76 ( 8.8 - 10.84 )	9.64 ( 2779.85 )	9.6 ( 8.65 )	3.26 ( 3.08 )
insomnia	338	24817	247022	56585667	247360	56857844	3.12	2.8	3.47	是	3.09	479.66	2.78	3.44	是	3.09	2.77	是	1.63	1.46	是	sleep disorders and disturbances	睡眠异常和混乱	disturbances in initiating and maintaining sleep	入睡和睡眠障碍	psychiatric disorders	精神病类	失眠	3.12 ( 2.8 - 3.47 )	3.09 ( 479.66 )	3.09 ( 2.77 )	1.63 ( 1.46 )
drug ineffective	327	24828	1208309	55624380	1208636	56857844	0.61	0.54	0.68	否	0.61	82.48	0.55	0.68	否	0.61	0.55	否	-0.71	-0.87	否	therapeutic and nontherapeutic effects (excl toxicity)	治疗性及非治疗性反应类（不包括毒性）	therapeutic and nontherapeutic responses	各种治疗和非治疗反应	general disorders and administration site conditions	全身性疾病及给药部位各种反应	药物无效	0.61 ( 0.54 - 0.68 )	0.61 ( 82.48 )	0.61 ( 0.55 )	-0.71 ( -0.87 )
fatigue	305	24850	709600	56123089	709905	56857844	0.97	0.87	1.09	否	0.97	0.27	0.87	1.09	否	0.97	0.87	否	-0.04	-0.21	否	general system disorders nec	全身系统疾病（不另分类）	asthenic conditions	虚弱状态	general disorders and administration site conditions	全身性疾病及给药部位各种反应	疲劳	0.97 ( 0.87 - 1.09 )	0.97 ( 0.27 )	0.97 ( 0.87 )	-0.04 ( -0.21 )
hyperhidrosis	302	24853	118977	56713712	119279	56857844	5.79	5.17	6.49	是	5.73	1180.06	5.13	6.42	是	5.72	5.11	是	2.52	2.33	是	skin appendage conditions	皮肤附属物各种状况	apocrine and eccrine gland disorders	顶浆分泌腺和小汗腺疾病	skin and subcutaneous tissue disorders	皮肤及皮下组织类疾病	多汗	5.79 ( 5.17 - 6.49 )	5.73 ( 1180.06 )	5.72 ( 5.11 )	2.52 ( 2.33 )
anxiety	294	24861	264995	56567694	265289	56857844	2.52	2.25	2.83	是	2.51	267.18	2.24	2.81	是	2.5	2.23	是	1.32	1.15	是	anxiety disorders and symptoms	焦虑症及症状	anxiety symptoms	焦虑症状	psychiatric disorders	精神病类	焦虑	2.52 ( 2.25 - 2.83 )	2.51 ( 267.18 )	2.5 ( 2.23 )	1.32 ( 1.15 )
toxicity to various agents	281	24874	151620	56681069	151901	56857844	4.22	3.75	4.75	是	4.19	682.27	3.73	4.7	是	4.18	3.72	是	2.06	1.87	是	exposures, chemical injuries and poisoning	暴露、化学伤和中毒	poisoning and toxicity	中毒与毒性	injury, poisoning and procedural complications	各类损伤、中毒及操作并发症	各种制剂毒性	4.22 ( 3.75 - 4.75 )	4.19 ( 682.27 )	4.18 ( 3.72 )	2.06 ( 1.87 )
pain	275	24880	570159	56262530	570434	56857844	1.09	0.97	1.23	否	1.09	2.05	0.97	1.23	否	1.09	0.97	否	0.12	-0.05	否	general system disorders nec	全身系统疾病（不另分类）	pain and discomfort nec	疼痛和不适（不另分类）	general disorders and administration site conditions	全身性疾病及给药部位各种反应	疼痛	1.09 ( 0.97 - 1.23 )	1.09 ( 2.05 )	1.09 ( 0.97 )	0.12 ( -0.05 )
feeling abnormal	263	24892	225098	56607591	225361	56857844	2.66	2.35	3	是	2.64	268.63	2.34	2.98	是	2.64	2.34	是	1.4	1.21	是	general system disorders nec	全身系统疾病（不另分类）	feelings and sensations nec	各种感受与感觉（不另分类）	general disorders and administration site conditions	全身性疾病及给药部位各种反应	感受异常	2.66 ( 2.35 - 3 )	2.64 ( 268.63 )	2.64 ( 2.34 )	1.4 ( 1.21 )
tremor	256	24899	153743	56678946	153999	56857844	3.79	3.35	4.29	是	3.76	519.66	3.33	4.25	是	3.76	3.32	是	1.91	1.71	是	movement disorders (incl parkinsonism)	运动障碍类（包括帕金森病）	tremor (excl congenital)	各种颤抖（不包括先天性）	nervous system disorders	各类神经系统疾病	震颤	3.79 ( 3.35 - 4.29 )	3.76 ( 519.66 )	3.76 ( 3.32 )	1.91 ( 1.71 )
suicidal ideation	240	24915	84415	56748274	84655	56857844	6.48	5.7	7.35	是	6.42	1097.5	5.66	7.29	是	6.41	5.64	是	2.68	2.46	是	suicidal and self-injurious behaviours nec	各种自杀及自我伤害行为（不另分类）	suicidal and self-injurious behaviour	自杀和自我伤害行为	psychiatric disorders	精神病类	自杀想法	6.48 ( 5.7 - 7.35 )	6.42 ( 1097.5 )	6.41 ( 5.64 )	2.68 ( 2.46 )
depression	237	24918	213271	56619418	213508	56857844	2.53	2.22	2.87	是	2.51	216	2.21	2.85	是	2.51	2.21	是	1.33	1.13	是	depressed mood disorders and disturbances	抑郁性心境障碍和混乱	depressive disorders	各种抑郁病	psychiatric disorders	精神病类	抑郁	2.53 ( 2.22 - 2.87 )	2.51 ( 216 )	2.51 ( 2.21 )	1.33 ( 1.13 )
confusional state	236	24919	148326	56684363	148562	56857844	3.62	3.18	4.11	是	3.59	442.47	3.17	4.08	是	3.59	3.16	是	1.84	1.64	是	deliria (incl confusion)	谵妄类（包括意识模糊）	confusion and disorientation	精神错乱和定向障碍	psychiatric disorders	精神病类	意识模糊状态	3.62 ( 3.18 - 4.11 )	3.59 ( 442.47 )	3.59 ( 3.16 )	1.84 ( 1.64 )
off label use	232	24923	767520	56065169	767752	56857844	0.68	0.6	0.77	否	0.68	34.61	0.6	0.78	否	0.68	0.6	否	-0.55	-0.74	否	off label uses and intentional product misuses/use issues	超说明书使用及故意导致的产品误用/使用类问题	off label uses	各种超说明书使用	injury, poisoning and procedural complications	各类损伤、中毒及操作并发症	超说明书使用	0.68 ( 0.6 - 0.77 )	0.68 ( 34.61 )	0.68 ( 0.6 )	-0.55 ( -0.74 )
paraesthesia	230	24925	146128	56686561	146358	56857844	3.58	3.14	4.08	是	3.56	423	3.13	4.04	是	3.55	3.12	是	1.83	1.62	是	neurological disorders nec	神经类疾病（不另分类）	paraesthesias and dysaesthesias	感觉异常和感觉迟钝	nervous system disorders	各类神经系统疾病	异常感觉	3.58 ( 3.14 - 4.08 )	3.56 ( 423 )	3.55 ( 3.12 )	1.83 ( 1.62 )
vomiting	229	24926	425199	56407490	425428	56857844	1.22	1.07	1.39	是	1.22	8.91	1.07	1.38	否	1.22	1.07	否	0.28	0.09	是	gastrointestinal signs and symptoms	胃肠道系统症状和体征	nausea and vomiting symptoms	恶心和呕吐症状	gastrointestinal disorders	胃肠系统疾病	呕吐	1.22 ( 1.07 - 1.39 )	1.22 ( 8.91 )	1.22 ( 1.07 )	0.28 ( 0.09 )
somnolence	212	24943	184318	56648371	184530	56857844	2.61	2.28	2.99	是	2.6	208.93	2.27	2.97	是	2.6	2.27	是	1.38	1.17	是	neurological disorders nec	神经类疾病（不另分类）	disturbances in consciousness nec	意识障碍（不另分类）	nervous system disorders	各类神经系统疾病	嗜睡	2.61 ( 2.28 - 2.99 )	2.6 ( 208.93 )	2.6 ( 2.27 )	1.38 ( 1.17 )
fall	203	24952	305796	56526893	305999	56857844	1.5	1.31	1.73	是	1.5	33.97	1.31	1.72	否	1.5	1.31	否	0.58	0.38	是	injuries nec	各种损伤（不另分类）	non-site specific injuries nec	部位不确定的各种损伤（不另分类）	injury, poisoning and procedural complications	各类损伤、中毒及操作并发症	跌倒	1.5 ( 1.31 - 1.73 )	1.5 ( 33.97 )	1.5 ( 1.31 )	0.58 ( 0.38 )
diarrhoea	195	24960	582540	56250149	582735	56857844	0.75	0.66	0.87	否	0.76	15.47	0.66	0.87	否	0.76	0.66	否	-0.4	-0.61	否	gastrointestinal motility and defaecation conditions	胃肠运动及排便状况	diarrhoea (excl infective)	各种腹泻（不包括感染性的）	gastrointestinal disorders	胃肠系统疾病	腹泻	0.75 ( 0.66 - 0.87 )	0.76 ( 15.47 )	0.76 ( 0.66 )	-0.4 ( -0.61 )
agitation	174	24981	68070	56764619	68244	56857844	5.81	5	6.74	是	5.78	686.09	4.98	6.7	是	5.76	4.96	是	2.53	2.27	是	anxiety disorders and symptoms	焦虑症及症状	anxiety symptoms	焦虑症状	psychiatric disorders	精神病类	激越	5.81 ( 5 - 6.74 )	5.78 ( 686.09 )	5.76 ( 4.96 )	2.53 ( 2.27 )
malaise	172	24983	409758	56422931	409930	56857844	0.95	0.82	1.1	否	0.95	0.49	0.82	1.1	否	0.95	0.82	否	-0.08	-0.3	否	general system disorders nec	全身系统疾病（不另分类）	asthenic conditions	虚弱状态	general disorders and administration site conditions	全身性疾病及给药部位各种反应	难受	0.95 ( 0.82 - 1.1 )	0.95 ( 0.49 )	0.95 ( 0.82 )	-0.08 ( -0.3 )
irritability	171	24984	55864	56776825	56035	56857844	6.96	5.98	8.09	是	6.92	863.53	5.95	8.03	是	6.9	5.93	是	2.79	2.52	是	mood disorders and disturbances nec	心境障碍和混乱（不另分类）	emotional and mood disturbances nec	情感和情绪障碍（不另分类）	psychiatric disorders	精神病类	易激惹	6.96 ( 5.98 - 8.09 )	6.92 ( 863.53 )	6.9 ( 5.93 )	2.79 ( 2.52 )
drug abuse	152	25003	77994	56754695	78146	56857844	4.42	3.77	5.19	是	4.4	399.56	3.76	5.16	是	4.4	3.75	是	2.14	1.87	是	psychiatric disorders nec	精神病类（不另分类）	substance related and addictive disorders	各种物质使用相关及成瘾性障碍	psychiatric disorders	精神病类	药物滥用	4.42 ( 3.77 - 5.19 )	4.4 ( 399.56 )	4.4 ( 3.75 )	2.14 ( 1.87 )
completed suicide	150	25005	78640	56754049	78790	56857844	4.33	3.69	5.08	是	4.31	381.03	3.67	5.06	是	4.3	3.66	是	2.11	1.84	是	suicidal and self-injurious behaviours nec	各种自杀及自我伤害行为（不另分类）	suicidal and self-injurious behaviour	自杀和自我伤害行为	psychiatric disorders	精神病类	自杀既遂	4.33 ( 3.69 - 5.08 )	4.31 ( 381.03 )	4.3 ( 3.66 )	2.11 ( 1.84 )
asthenia	140	25015	345724	56486965	345864	56857844	0.91	0.77	1.08	否	0.91	1.11	0.78	1.08	否	0.91	0.77	否	-0.13	-0.37	否	general system disorders nec	全身系统疾病（不另分类）	asthenic conditions	虚弱状态	general disorders and administration site conditions	全身性疾病及给药部位各种反应	虚弱	0.91 ( 0.77 - 1.08 )	0.91 ( 1.11 )	0.91 ( 0.77 )	-0.13 ( -0.37 )
death	139	25016	789619	56043070	789758	56857844	0.39	0.33	0.47	否	0.4	128.54	0.34	0.47	否	0.4	0.34	否	-1.33	-1.57	否	fatal outcomes	致命后果	death and sudden death	死亡和猝死	general disorders and administration site conditions	全身性疾病及给药部位各种反应	死亡	0.39 ( 0.33 - 0.47 )	0.4 ( 128.54 )	0.4 ( 0.34 )	-1.33 ( -1.57 )
drug hypersensitivity	129	25026	180254	56652435	180383	56857844	1.62	1.36	1.93	是	1.62	30.44	1.36	1.92	否	1.62	1.36	否	0.69	0.43	是	allergic conditions	过敏类反应	allergies to foods, food additives, drugs and other chemicals	对食物、食物添加剂、药物和其他化学物的过敏	immune system disorders	免疫系统疾病	药物性超敏反应	1.62 ( 1.36 - 1.93 )	1.62 ( 30.44 )	1.62 ( 1.36 )	0.69 ( 0.43 )
dyspnoea	121	25034	519057	56313632	519178	56857844	0.52	0.44	0.63	否	0.53	51.93	0.44	0.63	否	0.53	0.44	否	-0.92	-1.18	否	respiratory disorders nec	呼吸系统疾病（不另分类）	breathing abnormalities	各种呼吸异常	respiratory, thoracic and mediastinal disorders	呼吸系统、胸及纵隔疾病	呼吸困难	0.52 ( 0.44 - 0.63 )	0.53 ( 51.93 )	0.53 ( 0.44 )	-0.92 ( -1.18 )
constipation	120	25035	193536	56639153	193656	56857844	1.4	1.17	1.68	是	1.4	13.8	1.17	1.67	否	1.4	1.17	否	0.49	0.22	是	gastrointestinal motility and defaecation conditions	胃肠运动及排便状况	gastrointestinal atonic and hypomotility disorders nec	各种胃肠道弛缓和动力不足性疾病（不另分类）	gastrointestinal disorders	胃肠系统疾病	便秘	1.4 ( 1.17 - 1.68 )	1.4 ( 13.8 )	1.4 ( 1.17 )	0.49 ( 0.22 )
overdose	118	25037	202785	56629904	202903	56857844	1.32	1.1	1.58	是	1.31	8.91	1.1	1.57	否	1.31	1.1	否	0.39	0.13	是	overdoses and underdoses nec	用药过量及用药剂量不足（不另分类）	overdoses nec	用药过量（不另分类）	injury, poisoning and procedural complications	各类损伤、中毒及操作并发症	用药过量	1.32 ( 1.1 - 1.58 )	1.31 ( 8.91 )	1.31 ( 1.1 )	0.39 ( 0.13 )
crying	117	25038	34154	56798535	34271	56857844	7.77	6.48	9.32	是	7.74	684.72	6.46	9.28	是	7.72	6.43	是	2.95	2.6	是	general system disorders nec	全身系统疾病（不另分类）	general signs and symptoms nec	一般症状和体征（不另分类）	general disorders and administration site conditions	全身性疾病及给药部位各种反应	哭	7.77 ( 6.48 - 9.32 )	7.74 ( 684.72 )	7.72 ( 6.43 )	2.95 ( 2.6 )
vertigo	112	25043	56142	56776547	56254	56857844	4.52	3.76	5.45	是	4.51	305.35	3.75	5.42	是	4.5	3.74	是	2.17	1.85	是	inner ear and viiith cranial nerve disorders	内耳及第八颅神经类疾病	inner ear signs and symptoms	各种内耳症状和体征	ear and labyrinth disorders	耳及迷路类疾病	眩晕	4.52 ( 3.76 - 5.45 )	4.51 ( 305.35 )	4.5 ( 3.74 )	2.17 ( 1.85 )
blood pressure increased	112	25043	141198	56691491	141310	56857844	1.8	1.49	2.16	是	1.79	39.28	1.49	2.16	否	1.79	1.49	否	0.84	0.56	是	cardiac and vascular investigations (excl enzyme tests)	心血管检查（不包括酶检测）	vascular tests nec (incl blood pressure)	各种血管检查（不另分类）（包括血压）	investigations	各类检查	血压升高	1.8 ( 1.49 - 2.16 )	1.79 ( 39.28 )	1.79 ( 1.49 )	0.84 ( 0.56 )
decreased appetite	109	25046	210412	56622277	210521	56857844	1.17	0.97	1.41	否	1.17	2.71	0.97	1.41	否	1.17	0.97	否	0.23	-0.05	否	appetite and general nutritional disorders	食欲及一般性营养障碍	appetite disorders	各种食欲障碍	metabolism and nutrition disorders	代谢及营养类疾病	食欲减退	1.17 ( 0.97 - 1.41 )	1.17 ( 2.71 )	1.17 ( 0.97 )	0.23 ( -0.05 )
nightmare	104	25051	32173	56800516	32277	56857844	7.33	6.04	8.89	是	7.3	564.27	6.03	8.85	是	7.28	6.01	是	2.86	2.5	是	sleep disorders and disturbances	睡眠异常和混乱	parasomnias	各种异睡症	psychiatric disorders	精神病类	梦魇	7.33 ( 6.04 - 8.89 )	7.3 ( 564.27 )	7.28 ( 6.01 )	2.86 ( 2.5 )
suicide attempt	102	25053	55839	56776850	55941	56857844	4.14	3.41	5.03	是	4.13	241.47	3.4	5.01	是	4.12	3.39	是	2.04	1.71	是	suicidal and self-injurious behaviours nec	各种自杀及自我伤害行为（不另分类）	suicidal and self-injurious behaviour	自杀和自我伤害行为	psychiatric disorders	精神病类	实施自杀行为	4.14 ( 3.41 - 5.03 )	4.13 ( 241.47 )	4.12 ( 3.39 )	2.04 ( 1.71 )
gait disturbance	100	25055	179007	56653682	179107	56857844	1.26	1.04	1.54	是	1.26	5.46	1.04	1.53	否	1.26	1.04	否	0.34	0.04	是	general system disorders nec	全身系统疾病（不另分类）	gait disturbances	行走障碍	general disorders and administration site conditions	全身性疾病及给药部位各种反应	步态障碍	1.26 ( 1.04 - 1.54 )	1.26 ( 5.46 )	1.26 ( 1.04 )	0.34 ( 0.04 )
dry mouth	97	25058	73475	56759214	73572	56857844	2.99	2.45	3.65	是	2.98	127.84	2.45	3.64	是	2.98	2.44	是	1.58	1.25	是	salivary gland conditions	唾液腺疾病类	oral dryness and saliva altered	口腔干燥和唾液改变	gastrointestinal disorders	胃肠系统疾病	口干	2.99 ( 2.45 - 3.65 )	2.98 ( 127.84 )	2.98 ( 2.44 )	1.58 ( 1.25 )
hallucination	96	25059	67351	56765338	67447	56857844	3.23	2.64	3.95	是	3.22	146.93	2.64	3.93	是	3.22	2.63	是	1.69	1.36	是	disturbances in thinking and perception	思维及感知紊乱	hallucinations (excl sleep-related)	各种幻觉（睡眠相关性除外）	psychiatric disorders	精神病类	幻觉	3.23 ( 2.64 - 3.95 )	3.22 ( 146.93 )	3.22 ( 2.63 )	1.69 ( 1.36 )
memory impairment	96	25059	127568	56705121	127664	56857844	1.7	1.39	2.08	是	1.7	27.73	1.39	2.08	否	1.7	1.39	否	0.77	0.46	是	mental impairment disorders	精神损害类疾病	memory loss (excl dementia)	记忆力丧失（不包括痴呆）	nervous system disorders	各类神经系统疾病	记忆受损	1.7 ( 1.39 - 2.08 )	1.7 ( 27.73 )	1.7 ( 1.39 )	0.77 ( 0.46 )
loss of consciousness	95	25060	117886	56714803	117981	56857844	1.82	1.49	2.23	是	1.82	35.19	1.49	2.23	否	1.82	1.49	否	0.86	0.56	是	neurological disorders nec	神经类疾病（不另分类）	disturbances in consciousness nec	意识障碍（不另分类）	nervous system disorders	各类神经系统疾病	意识丧失	1.82 ( 1.49 - 2.23 )	1.82 ( 35.19 )	1.82 ( 1.49 )	0.86 ( 0.56 )
pain in extremity	95	25060	274769	56557920	274864	56857844	0.78	0.64	0.95	否	0.78	5.85	0.64	0.95	否	0.78	0.64	否	-0.36	-0.65	否	musculoskeletal and connective tissue disorders nec	肌肉骨骼和结缔组织疾病（不另分类）	musculoskeletal and connective tissue pain and discomfort	肌肉骨骼和结缔组织的各种疼痛与不适	musculoskeletal and connective tissue disorders	各种肌肉骨骼及结缔组织疾病	肢体疼痛	0.78 ( 0.64 - 0.95 )	0.78 ( 5.85 )	0.78 ( 0.64 )	-0.36 ( -0.65 )
back pain	94	25061	215113	56617576	215207	56857844	0.99	0.81	1.21	否	0.99	0.02	0.81	1.21	否	0.99	0.81	否	-0.02	-0.32	否	musculoskeletal and connective tissue disorders nec	肌肉骨骼和结缔组织疾病（不另分类）	musculoskeletal and connective tissue pain and discomfort	肌肉骨骼和结缔组织的各种疼痛与不适	musculoskeletal and connective tissue disorders	各种肌肉骨骼及结缔组织疾病	背痛	0.99 ( 0.81 - 1.21 )	0.99 ( 0.02 )	0.99 ( 0.81 )	-0.02 ( -0.32 )
hypertension	94	25061	193957	56638732	194051	56857844	1.1	0.89	1.34	否	1.09	0.78	0.89	1.34	否	1.09	0.89	否	0.13	-0.17	否	vascular hypertensive disorders	血管性高血压疾病	vascular hypertensive disorders nec	高血压类疾病（不另分类）	vascular disorders	血管与淋巴管类疾病	高血压	1.1 ( 0.89 - 1.34 )	1.09 ( 0.78 )	1.09 ( 0.89 )	0.13 ( -0.17 )
weight increased	93	25062	201434	56631255	201527	56857844	1.04	0.85	1.28	否	1.04	0.17	0.85	1.28	否	1.04	0.85	否	0.06	-0.24	否	physical examination and organ system status topics	体检和器官系统状态主题	physical examination procedures and organ system status	体检步骤和器官系统状态	investigations	各类检查	体重增加	1.04 ( 0.85 - 1.28 )	1.04 ( 0.17 )	1.04 ( 0.85 )	0.06 ( -0.24 )
condition aggravated	93	25062	266254	56566435	266347	56857844	0.79	0.64	0.97	否	0.79	5.26	0.64	0.97	否	0.79	0.64	否	-0.34	-0.64	否	general system disorders nec	全身系统疾病（不另分类）	general signs and symptoms nec	一般症状和体征（不另分类）	general disorders and administration site conditions	全身性疾病及给药部位各种反应	病情恶化	0.79 ( 0.64 - 0.97 )	0.79 ( 5.26 )	0.79 ( 0.64 )	-0.34 ( -0.64 )
muscle spasms	91	25064	169745	56662944	169836	56857844	1.21	0.99	1.49	否	1.21	3.36	0.99	1.49	否	1.21	0.99	否	0.28	-0.03	否	muscle disorders	肌肉类疾病	muscle related signs and symptoms nec	肌肉相关症状和体征（不另分类）	musculoskeletal and connective tissue disorders	各种肌肉骨骼及结缔组织疾病	肌痉挛	1.21 ( 0.99 - 1.49 )	1.21 ( 3.36 )	1.21 ( 0.99 )	0.28 ( -0.03 )
vision blurred	89	25066	124403	56708286	124492	56857844	1.62	1.31	1.99	是	1.62	20.95	1.31	1.99	否	1.62	1.31	否	0.69	0.38	是	vision disorders	各种视觉障碍	visual disorders nec	视觉障碍（不另分类）	eye disorders	眼器官疾病	视物模糊	1.62 ( 1.31 - 1.99 )	1.62 ( 20.95 )	1.62 ( 1.31 )	0.69 ( 0.38 )
intentional overdose	88	25067	56821	56775868	56909	56857844	3.51	2.84	4.33	是	3.5	156.98	2.84	4.31	是	3.5	2.83	是	1.81	1.46	是	overdoses and underdoses nec	用药过量及用药剂量不足（不另分类）	overdoses nec	用药过量（不另分类）	injury, poisoning and procedural complications	各类损伤、中毒及操作并发症	有意用药过量	3.51 ( 2.84 - 4.33 )	3.5 ( 156.98 )	3.5 ( 2.83 )	1.81 ( 1.46 )
abdominal pain upper	86	25069	186346	56646343	186432	56857844	1.04	0.84	1.29	否	1.04	0.15	0.84	1.29	否	1.04	0.84	否	0.06	-0.25	否	gastrointestinal signs and symptoms	胃肠道系统症状和体征	gastrointestinal and abdominal pains (excl oral and throat)	胃肠道和腹部疼痛（不包括口腔和咽喉）	gastrointestinal disorders	胃肠系统疾病	上腹痛	1.04 ( 0.84 - 1.29 )	1.04 ( 0.15 )	1.04 ( 0.84 )	0.06 ( -0.25 )
tinnitus	84	25071	42285	56790404	42369	56857844	4.5	3.63	5.58	是	4.49	227.44	3.62	5.56	是	4.48	3.62	是	2.16	1.79	是	inner ear and viiith cranial nerve disorders	内耳及第八颅神经类疾病	inner ear signs and symptoms	各种内耳症状和体征	ear and labyrinth disorders	耳及迷路类疾病	耳鸣	4.5 ( 3.63 - 5.58 )	4.49 ( 227.44 )	4.48 ( 3.62 )	2.16 ( 1.79 )
intentional product misuse	84	25071	80099	56752590	80183	56857844	2.37	1.92	2.94	是	2.37	66.5	1.91	2.93	是	2.37	1.91	否	1.24	0.91	是	off label uses and intentional product misuses/use issues	超说明书使用及故意导致的产品误用/使用类问题	intentional product misuses	各种故意导致的产品误用问题	injury, poisoning and procedural complications	各类损伤、中毒及操作并发症	有意误用产品	2.37 ( 1.92 - 2.94 )	2.37 ( 66.5 )	2.37 ( 1.91 )	1.24 ( 0.91 )
arthralgia	83	25072	374978	56457711	375061	56857844	0.5	0.4	0.62	否	0.5	41.74	0.4	0.62	否	0.5	0.4	否	-1	-1.31	否	joint disorders	关节类疾病	joint related signs and symptoms	关节相关症状和体征	musculoskeletal and connective tissue disorders	各种肌肉骨骼及结缔组织疾病	关节痛	0.5 ( 0.4 - 0.62 )	0.5 ( 41.74 )	0.5 ( 0.4 )	-1 ( -1.31 )
pruritus	83	25072	331965	56500724	332048	56857844	0.56	0.45	0.7	否	0.56	27.97	0.46	0.7	否	0.56	0.46	否	-0.82	-1.13	否	epidermal and dermal conditions	表皮及真皮状况	pruritus nec	各种瘙痒（不另分类）	skin and subcutaneous tissue disorders	皮肤及皮下组织类疾病	瘙痒	0.56 ( 0.45 - 0.7 )	0.56 ( 27.97 )	0.56 ( 0.46 )	-0.82 ( -1.13 )
balance disorder	82	25073	80188	56752501	80270	56857844	2.31	1.86	2.88	是	2.31	60.97	1.86	2.87	是	2.31	1.86	否	1.21	0.87	是	neurological disorders nec	神经类疾病（不另分类）	coordination and balance disturbances	协调与平衡障碍	nervous system disorders	各类神经系统疾病	平衡障碍	2.31 ( 1.86 - 2.88 )	2.31 ( 60.97 )	2.31 ( 1.86 )	1.21 ( 0.87 )
seizure	82	25073	102698	56729991	102780	56857844	1.81	1.45	2.24	是	1.8	29.41	1.45	2.24	否	1.8	1.45	否	0.85	0.52	是	seizures (incl subtypes)	癫痫发作（包括各种亚型）	seizures and seizure disorders nec	癫痫和癫痫类疾病 （不另分类）	nervous system disorders	各类神经系统疾病	痫性发作	1.81 ( 1.45 - 2.24 )	1.8 ( 29.41 )	1.8 ( 1.45 )	0.85 ( 0.52 )
disturbance in attention	81	25074	50371	56782318	50452	56857844	3.64	2.93	4.53	是	3.63	154.47	2.92	4.52	是	3.63	2.92	是	1.86	1.49	是	mental impairment disorders	精神损害类疾病	mental impairment (excl dementia and memory loss)	精神损害（痴呆和记忆力丧失除外）	nervous system disorders	各类神经系统疾病	注意障碍	3.64 ( 2.93 - 4.53 )	3.63 ( 154.47 )	3.63 ( 2.92 )	1.86 ( 1.49 )
sleep disorder	80	25075	62575	56770114	62655	56857844	2.89	2.32	3.61	是	2.89	98.75	2.32	3.6	是	2.89	2.32	是	1.53	1.17	是	sleep disorders and disturbances	睡眠异常和混乱	sleep disorders nec	睡眠疾病（不另分类）	psychiatric disorders	精神病类	睡眠障碍	2.89 ( 2.32 - 3.61 )	2.89 ( 98.75 )	2.89 ( 2.32 )	1.53 ( 1.17 )
tachycardia	78	25077	81355	56751334	81433	56857844	2.17	1.74	2.71	是	2.17	48.99	1.74	2.7	是	2.17	1.73	否	1.11	0.77	是	cardiac arrhythmias	心律失常类疾病	rate and rhythm disorders nec	心率和节律异常（不另分类）	cardiac disorders	心脏器官疾病	心动过速	2.17 ( 1.74 - 2.71 )	2.17 ( 48.99 )	2.17 ( 1.73 )	1.11 ( 0.77 )
weight decreased	76	25079	256719	56575970	256795	56857844	0.67	0.53	0.84	否	0.67	12.51	0.53	0.84	否	0.67	0.53	否	-0.58	-0.9	否	physical examination and organ system status topics	体检和器官系统状态主题	physical examination procedures and organ system status	体检步骤和器官系统状态	investigations	各类检查	体重降低	0.67 ( 0.53 - 0.84 )	0.67 ( 12.51 )	0.67 ( 0.53 )	-0.58 ( -0.9 )
migraine	76	25079	85712	56746977	85788	56857844	2.01	1.6	2.51	是	2	38.21	1.6	2.51	是	2	1.6	否	1	0.65	是	headaches	各类头痛	migraine headaches	各种偏头痛	nervous system disorders	各类神经系统疾病	偏头痛	2.01 ( 1.6 - 2.51 )	2 ( 38.21 )	2 ( 1.6 )	1 ( 0.65 )
acute kidney injury	76	25079	137674	56695015	137750	56857844	1.25	1	1.56	否	1.25	3.73	1	1.56	否	1.25	1	否	0.32	-0.02	否	renal disorders (excl nephropathies)	肾脏各种异常（不包括肾病）	renal failure and impairment	肾衰和肾损害	renal and urinary disorders	肾脏及泌尿系统疾病	急性肾损伤	1.25 ( 1 - 1.56 )	1.25 ( 3.73 )	1.25 ( 1 )	0.32 ( -0.02 )
withdrawal syndrome	75	25080	39588	56793101	39663	56857844	4.29	3.42	5.38	是	4.28	188.32	3.41	5.37	是	4.27	3.41	是	2.1	1.7	是	therapeutic and nontherapeutic effects (excl toxicity)	治疗性及非治疗性反应类（不包括毒性）	withdrawal and rebound effects	各种停药与反弹效应	general disorders and administration site conditions	全身性疾病及给药部位各种反应	戒断综合征	4.29 ( 3.42 - 5.38 )	4.28 ( 188.32 )	4.27 ( 3.41 )	2.1 ( 1.7 )
anger	74	25081	31772	56800917	31846	56857844	5.27	4.2	6.63	是	5.26	255.01	4.19	6.61	是	5.25	4.18	是	2.39	1.98	是	mood disorders and disturbances nec	心境障碍和混乱（不另分类）	emotional and mood disturbances nec	情感和情绪障碍（不另分类）	psychiatric disorders	精神病类	愤怒	5.27 ( 4.2 - 6.63 )	5.26 ( 255.01 )	5.25 ( 4.18 )	2.39 ( 1.98 )
alanine aminotransferase increased	74	25081	55896	56776793	55970	56857844	3	2.39	3.77	是	2.99	98.05	2.38	3.76	是	2.99	2.38	是	1.58	1.21	是	hepatobiliary investigations	肝胆系统检查	hepatobiliary function diagnostic procedures	肝胆功能诊断性操作	investigations	各类检查	丙氨酸氨基转移酶升高	3 ( 2.39 - 3.77 )	2.99 ( 98.05 )	2.99 ( 2.38 )	1.58 ( 1.21 )
pyrexia	73	25082	317599	56515090	317672	56857844	0.52	0.41	0.65	否	0.52	32.66	0.41	0.65	否	0.52	0.41	否	-0.95	-1.27	否	body temperature conditions	体温状况类	febrile disorders	发热疾病	general disorders and administration site conditions	全身性疾病及给药部位各种反应	发热	0.52 ( 0.41 - 0.65 )	0.52 ( 32.66 )	0.52 ( 0.41 )	-0.95 ( -1.27 )
hypotension	73	25082	183541	56649148	183614	56857844	0.9	0.71	1.13	否	0.9	0.84	0.71	1.13	否	0.9	0.71	否	-0.15	-0.49	否	decreased and nonspecific blood pressure disorders and shock	血压降低和性质不明的血压异常及休克	vascular hypotensive disorders	血管低血压疾病	vascular disorders	血管与淋巴管类疾病	低血压	0.9 ( 0.71 - 1.13 )	0.9 ( 0.84 )	0.9 ( 0.71 )	-0.15 ( -0.49 )
nervousness	72	25083	49296	56783393	49368	56857844	3.31	2.62	4.17	是	3.3	115.34	2.62	4.16	是	3.3	2.62	是	1.72	1.34	是	anxiety disorders and symptoms	焦虑症及症状	anxiety symptoms	焦虑症状	psychiatric disorders	精神病类	神经紧张不安	3.31 ( 2.62 - 4.17 )	3.3 ( 115.34 )	3.3 ( 2.62 )	1.72 ( 1.34 )
metabolic acidosis	70	25085	28396	56804293	28466	56857844	5.58	4.41	7.06	是	5.57	261.92	4.41	7.04	是	5.56	4.39	是	2.47	2.04	是	acid-base disorders	酸碱平衡紊乱	metabolic acidoses (excl diabetic acidoses)	各种代谢性酸中毒（糖尿病酸中毒除外）	metabolism and nutrition disorders	代谢及营养类疾病	代谢性酸中毒	5.58 ( 4.41 - 7.06 )	5.57 ( 261.92 )	5.56 ( 4.39 )	2.47 ( 2.04 )
chest pain	69	25086	172097	56660592	172166	56857844	0.91	0.71	1.15	否	0.91	0.68	0.72	1.15	否	0.91	0.72	否	-0.14	-0.49	否	general system disorders nec	全身系统疾病（不另分类）	pain and discomfort nec	疼痛和不适（不另分类）	general disorders and administration site conditions	全身性疾病及给药部位各种反应	胸痛	0.91 ( 0.71 - 1.15 )	0.91 ( 0.68 )	0.91 ( 0.72 )	-0.14 ( -0.49 )
abdominal pain	69	25086	211496	56621193	211565	56857844	0.74	0.58	0.93	否	0.74	6.49	0.58	0.93	否	0.74	0.58	否	-0.44	-0.78	否	gastrointestinal signs and symptoms	胃肠道系统症状和体征	gastrointestinal and abdominal pains (excl oral and throat)	胃肠道和腹部疼痛（不包括口腔和咽喉）	gastrointestinal disorders	胃肠系统疾病	腹痛	0.74 ( 0.58 - 0.93 )	0.74 ( 6.49 )	0.74 ( 0.58 )	-0.44 ( -0.78 )
affect lability	69	25086	8907	56823782	8976	56857844	17.55	13.84	22.24	是	17.5	1065.51	13.82	22.17	是	17.38	13.71	是	4.12	3.47	是	mood disorders and disturbances nec	心境障碍和混乱（不另分类）	affect alterations nec	情感变化（不另分类）	psychiatric disorders	精神病类	情感易变	17.55 ( 13.84 - 22.24 )	17.5 ( 1065.51 )	17.38 ( 13.71 )	4.12 ( 3.47 )
aspartate aminotransferase increased	68	25087	48229	56784460	48297	56857844	3.19	2.52	4.05	是	3.19	101.9	2.51	4.04	是	3.18	2.51	是	1.67	1.28	是	hepatobiliary investigations	肝胆系统检查	hepatobiliary function diagnostic procedures	肝胆功能诊断性操作	investigations	各类检查	天门冬氨酸氨基转移酶升高	3.19 ( 2.52 - 4.05 )	3.19 ( 101.9 )	3.18 ( 2.51 )	1.67 ( 1.28 )
dysphoria	67	25088	4744	56827945	4811	56857844	31.99	25.13	40.73	是	31.91	1978.19	25.08	40.6	是	31.48	24.73	是	4.98	4.09	是	mood disorders and disturbances nec	心境障碍和混乱（不另分类）	emotional and mood disturbances nec	情感和情绪障碍（不另分类）	psychiatric disorders	精神病类	烦躁不安	31.99 ( 25.13 - 40.73 )	31.91 ( 1978.19 )	31.48 ( 24.73 )	4.98 ( 4.09 )
lethargy	66	25089	53114	56779575	53180	56857844	2.81	2.21	3.58	是	2.81	76.78	2.21	3.57	是	2.81	2.2	是	1.49	1.1	是	neurological disorders nec	神经类疾病（不另分类）	disturbances in consciousness nec	意识障碍（不另分类）	nervous system disorders	各类神经系统疾病	困倦	2.81 ( 2.21 - 3.58 )	2.81 ( 76.78 )	2.81 ( 2.2 )	1.49 ( 1.1 )
amnesia	66	25089	60692	56771997	60758	56857844	2.46	1.93	3.13	是	2.46	57.02	1.93	3.13	是	2.46	1.93	否	1.3	0.91	是	mental impairment disorders	精神损害类疾病	memory loss (excl dementia)	记忆力丧失（不包括痴呆）	nervous system disorders	各类神经系统疾病	失忆症	2.46 ( 1.93 - 3.13 )	2.46 ( 57.02 )	2.46 ( 1.93 )	1.3 ( 0.91 )
hypoaesthesia	66	25089	138490	56694199	138556	56857844	1.08	0.85	1.37	否	1.08	0.36	0.85	1.37	否	1.08	0.85	否	0.11	-0.25	否	neurological disorders nec	神经类疾病（不另分类）	paraesthesias and dysaesthesias	感觉异常和感觉迟钝	nervous system disorders	各类神经系统疾病	感觉减退	1.08 ( 0.85 - 1.37 )	1.08 ( 0.36 )	1.08 ( 0.85 )	0.11 ( -0.25 )
rash	66	25089	389635	56443054	389701	56857844	0.38	0.3	0.49	否	0.38	66.16	0.3	0.49	否	0.38	0.3	否	-1.39	-1.73	否	epidermal and dermal conditions	表皮及真皮状况	rashes, eruptions and exanthems nec	出疹、发疹和皮疹（不另分类）	skin and subcutaneous tissue disorders	皮肤及皮下组织类疾病	皮疹	0.38 ( 0.3 - 0.49 )	0.38 ( 66.16 )	0.38 ( 0.3 )	-1.39 ( -1.73 )
depressed mood	65	25090	47696	56784993	47761	56857844	3.08	2.42	3.94	是	3.08	91.2	2.41	3.93	是	3.08	2.41	是	1.62	1.22	是	depressed mood disorders and disturbances	抑郁性心境障碍和混乱	mood alterations with depressive symptoms	伴忧郁症状的情绪变化	psychiatric disorders	精神病类	心境抑郁	3.08 ( 2.42 - 3.94 )	3.08 ( 91.2 )	3.08 ( 2.41 )	1.62 ( 1.22 )
restlessness	64	25091	33905	56798784	33969	56857844	4.27	3.34	5.46	是	4.26	159.74	3.34	5.45	是	4.26	3.33	是	2.09	1.66	是	changes in physical activity	体力活动变化	increased physical activity levels	身体活动水平升高	psychiatric disorders	精神病类	躁动	4.27 ( 3.34 - 5.46 )	4.26 ( 159.74 )	4.26 ( 3.33 )	2.09 ( 1.66 )
myalgia	63	25092	156469	56676220	156532	56857844	0.91	0.71	1.16	否	0.91	0.57	0.71	1.16	否	0.91	0.71	否	-0.14	-0.5	否	muscle disorders	肌肉类疾病	muscle pains	肌肉疼痛	musculoskeletal and connective tissue disorders	各种肌肉骨骼及结缔组织疾病	肌痛	0.91 ( 0.71 - 1.16 )	0.91 ( 0.57 )	0.91 ( 0.71 )	-0.14 ( -0.5 )
sensory disturbance	62	25093	15049	56817640	15111	56857844	9.33	7.27	11.97	是	9.31	457.99	7.26	11.94	是	9.27	7.22	是	3.21	2.67	是	neurological disorders nec	神经类疾病（不另分类）	sensory abnormalities nec	各种感觉异常（不另分类）	nervous system disorders	各类神经系统疾病	感觉障碍	9.33 ( 7.27 - 11.97 )	9.31 ( 457.99 )	9.27 ( 7.22 )	3.21 ( 2.67 )
palpitations	62	25093	107321	56725368	107383	56857844	1.31	1.02	1.68	是	1.31	4.43	1.02	1.67	否	1.31	1.02	否	0.38	0.01	是	cardiac disorders, signs and symptoms nec	心脏相关疾病、症状和体征（不另分类）	cardiac signs and symptoms nec	各种心脏体征和症状（不另分类）	cardiac disorders	心脏器官疾病	心悸	1.31 ( 1.02 - 1.68 )	1.31 ( 4.43 )	1.31 ( 1.02 )	0.38 ( 0.01 )
aggression	62	25093	46446	56786243	46508	56857844	3.02	2.35	3.88	是	3.02	83.5	2.35	3.87	是	3.01	2.35	是	1.59	1.18	是	personality disorders and disturbances in behaviour	人性格异常及行为混乱	behaviour and socialisation disturbances	行为和社会关系障碍	psychiatric disorders	精神病类	攻击性	3.02 ( 2.35 - 3.88 )	3.02 ( 83.5 )	3.01 ( 2.35 )	1.59 ( 1.18 )
chills	60	25095	108503	56724186	108563	56857844	1.25	0.97	1.61	否	1.25	2.99	0.97	1.61	否	1.25	0.97	否	0.32	-0.05	否	general system disorders nec	全身系统疾病（不另分类）	feelings and sensations nec	各种感受与感觉（不另分类）	general disorders and administration site conditions	全身性疾病及给药部位各种反应	寒战	1.25 ( 0.97 - 1.61 )	1.25 ( 2.99 )	1.25 ( 0.97 )	0.32 ( -0.05 )
coma	59	25096	43055	56789634	43114	56857844	3.1	2.4	4	是	3.1	83.67	2.4	4	是	3.09	2.4	是	1.63	1.21	是	neurological disorders nec	神经类疾病（不另分类）	coma states	昏迷状态	nervous system disorders	各类神经系统疾病	昏迷	3.1 ( 2.4 - 4 )	3.1 ( 83.67 )	3.09 ( 2.4 )	1.63 ( 1.21 )
depressed level of consciousness	58	25097	35577	56797112	35635	56857844	3.69	2.85	4.77	是	3.68	113.26	2.85	4.76	是	3.68	2.84	是	1.88	1.44	是	neurological disorders nec	神经类疾病（不另分类）	disturbances in consciousness nec	意识障碍（不另分类）	nervous system disorders	各类神经系统疾病	意识水平下降	3.69 ( 2.85 - 4.77 )	3.68 ( 113.26 )	3.68 ( 2.84 )	1.88 ( 1.44 )
cardiac arrest	57	25098	76940	56755749	76997	56857844	1.68	1.29	2.17	是	1.67	15.47	1.29	2.17	否	1.67	1.29	否	0.74	0.35	是	cardiac arrhythmias	心律失常类疾病	ventricular arrhythmias and cardiac arrest	室性心律失常和心搏停止	cardiac disorders	心脏器官疾病	心脏停搏	1.68 ( 1.29 - 2.17 )	1.67 ( 15.47 )	1.67 ( 1.29 )	0.74 ( 0.35 )
hypersensitivity	57	25098	168492	56664197	168549	56857844	0.76	0.59	0.99	否	0.76	4.15	0.59	0.99	否	0.76	0.59	否	-0.39	-0.76	否	allergic conditions	过敏类反应	allergic conditions nec	各种过敏反应（不另分类）	immune system disorders	免疫系统疾病	超敏反应	0.76 ( 0.59 - 0.99 )	0.76 ( 4.15 )	0.76 ( 0.59 )	-0.39 ( -0.76 )
hyponatraemia	55	25100	51648	56781041	51703	56857844	2.41	1.85	3.14	是	2.41	45.18	1.85	3.13	是	2.4	1.85	否	1.27	0.84	是	electrolyte and fluid balance conditions	电解质及液体平衡状况	sodium imbalance	钠平衡失调	metabolism and nutrition disorders	代谢及营养类疾病	低钠血症	2.41 ( 1.85 - 3.14 )	2.41 ( 45.18 )	2.4 ( 1.85 )	1.27 ( 0.84 )
mood swings	55	25100	29555	56803134	29610	56857844	4.21	3.23	5.49	是	4.2	134.14	3.23	5.48	是	4.2	3.22	是	2.07	1.6	是	mood disorders and disturbances nec	心境障碍和混乱（不另分类）	fluctuating mood symptoms	情绪变动综合征	psychiatric disorders	精神病类	心情波动	4.21 ( 3.23 - 5.49 )	4.2 ( 134.14 )	4.2 ( 3.22 )	2.07 ( 1.6 )
convulsion	54	25101	55400	56777289	55454	56857844	2.2	1.69	2.88	是	2.2	35.44	1.69	2.87	是	2.2	1.69	否	1.14	0.72	是								2.2 ( 1.69 - 2.88 )	2.2 ( 35.44 )	2.2 ( 1.69 )	1.14 ( 0.72 )
visual impairment	54	25101	111393	56721296	111447	56857844	1.1	0.84	1.43	否	1.1	0.45	0.84	1.43	否	1.1	0.84	否	0.13	-0.26	否	vision disorders	各种视觉障碍	visual impairment and blindness (excl colour blindness)	视觉损害和失明（色盲除外）	eye disorders	眼器官疾病	视觉损害	1.1 ( 0.84 - 1.43 )	1.1 ( 0.45 )	1.1 ( 0.84 )	0.13 ( -0.26 )
drug dependence	54	25101	157002	56675687	157056	56857844	0.78	0.59	1.01	否	0.78	3.46	0.6	1.01	否	0.78	0.6	否	-0.36	-0.75	否	psychiatric disorders nec	精神病类（不另分类）	substance related and addictive disorders	各种物质使用相关及成瘾性障碍	psychiatric disorders	精神病类	药物依赖	0.78 ( 0.59 - 1.01 )	0.78 ( 3.46 )	0.78 ( 0.6 )	-0.36 ( -0.75 )
disorientation	53	25102	36941	56795748	36994	56857844	3.25	2.48	4.25	是	3.24	82.08	2.48	4.24	是	3.24	2.47	是	1.7	1.24	是	deliria (incl confusion)	谵妄类（包括意识模糊）	confusion and disorientation	精神错乱和定向障碍	psychiatric disorders	精神病类	定向力障碍	3.25 ( 2.48 - 4.25 )	3.24 ( 82.08 )	3.24 ( 2.47 )	1.7 ( 1.24 )
myoclonus	53	25102	10907	56821782	10960	56857844	11	8.4	14.41	是	10.98	478.46	8.38	14.38	是	10.93	8.34	是	3.45	2.81	是	neurological disorders nec	神经类疾病（不另分类）	neurological signs and symptoms nec	神经学症状和体征（不另分类）	nervous system disorders	各类神经系统疾病	肌阵挛	11 ( 8.4 - 14.41 )	10.98 ( 478.46 )	10.93 ( 8.34 )	3.45 ( 2.81 )
fibromyalgia	52	25103	21308	56811381	21360	56857844	5.52	4.21	7.25	是	5.51	191.74	4.2	7.24	是	5.5	4.19	是	2.46	1.95	是	muscle disorders	肌肉类疾病	muscle pains	肌肉疼痛	musculoskeletal and connective tissue disorders	各种肌肉骨骼及结缔组织疾病	纤维肌痛	5.52 ( 4.21 - 7.25 )	5.51 ( 191.74 )	5.5 ( 4.19 )	2.46 ( 1.95 )
heart rate increased	51	25104	90255	56742434	90306	56857844	1.28	0.97	1.68	否	1.28	3.06	0.97	1.68	否	1.28	0.97	否	0.35	-0.06	否	cardiac and vascular investigations (excl enzyme tests)	心血管检查（不包括酶检测）	heart rate and pulse investigations	心率和脉搏检查	investigations	各类检查	心率升高	1.28 ( 0.97 - 1.68 )	1.28 ( 3.06 )	1.28 ( 0.97 )	0.35 ( -0.06 )
cardio-respiratory arrest	50	25105	39560	56793129	39610	56857844	2.86	2.17	3.77	是	2.86	60.25	2.16	3.77	是	2.85	2.16	是	1.51	1.06	是	cardiac arrhythmias	心律失常类疾病	ventricular arrhythmias and cardiac arrest	室性心律失常和心搏停止	cardiac disorders	心脏器官疾病	心脏呼吸骤停	2.86 ( 2.17 - 3.77 )	2.86 ( 60.25 )	2.85 ( 2.16 )	1.51 ( 1.06 )
syncope	50	25105	92502	56740187	92552	56857844	1.22	0.93	1.61	否	1.22	2.01	0.93	1.61	否	1.22	0.93	否	0.29	-0.12	否	neurological disorders nec	神经类疾病（不另分类）	disturbances in consciousness nec	意识障碍（不另分类）	nervous system disorders	各类神经系统疾病	晕厥	1.22 ( 0.93 - 1.61 )	1.22 ( 2.01 )	1.22 ( 0.93 )	0.29 ( -0.12 )
respiratory depression	50	25105	11180	56821509	11230	56857844	10.12	7.66	13.37	是	10.1	408.41	7.66	13.34	是	10.06	7.62	是	3.33	2.69	是	respiratory disorders nec	呼吸系统疾病（不另分类）	breathing abnormalities	各种呼吸异常	respiratory, thoracic and mediastinal disorders	呼吸系统、胸及纵隔疾病	呼吸抑制	10.12 ( 7.66 - 13.37 )	10.1 ( 408.41 )	10.06 ( 7.62 )	3.33 ( 2.69 )
dyskinesia	49	25106	37223	56795466	37272	56857844	2.98	2.25	3.94	是	2.97	64.17	2.25	3.93	是	2.97	2.24	是	1.57	1.11	是	movement disorders (incl parkinsonism)	运动障碍类（包括帕金森病）	dyskinesias and movement disorders nec	运动障碍和运动失调（不另分类）	nervous system disorders	各类神经系统疾病	运动障碍	2.98 ( 2.25 - 3.94 )	2.97 ( 64.17 )	2.97 ( 2.24 )	1.57 ( 1.11 )
abnormal behaviour	49	25106	37155	56795534	37204	56857844	2.98	2.25	3.95	是	2.98	64.4	2.25	3.94	是	2.98	2.25	是	1.57	1.11	是	psychiatric and behavioural symptoms nec	精神及行为症状（不另分类）	abnormal behaviour nec	各种异常行为（不另分类）	psychiatric disorders	精神病类	异常行为	2.98 ( 2.25 - 3.95 )	2.98 ( 64.4 )	2.98 ( 2.25 )	1.57 ( 1.11 )
abdominal discomfort	48	25107	150418	56682271	150466	56857844	0.72	0.54	0.96	否	0.72	5.2	0.54	0.96	否	0.72	0.54	否	-0.47	-0.88	否	gastrointestinal signs and symptoms	胃肠道系统症状和体征	gastrointestinal signs and symptoms nec	各种胃肠道症状和体征（不另分类）	gastrointestinal disorders	胃肠系统疾病	腹部不适	0.72 ( 0.54 - 0.96 )	0.72 ( 5.2 )	0.72 ( 0.54 )	-0.47 ( -0.88 )
musculoskeletal stiffness	47	25108	80067	56752622	80114	56857844	1.33	1	1.77	否	1.33	3.77	1	1.76	否	1.33	1	否	0.41	-0.02	否	musculoskeletal and connective tissue disorders nec	肌肉骨骼和结缔组织疾病（不另分类）	musculoskeletal and connective tissue conditions nec	各种肌肉骨骼和结缔组织疾病（不另分类）	musculoskeletal and connective tissue disorders	各种肌肉骨骼及结缔组织疾病	肌肉骨骼强直	1.33 ( 1 - 1.77 )	1.33 ( 3.77 )	1.33 ( 1 )	0.41 ( -0.02 )
drug intolerance	47	25108	84072	56748617	84119	56857844	1.26	0.95	1.68	否	1.26	2.58	0.95	1.68	否	1.26	0.95	否	0.34	-0.09	否	therapeutic and nontherapeutic effects (excl toxicity)	治疗性及非治疗性反应类（不包括毒性）	therapeutic and nontherapeutic responses	各种治疗和非治疗反应	general disorders and administration site conditions	全身性疾病及给药部位各种反应	药物不耐受	1.26 ( 0.95 - 1.68 )	1.26 ( 2.58 )	1.26 ( 0.95 )	0.34 ( -0.09 )
contusion	46	25109	87823	56744866	87869	56857844	1.18	0.89	1.58	否	1.18	1.31	0.89	1.58	否	1.18	0.89	否	0.24	-0.18	否	injuries nec	各种损伤（不另分类）	skin injuries nec	各种皮肤损伤（不另分类）	injury, poisoning and procedural complications	各类损伤、中毒及操作并发症	挫伤	1.18 ( 0.89 - 1.58 )	1.18 ( 1.31 )	1.18 ( 0.89 )	0.24 ( -0.18 )
panic attack	45	25110	33692	56798997	33737	56857844	3.02	2.25	4.05	是	3.02	60.66	2.25	4.04	是	3.01	2.25	是	1.59	1.1	是	anxiety disorders and symptoms	焦虑症及症状	panic attacks and disorders	惊恐发作和惊恐障碍	psychiatric disorders	精神病类	惊恐发作	3.02 ( 2.25 - 4.05 )	3.02 ( 60.66 )	3.01 ( 2.25 )	1.59 ( 1.1 )
speech disorder	45	25110	48608	56784081	48653	56857844	2.09	1.56	2.81	是	2.09	25.63	1.56	2.8	是	2.09	1.56	否	1.06	0.6	是	neurological disorders nec	神经类疾病（不另分类）	speech and language abnormalities	说话和语言异常	nervous system disorders	各类神经系统疾病	言语障碍	2.09 ( 1.56 - 2.81 )	2.09 ( 25.63 )	2.09 ( 1.56 )	1.06 ( 0.6 )
cognitive disorder	45	25110	42359	56790330	42404	56857844	2.4	1.79	3.22	是	2.4	36.74	1.79	3.21	是	2.4	1.79	否	1.26	0.79	是	mental impairment disorders	精神损害类疾病	mental impairment (excl dementia and memory loss)	精神损害（痴呆和记忆力丧失除外）	nervous system disorders	各类神经系统疾病	认知障碍	2.4 ( 1.79 - 3.22 )	2.4 ( 36.74 )	2.4 ( 1.79 )	1.26 ( 0.79 )
abnormal dreams	44	25111	26396	56806293	26440	56857844	3.77	2.8	5.07	是	3.77	89.28	2.8	5.06	是	3.76	2.8	是	1.91	1.39	是	sleep disorders and disturbances	睡眠异常和混乱	parasomnias	各种异睡症	psychiatric disorders	精神病类	异常做梦	3.77 ( 2.8 - 5.07 )	3.77 ( 89.28 )	3.76 ( 2.8 )	1.91 ( 1.39 )
hot flush	43	25112	68477	56764212	68520	56857844	1.42	1.05	1.91	是	1.42	5.32	1.05	1.91	否	1.42	1.05	否	0.5	0.06	是	vascular disorders nec	血管疾病（不另分类）	peripheral vascular disorders nec	周围血管疾病（不另分类）	vascular disorders	血管与淋巴管类疾病	潮热	1.42 ( 1.05 - 1.91 )	1.42 ( 5.32 )	1.42 ( 1.05 )	0.5 ( 0.06 )
hypersomnia	41	25114	26268	56806421	26309	56857844	3.53	2.6	4.8	是	3.53	74.13	2.6	4.79	是	3.52	2.59	是	1.82	1.29	是	sleep disturbances (incl subtypes)	睡眠类障碍（包括各种亚型）	narcolepsy and hypersomnia	发作性睡病和睡眠过度	nervous system disorders	各类神经系统疾病	睡眠过度	3.53 ( 2.6 - 4.8 )	3.53 ( 74.13 )	3.52 ( 2.59 )	1.82 ( 1.29 )
encephalopathy	41	25114	22122	56810567	22163	56857844	4.19	3.09	5.7	是	4.19	99.33	3.08	5.69	是	4.18	3.08	是	2.06	1.51	是	encephalopathies	各类脑病	encephalopathies nec	各种脑病（不另分类）	nervous system disorders	各类神经系统疾病	脑病	4.19 ( 3.09 - 5.7 )	4.19 ( 99.33 )	4.18 ( 3.08 )	2.06 ( 1.51 )
dehydration	41	25114	123150	56709539	123191	56857844	0.75	0.55	1.02	否	0.75	3.35	0.55	1.02	否	0.75	0.55	否	-0.41	-0.85	否	electrolyte and fluid balance conditions	电解质及液体平衡状况	total fluid volume decreased	总液体体积减少	metabolism and nutrition disorders	代谢及营养类疾病	脱水	0.75 ( 0.55 - 1.02 )	0.75 ( 3.35 )	0.75 ( 0.55 )	-0.41 ( -0.85 )
delirium	41	25114	31206	56801483	31247	56857844	2.97	2.19	4.04	是	2.97	53.48	2.19	4.03	是	2.97	2.18	是	1.57	1.06	是	deliria (incl confusion)	谵妄类（包括意识模糊）	deliria	各种谵妄	psychiatric disorders	精神病类	谵妄	2.97 ( 2.19 - 4.04 )	2.97 ( 53.48 )	2.97 ( 2.18 )	1.57 ( 1.06 )
poisoning deliberate	40	25115	7873	56824816	7913	56857844	11.5	8.42	15.69	是	11.48	380.75	8.42	15.66	是	11.43	8.37	是	3.51	2.74	是	exposures, chemical injuries and poisoning	暴露、化学伤和中毒	poisoning and toxicity	中毒与毒性	injury, poisoning and procedural complications	各类损伤、中毒及操作并发症	故意中毒	11.5 ( 8.42 - 15.69 )	11.48 ( 380.75 )	11.43 ( 8.37 )	3.51 ( 2.74 )
blood alkaline phosphatase increased	39	25116	22957	56809732	22996	56857844	3.84	2.81	5.26	是	3.84	81.74	2.8	5.25	是	3.83	2.8	是	1.94	1.38	是	enzyme investigations nec	酶检查（不另分类）	tissue enzyme analyses nec	组织酶分析（不另分类）	investigations	各类检查	血碱性磷酸酶升高	3.84 ( 2.81 - 5.26 )	3.84 ( 81.74 )	3.83 ( 2.8 )	1.94 ( 1.38 )
major depression	39	25116	6753	56825936	6792	56857844	13.07	9.54	17.9	是	13.05	431.42	9.53	17.87	是	12.98	9.47	是	3.7	2.86	是	depressed mood disorders and disturbances	抑郁性心境障碍和混乱	depressive disorders	各种抑郁病	psychiatric disorders	精神病类	重度抑郁症	13.07 ( 9.54 - 17.9 )	13.05 ( 431.42 )	12.98 ( 9.47 )	3.7 ( 2.86 )
intentional drug misuse	38	25117	20921	56811768	20959	56857844	4.11	2.99	5.65	是	4.1	89.07	2.99	5.64	是	4.1	2.98	是	2.03	1.46	是								4.11 ( 2.99 - 5.65 )	4.1 ( 89.07 )	4.1 ( 2.98 )	2.03 ( 1.46 )
pneumonia	38	25117	294802	56537887	294840	56857844	0.29	0.21	0.4	否	0.29	65.88	0.21	0.4	否	0.29	0.21	否	-1.78	-2.22	否	infections - pathogen unspecified	感染 - 未指明病原	lower respiratory tract and lung infections	下呼吸道和肺部感染	infections and infestations	感染及侵染类疾病	感染性肺炎	0.29 ( 0.21 - 0.4 )	0.29 ( 65.88 )	0.29 ( 0.21 )	-1.78 ( -2.22 )
dysuria	38	25117	34044	56798645	34082	56857844	2.52	1.84	3.47	是	2.52	34.88	1.84	3.47	是	2.52	1.83	否	1.33	0.82	是	urinary tract signs and symptoms	各种泌尿道体征和症状	bladder and urethral symptoms	膀胱和尿道症状	renal and urinary disorders	肾脏及泌尿系统疾病	排尿困难	2.52 ( 1.84 - 3.47 )	2.52 ( 34.88 )	2.52 ( 1.83 )	1.33 ( 0.82 )
dyspepsia	38	25117	88511	56744178	88549	56857844	0.97	0.71	1.33	否	0.97	0.04	0.71	1.33	否	0.97	0.71	否	-0.04	-0.51	否	gastrointestinal signs and symptoms	胃肠道系统症状和体征	dyspeptic signs and symptoms	消化不良症状和体征	gastrointestinal disorders	胃肠系统疾病	消化不良	0.97 ( 0.71 - 1.33 )	0.97 ( 0.04 )	0.97 ( 0.71 )	-0.04 ( -0.51 )
alopecia	37	25118	180167	56652522	180204	56857844	0.46	0.34	0.64	否	0.46	22.98	0.34	0.64	否	0.46	0.34	否	-1.11	-1.56	否	skin appendage conditions	皮肤附属物各种状况	alopecias	各种秃头症	skin and subcutaneous tissue disorders	皮肤及皮下组织类疾病	脱发	0.46 ( 0.34 - 0.64 )	0.46 ( 22.98 )	0.46 ( 0.34 )	-1.11 ( -1.56 )
electrocardiogram qt prolonged	37	25118	32560	56800129	32597	56857844	2.57	1.86	3.55	是	2.57	35.38	1.86	3.54	是	2.57	1.86	否	1.36	0.83	是	cardiac and vascular investigations (excl enzyme tests)	心血管检查（不包括酶检测）	ecg investigations	各种心电图检查	investigations	各类检查	心电图 QT 间期延长	2.57 ( 1.86 - 3.55 )	2.57 ( 35.38 )	2.57 ( 1.86 )	1.36 ( 0.83 )
oedema peripheral	37	25118	114028	56718661	114065	56857844	0.73	0.53	1.01	否	0.73	3.6	0.53	1.01	否	0.73	0.53	否	-0.45	-0.91	否	general system disorders nec	全身系统疾病（不另分类）	oedema nec	各种水肿（不另分类）	general disorders and administration site conditions	全身性疾病及给药部位各种反应	外周水肿	0.73 ( 0.53 - 1.01 )	0.73 ( 3.6 )	0.73 ( 0.53 )	-0.45 ( -0.91 )
night sweats	36	25119	28896	56803793	28932	56857844	2.82	2.03	3.91	是	2.81	42.09	2.03	3.9	是	2.81	2.03	是	1.49	0.95	是	skin appendage conditions	皮肤附属物各种状况	apocrine and eccrine gland disorders	顶浆分泌腺和小汗腺疾病	skin and subcutaneous tissue disorders	皮肤及皮下组织类疾病	盗汗	2.82 ( 2.03 - 3.91 )	2.81 ( 42.09 )	2.81 ( 2.03 )	1.49 ( 0.95 )
burning sensation	36	25119	64644	56768045	64680	56857844	1.26	0.91	1.75	否	1.26	1.91	0.91	1.74	否	1.26	0.91	否	0.33	-0.15	否	neurological disorders nec	神经类疾病（不另分类）	paraesthesias and dysaesthesias	感觉异常和感觉迟钝	nervous system disorders	各类神经系统疾病	烧灼感	1.26 ( 0.91 - 1.75 )	1.26 ( 1.91 )	1.26 ( 0.91 )	0.33 ( -0.15 )
mental disorder	35	25120	40418	56792271	40453	56857844	1.96	1.41	2.73	是	1.96	16.36	1.4	2.72	否	1.96	1.4	否	0.97	0.45	是	psychiatric disorders nec	精神病类（不另分类）	mental disorders nec	各种精神疾病（不另分类）	psychiatric disorders	精神病类	精神障碍	1.96 ( 1.41 - 2.73 )	1.96 ( 16.36 )	1.96 ( 1.4 )	0.97 ( 0.45 )
mood altered	35	25120	24943	56807746	24978	56857844	3.17	2.28	4.42	是	3.17	51.95	2.28	4.42	是	3.17	2.27	是	1.66	1.1	是	mood disorders and disturbances nec	心境障碍和混乱（不另分类）	emotional and mood disturbances nec	情感和情绪障碍（不另分类）	psychiatric disorders	精神病类	情绪改变	3.17 ( 2.28 - 4.42 )	3.17 ( 51.95 )	3.17 ( 2.27 )	1.66 ( 1.1 )
urinary retention	35	25120	30385	56802304	30420	56857844	2.6	1.87	3.63	是	2.6	34.51	1.87	3.62	是	2.6	1.87	否	1.38	0.83	是	urinary tract signs and symptoms	各种泌尿道体征和症状	bladder and urethral symptoms	膀胱和尿道症状	renal and urinary disorders	肾脏及泌尿系统疾病	尿潴留	2.6 ( 1.87 - 3.63 )	2.6 ( 34.51 )	2.6 ( 1.87 )	1.38 ( 0.83 )
urinary tract infection	35	25120	155884	56676805	155919	56857844	0.51	0.36	0.71	否	0.51	16.79	0.36	0.71	否	0.51	0.36	否	-0.98	-1.44	否	infections - pathogen unspecified	感染 - 未指明病原	urinary tract infections	各种尿路感染	infections and infestations	感染及侵染类疾病	尿路感染	0.51 ( 0.36 - 0.71 )	0.51 ( 16.79 )	0.51 ( 0.36 )	-0.98 ( -1.44 )
respiratory arrest	34	25121	26453	56806236	26487	56857844	2.91	2.08	4.07	是	2.9	42.41	2.07	4.06	是	2.9	2.07	是	1.54	0.97	是	respiratory disorders nec	呼吸系统疾病（不另分类）	breathing abnormalities	各种呼吸异常	respiratory, thoracic and mediastinal disorders	呼吸系统、胸及纵隔疾病	呼吸停止	2.91 ( 2.08 - 4.07 )	2.9 ( 42.41 )	2.9 ( 2.07 )	1.54 ( 0.97 )
mental impairment	34	25121	22515	56810174	22549	56857844	3.42	2.44	4.78	是	3.41	57.9	2.44	4.78	是	3.41	2.43	是	1.77	1.18	是	mental impairment disorders	精神损害类疾病	mental impairment (excl dementia and memory loss)	精神损害（痴呆和记忆力丧失除外）	nervous system disorders	各类神经系统疾病	精神损害	3.42 ( 2.44 - 4.78 )	3.41 ( 57.9 )	3.41 ( 2.43 )	1.77 ( 1.18 )
cough	34	25121	254899	56577790	254933	56857844	0.3	0.21	0.42	否	0.3	55.31	0.22	0.42	否	0.3	0.22	否	-1.73	-2.19	否	respiratory disorders nec	呼吸系统疾病（不另分类）	coughing and associated symptoms	咳嗽和相关症状	respiratory, thoracic and mediastinal disorders	呼吸系统、胸及纵隔疾病	咳嗽	0.3 ( 0.21 - 0.42 )	0.3 ( 55.31 )	0.3 ( 0.22 )	-1.73 ( -2.19 )
peripheral swelling	33	25122	138258	56694431	138291	56857844	0.54	0.38	0.76	否	0.54	13.02	0.38	0.76	否	0.54	0.38	否	-0.89	-1.37	否	general system disorders nec	全身系统疾病（不另分类）	general signs and symptoms nec	一般症状和体征（不另分类）	general disorders and administration site conditions	全身性疾病及给药部位各种反应	外周肿胀	0.54 ( 0.38 - 0.76 )	0.54 ( 13.02 )	0.54 ( 0.38 )	-0.89 ( -1.37 )
hepatic enzyme increased	33	25122	59452	56773237	59485	56857844	1.25	0.89	1.77	否	1.25	1.7	0.89	1.76	否	1.25	0.89	否	0.33	-0.18	否	hepatobiliary investigations	肝胆系统检查	hepatobiliary function diagnostic procedures	肝胆功能诊断性操作	investigations	各类检查	肝酶升高	1.25 ( 0.89 - 1.77 )	1.25 ( 1.7 )	1.25 ( 0.89 )	0.33 ( -0.18 )
drug effect decreased	33	25122	53049	56779640	53082	56857844	1.41	1	1.98	否	1.41	3.86	1	1.98	否	1.41	1	否	0.49	-0.02	否								1.41 ( 1 - 1.98 )	1.41 ( 3.86 )	1.41 ( 1 )	0.49 ( -0.02 )
muscular weakness	33	25122	104886	56727803	104919	56857844	0.71	0.5	1	否	0.71	3.89	0.51	1	否	0.71	0.51	否	-0.49	-0.98	否	muscle disorders	肌肉类疾病	muscle weakness conditions	各种肌无力	musculoskeletal and connective tissue disorders	各种肌肉骨骼及结缔组织疾病	肌无力	0.71 ( 0.5 - 1 )	0.71 ( 3.89 )	0.71 ( 0.51 )	-0.49 ( -0.98 )
drug dose omission	32	25123	165479	56667210	165511	56857844	0.44	0.31	0.62	否	0.44	23.29	0.31	0.62	否	0.44	0.31	否	-1.19	-1.67	否								0.44 ( 0.31 - 0.62 )	0.44 ( 23.29 )	0.44 ( 0.31 )	-1.19 ( -1.67 )
myocardial infarction	32	25123	167259	56665430	167291	56857844	0.43	0.31	0.61	否	0.43	23.93	0.31	0.61	否	0.43	0.31	否	-1.21	-1.69	否	coronary artery disorders	冠状动脉类疾病	ischaemic coronary artery disorders	各种缺血性冠状动脉疾病	cardiac disorders	心脏器官疾病	心肌梗死	0.43 ( 0.31 - 0.61 )	0.43 ( 23.93 )	0.43 ( 0.31 )	-1.21 ( -1.69 )
influenza like illness	32	25123	77396	56755293	77428	56857844	0.93	0.66	1.32	否	0.93	0.15	0.66	1.32	否	0.93	0.66	否	-0.1	-0.6	否	general system disorders nec	全身系统疾病（不另分类）	general signs and symptoms nec	一般症状和体征（不另分类）	general disorders and administration site conditions	全身性疾病及给药部位各种反应	流感样疾病	0.93 ( 0.66 - 1.32 )	0.93 ( 0.15 )	0.93 ( 0.66 )	-0.1 ( -0.6 )
cerebrovascular accident	31	25124	159098	56673591	159129	56857844	0.44	0.31	0.63	否	0.44	22.12	0.31	0.63	否	0.44	0.31	否	-1.18	-1.67	否	central nervous system vascular disorders	中枢神经系统血管疾病	central nervous system haemorrhages and cerebrovascular accidents	中枢神经系统出血和脑血管意外	nervous system disorders	各类神经系统疾病	脑血管意外	0.44 ( 0.31 - 0.63 )	0.44 ( 22.12 )	0.44 ( 0.31 )	-1.18 ( -1.67 )
altered state of consciousness	31	25124	19465	56813224	19496	56857844	3.6	2.53	5.12	是	3.6	58.09	2.53	5.12	是	3.59	2.53	是	1.85	1.22	是	neurological disorders nec	神经类疾病（不另分类）	disturbances in consciousness nec	意识障碍（不另分类）	nervous system disorders	各类神经系统疾病	意识状态改变	3.6 ( 2.53 - 5.12 )	3.6 ( 58.09 )	3.59 ( 2.53 )	1.85 ( 1.22 )
anaemia	31	25124	176904	56655785	176935	56857844	0.4	0.28	0.56	否	0.4	28.66	0.28	0.56	否	0.4	0.28	否	-1.34	-1.82	否	anaemias nonhaemolytic and marrow depression	非溶血性贫血及骨髓抑制	anaemias nec	各种贫血（不另分类）	blood and lymphatic system disorders	血液及淋巴系统疾病	贫血	0.4 ( 0.28 - 0.56 )	0.4 ( 28.66 )	0.4 ( 0.28 )	-1.34 ( -1.82 )
neck pain	31	25124	51529	56781160	51560	56857844	1.36	0.96	1.93	否	1.36	2.94	0.96	1.93	否	1.36	0.96	否	0.44	-0.08	否	musculoskeletal and connective tissue disorders nec	肌肉骨骼和结缔组织疾病（不另分类）	musculoskeletal and connective tissue pain and discomfort	肌肉骨骼和结缔组织的各种疼痛与不适	musculoskeletal and connective tissue disorders	各种肌肉骨骼及结缔组织疾病	颈痛	1.36 ( 0.96 - 1.93 )	1.36 ( 2.94 )	1.36 ( 0.96 )	0.44 ( -0.08 )
hallucination, visual	31	25124	18777	56813912	18808	56857844	3.73	2.62	5.31	是	3.73	61.86	2.62	5.3	是	3.73	2.62	是	1.9	1.27	是	disturbances in thinking and perception	思维及感知紊乱	hallucinations (excl sleep-related)	各种幻觉（睡眠相关性除外）	psychiatric disorders	精神病类	幻视	3.73 ( 2.62 - 5.31 )	3.73 ( 61.86 )	3.73 ( 2.62 )	1.9 ( 1.27 )
mydriasis	31	25124	11619	56821070	11650	56857844	6.03	4.24	8.59	是	6.03	129.69	4.24	8.57	是	6.01	4.23	是	2.59	1.87	是	ocular neuromuscular disorders	眼神经肌肉类疾病	pupil disorders	各种瞳孔疾病	eye disorders	眼器官疾病	瞳孔散大	6.03 ( 4.24 - 8.59 )	6.03 ( 129.69 )	6.01 ( 4.23 )	2.59 ( 1.87 )
thinking abnormal	31	25124	17549	56815140	17580	56857844	3.99	2.81	5.68	是	3.99	69.39	2.81	5.68	是	3.99	2.8	是	1.99	1.36	是	disturbances in thinking and perception	思维及感知紊乱	thinking disturbances	思维障碍	psychiatric disorders	精神病类	思维异常	3.99 ( 2.81 - 5.68 )	3.99 ( 69.39 )	3.99 ( 2.8 )	1.99 ( 1.36 )
product substitution issue	30	25125	53456	56779233	53486	56857844	1.27	0.89	1.81	否	1.27	1.7	0.89	1.81	否	1.27	0.89	否	0.34	-0.19	否	product quality, supply, distribution, manufacturing and quality system issues	产品质量、供应、经销、生产和质量系统问题	product quality issues nec	产品的各种质量问题（不另分类）	product issues	产品问题	产品替换问题	1.27 ( 0.89 - 1.81 )	1.27 ( 1.7 )	1.27 ( 0.89 )	0.34 ( -0.19 )
emotional disorder	30	25125	29039	56803650	29069	56857844	2.34	1.63	3.34	是	2.33	22.86	1.63	3.34	是	2.33	1.63	否	1.22	0.64	是	mood disorders and disturbances nec	心境障碍和混乱（不另分类）	emotional and mood disturbances nec	情感和情绪障碍（不另分类）	psychiatric disorders	精神病类	情绪障碍	2.34 ( 1.63 - 3.34 )	2.33 ( 22.86 )	2.33 ( 1.63 )	1.22 ( 0.64 )
head injury	30	25125	28934	56803755	28964	56857844	2.34	1.64	3.35	是	2.34	23.07	1.64	3.35	是	2.34	1.64	否	1.23	0.65	是	injuries nec	各种损伤（不另分类）	site specific injuries nec	部位确定的各种损伤（不另分类）	injury, poisoning and procedural complications	各类损伤、中毒及操作并发症	头部损伤	2.34 ( 1.64 - 3.35 )	2.34 ( 23.07 )	2.34 ( 1.64 )	1.23 ( 0.65 )
paranoia	30	25125	15927	56816762	15957	56857844	4.26	2.98	6.1	是	4.26	74.6	2.98	6.09	是	4.25	2.97	是	2.09	1.42	是	personality disorders and disturbances in behaviour	人性格异常及行为混乱	behaviour and socialisation disturbances	行为和社会关系障碍	psychiatric disorders	精神病类	偏执	4.26 ( 2.98 - 6.1 )	4.26 ( 74.6 )	4.25 ( 2.97 )	2.09 ( 1.42 )
sedation	30	25125	22916	56809773	22946	56857844	2.96	2.07	4.24	是	2.96	38.84	2.07	4.23	是	2.96	2.07	是	1.56	0.96	是	neurological disorders nec	神经类疾病（不另分类）	disturbances in consciousness nec	意识障碍（不另分类）	nervous system disorders	各类神经系统疾病	镇静	2.96 ( 2.07 - 4.24 )	2.96 ( 38.84 )	2.96 ( 2.07 )	1.56 ( 0.96 )
thrombocytopenia	30	25125	101317	56731372	101347	56857844	0.67	0.47	0.96	否	0.67	4.92	0.47	0.96	否	0.67	0.47	否	-0.58	-1.08	否	platelet disorders	血小板类疾病	thrombocytopenias	各种血小板减少症	blood and lymphatic system disorders	血液及淋巴系统疾病	血小板减少症	0.67 ( 0.47 - 0.96 )	0.67 ( 4.92 )	0.67 ( 0.47 )	-0.58 ( -1.08 )
respiratory failure	29	25126	67252	56765437	67281	56857844	0.97	0.68	1.4	否	0.97	0.02	0.68	1.4	否	0.97	0.68	否	-0.04	-0.56	否	respiratory disorders nec	呼吸系统疾病（不另分类）	respiratory failures (excl neonatal)	各种呼吸衰竭（不包括新生儿）	respiratory, thoracic and mediastinal disorders	呼吸系统、胸及纵隔疾病	呼吸衰竭	0.97 ( 0.68 - 1.4 )	0.97 ( 0.02 )	0.97 ( 0.68 )	-0.04 ( -0.56 )
apathy	29	25126	13266	56819423	13295	56857844	4.94	3.43	7.12	是	4.94	90.92	3.43	7.11	是	4.93	3.42	是	2.3	1.6	是	mood disorders and disturbances nec	心境障碍和混乱（不另分类）	mood disorders nec	心境障碍性疾病（不另分类）	psychiatric disorders	精神病类	情感淡漠	4.94 ( 3.43 - 7.12 )	4.94 ( 90.92 )	4.93 ( 3.42 )	2.3 ( 1.6 )
blood glucose increased	29	25126	176988	56655701	177017	56857844	0.37	0.26	0.53	否	0.37	31.17	0.26	0.53	否	0.37	0.26	否	-1.43	-1.93	否	metabolic, nutritional and blood gas investigations	代谢、营养和血气检查	carbohydrate tolerance analyses (incl diabetes)	碳水化合物耐受性分析（包括糖尿病）	investigations	各类检查	血葡萄糖升高	0.37 ( 0.26 - 0.53 )	0.37 ( 31.17 )	0.37 ( 0.26 )	-1.43 ( -1.93 )
stress cardiomyopathy	29	25126	5153	56827536	5182	56857844	12.73	8.83	18.34	是	12.71	311.29	8.83	18.31	是	12.65	8.78	是	3.66	2.66	是	myocardial disorders	心肌类疾病	cardiomyopathies	各种心肌病	cardiac disorders	心脏器官疾病	应激性心肌病	12.73 ( 8.83 - 18.34 )	12.71 ( 311.29 )	12.65 ( 8.78 )	3.66 ( 2.66 )
physical deconditioning	29	25126	2044	56830645	2073	56857844	32.09	22.24	46.31	是	32.05	860.32	22.22	46.24	是	31.62	21.91	是	4.98	3.44	是	general system disorders nec	全身系统疾病（不另分类）	general signs and symptoms nec	一般症状和体征（不另分类）	general disorders and administration site conditions	全身性疾病及给药部位各种反应	体力减退	32.09 ( 22.24 - 46.31 )	32.05 ( 860.32 )	31.62 ( 21.91 )	4.98 ( 3.44 )
general physical health deterioration	28	25127	101578	56731111	101606	56857844	0.62	0.43	0.9	否	0.62	6.41	0.43	0.9	否	0.62	0.43	否	-0.68	-1.2	否	general system disorders nec	全身系统疾病（不另分类）	general signs and symptoms nec	一般症状和体征（不另分类）	general disorders and administration site conditions	全身性疾病及给药部位各种反应	全身状况恶化	0.62 ( 0.43 - 0.9 )	0.62 ( 6.41 )	0.62 ( 0.43 )	-0.68 ( -1.2 )
osteoarthritis	28	25127	38758	56793931	38786	56857844	1.63	1.13	2.37	是	1.63	6.86	1.13	2.36	否	1.63	1.13	否	0.71	0.14	是	joint disorders	关节类疾病	osteoarthropathies	各种骨关节病	musculoskeletal and connective tissue disorders	各种肌肉骨骼及结缔组织疾病	骨关节炎	1.63 ( 1.13 - 2.37 )	1.63 ( 6.86 )	1.63 ( 1.13 )	0.71 ( 0.14 )
dysarthria	28	25127	34698	56797991	34726	56857844	1.82	1.26	2.64	是	1.82	10.4	1.26	2.64	否	1.82	1.26	否	0.87	0.29	是	neurological disorders nec	神经类疾病（不另分类）	speech and language abnormalities	说话和语言异常	nervous system disorders	各类神经系统疾病	构音不良	1.82 ( 1.26 - 2.64 )	1.82 ( 10.4 )	1.82 ( 1.26 )	0.87 ( 0.29 )
poisoning	28	25127	11869	56820820	11897	56857844	5.33	3.68	7.73	是	5.33	98.28	3.68	7.72	是	5.32	3.67	是	2.41	1.67	是	exposures, chemical injuries and poisoning	暴露、化学伤和中毒	poisoning and toxicity	中毒与毒性	injury, poisoning and procedural complications	各类损伤、中毒及操作并发症	中毒	5.33 ( 3.68 - 7.73 )	5.33 ( 98.28 )	5.32 ( 3.67 )	2.41 ( 1.67 )
pneumonia aspiration	27	25128	22538	56810151	22565	56857844	2.71	1.86	3.95	是	2.71	29.03	1.86	3.95	是	2.7	1.85	否	1.44	0.8	是	infections - pathogen unspecified	感染 - 未指明病原	lower respiratory tract and lung infections	下呼吸道和肺部感染	infections and infestations	感染及侵染类疾病	感染性吸入性肺炎	2.71 ( 1.86 - 3.95 )	2.71 ( 29.03 )	2.7 ( 1.85 )	1.44 ( 0.8 )
musculoskeletal pain	27	25128	50021	56782668	50048	56857844	1.22	0.84	1.78	否	1.22	1.07	0.84	1.78	否	1.22	0.84	否	0.29	-0.27	否	musculoskeletal and connective tissue disorders nec	肌肉骨骼和结缔组织疾病（不另分类）	musculoskeletal and connective tissue pain and discomfort	肌肉骨骼和结缔组织的各种疼痛与不适	musculoskeletal and connective tissue disorders	各种肌肉骨骼及结缔组织疾病	骨骼肌肉疼痛	1.22 ( 0.84 - 1.78 )	1.22 ( 1.07 )	1.22 ( 0.84 )	0.29 ( -0.27 )
exposure during pregnancy	27	25128	54178	56778511	54205	56857844	1.13	0.77	1.64	否	1.13	0.38	0.77	1.64	否	1.13	0.77	否	0.17	-0.38	否	exposures, chemical injuries and poisoning	暴露、化学伤和中毒	exposures associated with pregnancy, delivery and lactation	与妊娠、分娩和泌乳有关的暴露	injury, poisoning and procedural complications	各类损伤、中毒及操作并发症	妊娠过程中暴露	1.13 ( 0.77 - 1.64 )	1.13 ( 0.38 )	1.13 ( 0.77 )	0.17 ( -0.38 )
gamma-glutamyltransferase increased	27	25128	20481	56812208	20508	56857844	2.98	2.04	4.35	是	2.98	35.45	2.04	4.34	是	2.98	2.04	是	1.57	0.93	是	hepatobiliary investigations	肝胆系统检查	hepatobiliary function diagnostic procedures	肝胆功能诊断性操作	investigations	各类检查	Γ-谷氨酰转移酶升高	2.98 ( 2.04 - 4.35 )	2.98 ( 35.45 )	2.98 ( 2.04 )	1.57 ( 0.93 )
neuralgia	26	25129	22086	56810603	22112	56857844	2.66	1.81	3.91	是	2.66	26.91	1.81	3.91	是	2.66	1.81	否	1.41	0.77	是	neurological disorders nec	神经类疾病（不另分类）	sensory abnormalities nec	各种感觉异常（不另分类）	nervous system disorders	各类神经系统疾病	神经痛	2.66 ( 1.81 - 3.91 )	2.66 ( 26.91 )	2.66 ( 1.81 )	1.41 ( 0.77 )
rhabdomyolysis	26	25129	37576	56795113	37602	56857844	1.56	1.06	2.3	是	1.56	5.28	1.06	2.3	否	1.56	1.06	否	0.64	0.06	是	muscle disorders	肌肉类疾病	myopathies	各种肌病	musculoskeletal and connective tissue disorders	各种肌肉骨骼及结缔组织疾病	横纹肌溶解	1.56 ( 1.06 - 2.3 )	1.56 ( 5.28 )	1.56 ( 1.06 )	0.64 ( 0.06 )
dysphonia	26	25129	53702	56778987	53728	56857844	1.09	0.74	1.61	否	1.09	0.21	0.74	1.61	否	1.09	0.74	否	0.13	-0.43	否	respiratory tract signs and symptoms	呼吸道症状和体征	upper respiratory tract signs and symptoms	上呼吸道症状和体征	respiratory, thoracic and mediastinal disorders	呼吸系统、胸及纵隔疾病	发声困难	1.09 ( 0.74 - 1.61 )	1.09 ( 0.21 )	1.09 ( 0.74 )	0.13 ( -0.43 )
dysphagia	26	25129	86395	56746294	86421	56857844	0.68	0.46	1	否	0.68	3.92	0.46	1	否	0.68	0.46	否	-0.56	-1.09	否	gastrointestinal signs and symptoms	胃肠道系统症状和体征	gastrointestinal signs and symptoms nec	各种胃肠道症状和体征（不另分类）	gastrointestinal disorders	胃肠系统疾病	吞咽困难	0.68 ( 0.46 - 1 )	0.68 ( 3.92 )	0.68 ( 0.46 )	-0.56 ( -1.09 )
hyperreflexia	26	25129	3223	56829466	3249	56857844	18.24	12.4	26.84	是	18.23	419.93	12.39	26.8	是	18.09	12.29	是	4.18	2.91	是	neurological disorders nec	神经类疾病（不另分类）	abnormal reflexes	各种异常反射	nervous system disorders	各类神经系统疾病	反射亢进	18.24 ( 12.4 - 26.84 )	18.23 ( 419.93 )	18.09 ( 12.29 )	4.18 ( 2.91 )
stress	26	25129	65887	56766802	65913	56857844	0.89	0.61	1.31	否	0.89	0.34	0.61	1.31	否	0.89	0.61	否	-0.17	-0.72	否	anxiety disorders and symptoms	焦虑症及症状	anxiety symptoms	焦虑症状	psychiatric disorders	精神病类	应激	0.89 ( 0.61 - 1.31 )	0.89 ( 0.34 )	0.89 ( 0.61 )	-0.17 ( -0.72 )
erythema	26	25129	189021	56643668	189047	56857844	0.31	0.21	0.46	否	0.31	39.87	0.21	0.46	否	0.31	0.21	否	-1.69	-2.2	否	epidermal and dermal conditions	表皮及真皮状况	erythemas	各种皮肤红斑	skin and subcutaneous tissue disorders	皮肤及皮下组织类疾病	红斑	0.31 ( 0.21 - 0.46 )	0.31 ( 39.87 )	0.31 ( 0.21 )	-1.69 ( -2.2 )
pollakiuria	25	25130	38140	56794549	38165	56857844	1.48	1	2.19	否	1.48	3.9	1	2.19	否	1.48	1	否	0.57	-0.03	否	urinary tract signs and symptoms	各种泌尿道体征和症状	bladder and urethral symptoms	膀胱和尿道症状	renal and urinary disorders	肾脏及泌尿系统疾病	尿频	1.48 ( 1 - 2.19 )	1.48 ( 3.9 )	1.48 ( 1 )	0.57 ( -0.03 )
mental status changes	25	25130	25596	56807093	25621	56857844	2.21	1.49	3.27	是	2.21	16.49	1.49	3.27	是	2.21	1.49	否	1.14	0.51	是	psychiatric disorders nec	精神病类（不另分类）	mental disorders nec	各种精神疾病（不另分类）	psychiatric disorders	精神病类	精神状态改变	2.21 ( 1.49 - 3.27 )	2.21 ( 16.49 )	2.21 ( 1.49 )	1.14 ( 0.51 )
neuropathy peripheral	25	25130	84924	56747765	84949	56857844	0.66	0.45	0.98	否	0.67	4.22	0.45	0.98	否	0.67	0.45	否	-0.59	-1.14	否	peripheral neuropathies	外周神经类疾病	peripheral neuropathies nec	各种周围神经疾病（不另分类）	nervous system disorders	各类神经系统疾病	周围神经病	0.66 ( 0.45 - 0.98 )	0.67 ( 4.22 )	0.67 ( 0.45 )	-0.59 ( -1.14 )
drug ineffective for unapproved indication	25	25130	50992	56781697	51017	56857844	1.11	0.75	1.64	否	1.11	0.26	0.75	1.64	否	1.11	0.75	否	0.15	-0.42	否	therapeutic and nontherapeutic effects (excl toxicity)	治疗性及非治疗性反应类（不包括毒性）	therapeutic and nontherapeutic responses	各种治疗和非治疗反应	general disorders and administration site conditions	全身性疾病及给药部位各种反应	对非适应症用药无效	1.11 ( 0.75 - 1.64 )	1.11 ( 0.26 )	1.11 ( 0.75 )	0.15 ( -0.42 )
foetal exposure during pregnancy	25	25130	74061	56758628	74086	56857844	0.76	0.52	1.13	否	0.76	1.85	0.52	1.13	否	0.76	0.52	否	-0.39	-0.94	否	exposures, chemical injuries and poisoning	暴露、化学伤和中毒	exposures associated with pregnancy, delivery and lactation	与妊娠、分娩和泌乳有关的暴露	injury, poisoning and procedural complications	各类损伤、中毒及操作并发症	妊娠过程中胎儿暴露	0.76 ( 0.52 - 1.13 )	0.76 ( 1.85 )	0.76 ( 0.52 )	-0.39 ( -0.94 )
muscle twitching	25	25130	21464	56811225	21489	56857844	2.63	1.78	3.9	是	2.63	25.27	1.78	3.89	是	2.63	1.78	否	1.39	0.74	是	muscle disorders	肌肉类疾病	muscle related signs and symptoms nec	肌肉相关症状和体征（不另分类）	musculoskeletal and connective tissue disorders	各种肌肉骨骼及结缔组织疾病	肌肉抽搐	2.63 ( 1.78 - 3.9 )	2.63 ( 25.27 )	2.63 ( 1.78 )	1.39 ( 0.74 )
intervertebral disc protrusion	25	25130	20613	56812076	20638	56857844	2.74	1.85	4.06	是	2.74	27.6	1.85	4.06	是	2.74	1.85	否	1.45	0.79	是	musculoskeletal and connective tissue deformities (incl intervertebral disc disorders)	肌肉骨骼和结缔组织畸形（包括椎间盘疾病）	intervertebral disc disorders nec	各种椎间盘疾病（不另分类）	musculoskeletal and connective tissue disorders	各种肌肉骨骼及结缔组织疾病	椎间盘突出	2.74 ( 1.85 - 4.06 )	2.74 ( 27.6 )	2.74 ( 1.85 )	1.45 ( 0.79 )
muscle rigidity	25	25130	10896	56821793	10921	56857844	5.19	3.5	7.68	是	5.18	84.24	3.5	7.67	是	5.17	3.49	是	2.37	1.59	是	muscle disorders	肌肉类疾病	muscle tone abnormalities	各种肌张力异常	musculoskeletal and connective tissue disorders	各种肌肉骨骼及结缔组织疾病	肌肉强直	5.19 ( 3.5 - 7.68 )	5.18 ( 84.24 )	5.17 ( 3.49 )	2.37 ( 1.59 )
mania	25	25130	15149	56817540	15174	56857844	3.73	2.52	5.52	是	3.73	49.85	2.52	5.52	是	3.72	2.51	是	1.9	1.19	是	manic and bipolar mood disorders and disturbances	躁狂及双相性心境障碍和混乱	mood alterations with manic symptoms	伴燥狂症状的情感变化	psychiatric disorders	精神病类	躁狂	3.73 ( 2.52 - 5.52 )	3.73 ( 49.85 )	3.72 ( 2.51 )	1.9 ( 1.19 )
product use in unapproved indication	25	25130	212995	56619694	213020	56857844	0.26	0.18	0.39	否	0.27	51.09	0.18	0.39	否	0.27	0.18	否	-1.91	-2.44	否	medication errors and other product use errors and issues	用药错误及其他产品使用错误和问题	medication errors, product use errors and issues nec	不另分类的各种用药错误、产品使用错误和问题	injury, poisoning and procedural complications	各类损伤、中毒及操作并发症	产品用于未经批准的适应症	0.26 ( 0.18 - 0.39 )	0.27 ( 51.09 )	0.27 ( 0.18 )	-1.91 ( -2.44 )
nephrolithiasis	24	25131	41432	56791257	41456	56857844	1.31	0.88	1.95	否	1.31	1.75	0.88	1.95	否	1.31	0.88	否	0.39	-0.21	否	urolithiases	尿石类疾病	renal lithiasis	肾脏结石	renal and urinary disorders	肾脏及泌尿系统疾病	肾结石	1.31 ( 0.88 - 1.95 )	1.31 ( 1.75 )	1.31 ( 0.88 )	0.39 ( -0.21 )
gastrooesophageal reflux disease	24	25131	72359	56760330	72383	56857844	0.75	0.5	1.12	否	0.75	2.01	0.5	1.12	否	0.75	0.5	否	-0.42	-0.98	否	gastrointestinal motility and defaecation conditions	胃肠运动及排便状况	gastrointestinal atonic and hypomotility disorders nec	各种胃肠道弛缓和动力不足性疾病（不另分类）	gastrointestinal disorders	胃肠系统疾病	胃食管反流病	0.75 ( 0.5 - 1.12 )	0.75 ( 2.01 )	0.75 ( 0.5 )	-0.42 ( -0.98 )
hepatitis	24	25131	23059	56809630	23083	56857844	2.35	1.58	3.51	是	2.35	18.63	1.58	3.51	是	2.35	1.57	否	1.23	0.58	是	hepatic and hepatobiliary disorders	肝脏及肝胆类疾病	hepatocellular damage and hepatitis nec	肝细胞损害和肝炎（不另分类）	hepatobiliary disorders	肝胆系统疾病	肝炎	2.35 ( 1.58 - 3.51 )	2.35 ( 18.63 )	2.35 ( 1.57 )	1.23 ( 0.58 )
renal failure	24	25131	125841	56706848	125865	56857844	0.43	0.29	0.64	否	0.43	18.08	0.29	0.64	否	0.43	0.29	否	-1.21	-1.76	否	renal disorders (excl nephropathies)	肾脏各种异常（不包括肾病）	renal failure and impairment	肾衰和肾损害	renal and urinary disorders	肾脏及泌尿系统疾病	肾衰	0.43 ( 0.29 - 0.64 )	0.43 ( 18.08 )	0.43 ( 0.29 )	-1.21 ( -1.76 )
unevaluable event	24	25131	71392	56761297	71416	56857844	0.76	0.51	1.13	否	0.76	1.83	0.51	1.13	否	0.76	0.51	否	-0.4	-0.96	否	general system disorders nec	全身系统疾病（不另分类）	general signs and symptoms nec	一般症状和体征（不另分类）	general disorders and administration site conditions	全身性疾病及给药部位各种反应	无法评估的事件	0.76 ( 0.51 - 1.13 )	0.76 ( 1.83 )	0.76 ( 0.51 )	-0.4 ( -0.96 )
flushing	24	25131	95828	56736861	95852	56857844	0.57	0.38	0.84	否	0.57	8.01	0.38	0.84	否	0.57	0.38	否	-0.82	-1.37	否	vascular disorders nec	血管疾病（不另分类）	peripheral vascular disorders nec	周围血管疾病（不另分类）	vascular disorders	血管与淋巴管类疾病	潮红	0.57 ( 0.38 - 0.84 )	0.57 ( 8.01 )	0.57 ( 0.38 )	-0.82 ( -1.37 )
feeling hot	24	25131	57049	56775640	57073	56857844	0.95	0.64	1.42	否	0.95	0.06	0.64	1.42	否	0.95	0.64	否	-0.07	-0.65	否	general system disorders nec	全身系统疾病（不另分类）	feelings and sensations nec	各种感受与感觉（不另分类）	general disorders and administration site conditions	全身性疾病及给药部位各种反应	感觉热	0.95 ( 0.64 - 1.42 )	0.95 ( 0.06 )	0.95 ( 0.64 )	-0.07 ( -0.65 )
substance abuse	24	25131	7670	56825019	7694	56857844	7.08	4.74	10.56	是	7.07	124.69	4.74	10.55	是	7.05	4.72	是	2.82	1.93	是	psychiatric disorders nec	精神病类（不另分类）	substance related and addictive disorders	各种物质使用相关及成瘾性障碍	psychiatric disorders	精神病类	物质滥用	7.08 ( 4.74 - 10.56 )	7.07 ( 124.69 )	7.05 ( 4.72 )	2.82 ( 1.93 )
coordination abnormal	23	25132	13169	56819520	13192	56857844	3.95	2.62	5.95	是	3.95	50.51	2.62	5.94	是	3.94	2.62	是	1.98	1.22	是	neurological disorders nec	神经类疾病（不另分类）	coordination and balance disturbances	协调与平衡障碍	nervous system disorders	各类神经系统疾病	协调功能失常	3.95 ( 2.62 - 5.95 )	3.95 ( 50.51 )	3.94 ( 2.62 )	1.98 ( 1.22 )
fear	23	25132	25754	56806935	25777	56857844	2.02	1.34	3.04	是	2.02	11.8	1.34	3.04	是	2.02	1.34	否	1.01	0.36	是	anxiety disorders and symptoms	焦虑症及症状	fear symptoms and phobic disorders (incl social phobia)	恐惧症状和恐怖症（包括社会恐怖症）	psychiatric disorders	精神病类	恐惧	2.02 ( 1.34 - 3.04 )	2.02 ( 11.8 )	2.02 ( 1.34 )	1.01 ( 0.36 )
chest discomfort	23	25132	92744	56739945	92767	56857844	0.56	0.37	0.84	否	0.56	7.95	0.37	0.84	否	0.56	0.37	否	-0.84	-1.4	否	general system disorders nec	全身系统疾病（不另分类）	pain and discomfort nec	疼痛和不适（不另分类）	general disorders and administration site conditions	全身性疾病及给药部位各种反应	胸部不适	0.56 ( 0.37 - 0.84 )	0.56 ( 7.95 )	0.56 ( 0.37 )	-0.84 ( -1.4 )
unresponsive to stimuli	23	25132	23607	56809082	23630	56857844	2.2	1.46	3.32	是	2.2	15.07	1.46	3.31	是	2.2	1.46	否	1.14	0.48	是	neurological disorders nec	神经类疾病（不另分类）	neurological signs and symptoms nec	神经学症状和体征（不另分类）	nervous system disorders	各类神经系统疾病	刺激反应消失	2.2 ( 1.46 - 3.32 )	2.2 ( 15.07 )	2.2 ( 1.46 )	1.14 ( 0.48 )
nasopharyngitis	23	25132	168361	56664328	168384	56857844	0.31	0.2	0.46	否	0.31	35.72	0.21	0.46	否	0.31	0.21	否	-1.7	-2.24	否	infections - pathogen unspecified	感染 - 未指明病原	upper respiratory tract infections	各种上呼吸道感染	infections and infestations	感染及侵染类疾病	鼻咽炎	0.31 ( 0.2 - 0.46 )	0.31 ( 35.72 )	0.31 ( 0.21 )	-1.7 ( -2.24 )
injury	23	25132	66545	56766144	66568	56857844	0.78	0.52	1.18	否	0.78	1.42	0.52	1.17	否	0.78	0.52	否	-0.36	-0.93	否	injuries nec	各种损伤（不另分类）	non-site specific injuries nec	部位不确定的各种损伤（不另分类）	injury, poisoning and procedural complications	各类损伤、中毒及操作并发症	损伤	0.78 ( 0.52 - 1.18 )	0.78 ( 1.42 )	0.78 ( 0.52 )	-0.36 ( -0.93 )
movement disorder	23	25132	29890	56802799	29913	56857844	1.74	1.16	2.62	是	1.74	7.21	1.16	2.62	否	1.74	1.15	否	0.8	0.16	是	movement disorders (incl parkinsonism)	运动障碍类（包括帕金森病）	dyskinesias and movement disorders nec	运动障碍和运动失调（不另分类）	nervous system disorders	各类神经系统疾病	运动失调	1.74 ( 1.16 - 2.62 )	1.74 ( 7.21 )	1.74 ( 1.15 )	0.8 ( 0.16 )
abdominal distension	23	25132	93878	56738811	93901	56857844	0.55	0.37	0.83	否	0.55	8.29	0.37	0.83	否	0.55	0.37	否	-0.85	-1.42	否	gastrointestinal signs and symptoms	胃肠道系统症状和体征	flatulence, bloating and distension	肠胃胀气、气胀和膨胀	gastrointestinal disorders	胃肠系统疾病	腹胀	0.55 ( 0.37 - 0.83 )	0.55 ( 8.29 )	0.55 ( 0.37 )	-0.85 ( -1.42 )
hypomania	23	25132	3326	56829363	3349	56857844	15.64	10.37	23.57	是	15.62	312.67	10.37	23.54	是	15.52	10.3	是	3.96	2.68	是	manic and bipolar mood disorders and disturbances	躁狂及双相性心境障碍和混乱	mood alterations with manic symptoms	伴燥狂症状的情感变化	psychiatric disorders	精神病类	轻躁狂	15.64 ( 10.37 - 23.57 )	15.62 ( 312.67 )	15.52 ( 10.3 )	3.96 ( 2.68 )
hepatic steatosis	23	25132	16857	56815832	16880	56857844	3.08	2.05	4.64	是	3.08	32.33	2.05	4.64	是	3.08	2.05	是	1.62	0.91	是	hepatic and hepatobiliary disorders	肝脏及肝胆类疾病	hepatocellular damage and hepatitis nec	肝细胞损害和肝炎（不另分类）	hepatobiliary disorders	肝胆系统疾病	肝脂肪变性	3.08 ( 2.05 - 4.64 )	3.08 ( 32.33 )	3.08 ( 2.05 )	1.62 ( 0.91 )
prescribed overdose	22	25133	17041	56815648	17063	56857844	2.92	1.92	4.43	是	2.92	27.68	1.92	4.43	是	2.91	1.92	否	1.54	0.83	是	overdoses and underdoses nec	用药过量及用药剂量不足（不另分类）	overdoses nec	用药过量（不另分类）	injury, poisoning and procedural complications	各类损伤、中毒及操作并发症	处方用药过量	2.92 ( 1.92 - 4.43 )	2.92 ( 27.68 )	2.91 ( 1.92 )	1.54 ( 0.83 )
arrhythmia	22	25133	44256	56788433	44278	56857844	1.12	0.74	1.71	否	1.12	0.3	0.74	1.71	否	1.12	0.74	否	0.17	-0.44	否	cardiac arrhythmias	心律失常类疾病	rate and rhythm disorders nec	心率和节律异常（不另分类）	cardiac disorders	心脏器官疾病	心律失常	1.12 ( 0.74 - 1.71 )	1.12 ( 0.3 )	1.12 ( 0.74 )	0.17 ( -0.44 )
arthritis	22	25133	72278	56760411	72300	56857844	0.69	0.45	1.04	否	0.69	3.12	0.45	1.04	否	0.69	0.45	否	-0.54	-1.12	否	joint disorders	关节类疾病	arthropathies nec	各种关节病（不另分类）	musculoskeletal and connective tissue disorders	各种肌肉骨骼及结缔组织疾病	关节炎	0.69 ( 0.45 - 1.04 )	0.69 ( 3.12 )	0.69 ( 0.45 )	-0.54 ( -1.12 )
intentional self-injury	22	25133	18914	56813775	18936	56857844	2.63	1.73	3.99	是	2.63	22.17	1.73	3.99	是	2.63	1.73	否	1.39	0.69	是	suicidal and self-injurious behaviours nec	各种自杀及自我伤害行为（不另分类）	suicidal and self-injurious behaviour	自杀和自我伤害行为	psychiatric disorders	精神病类	故意的自我伤害	2.63 ( 1.73 - 3.99 )	2.63 ( 22.17 )	2.63 ( 1.73 )	1.39 ( 0.69 )
orthostatic hypotension	22	25133	15757	56816932	15779	56857844	3.16	2.08	4.8	是	3.15	32.34	2.08	4.79	是	3.15	2.07	是	1.66	0.92	是	decreased and nonspecific blood pressure disorders and shock	血压降低和性质不明的血压异常及休克	vascular hypotensive disorders	血管低血压疾病	vascular disorders	血管与淋巴管类疾病	直立性低血压	3.16 ( 2.08 - 4.8 )	3.15 ( 32.34 )	3.15 ( 2.07 )	1.66 ( 0.92 )
gastrointestinal disorder	22	25133	76433	56756256	76455	56857844	0.65	0.43	0.99	否	0.65	4.14	0.43	0.99	否	0.65	0.43	否	-0.62	-1.2	否	gastrointestinal conditions nec	胃肠类疾病（不另分类）	gastrointestinal disorders nec	各种胃肠疾病（不另分类）	gastrointestinal disorders	胃肠系统疾病	胃肠疾病	0.65 ( 0.43 - 0.99 )	0.65 ( 4.14 )	0.65 ( 0.43 )	-0.62 ( -1.2 )
urticaria	22	25133	149064	56683625	149086	56857844	0.33	0.22	0.51	否	0.33	29.39	0.22	0.51	否	0.33	0.22	否	-1.58	-2.14	否	angioedema and urticaria	血管性水肿和风疹	urticarias	各种荨麻疹	skin and subcutaneous tissue disorders	皮肤及皮下组织类疾病	荨麻疹	0.33 ( 0.22 - 0.51 )	0.33 ( 29.39 )	0.33 ( 0.22 )	-1.58 ( -2.14 )
road traffic accident	22	25133	38455	56794234	38477	56857844	1.29	0.85	1.96	否	1.29	1.46	0.85	1.96	否	1.29	0.85	否	0.37	-0.25	否	injuries nec	各种损伤（不另分类）	non-site specific injuries nec	部位不确定的各种损伤（不另分类）	injury, poisoning and procedural complications	各类损伤、中毒及操作并发症	道路交通事故	1.29 ( 0.85 - 1.96 )	1.29 ( 1.46 )	1.29 ( 0.85 )	0.37 ( -0.25 )
joint swelling	22	25133	107382	56725307	107404	56857844	0.46	0.3	0.7	否	0.46	13.74	0.3	0.7	否	0.46	0.3	否	-1.11	-1.68	否	joint disorders	关节类疾病	joint related signs and symptoms	关节相关症状和体征	musculoskeletal and connective tissue disorders	各种肌肉骨骼及结缔组织疾病	关节肿胀	0.46 ( 0.3 - 0.7 )	0.46 ( 13.74 )	0.46 ( 0.3 )	-1.11 ( -1.68 )
activities of daily living impaired	21	25134	19608	56813081	19629	56857844	2.42	1.58	3.71	是	2.42	17.48	1.58	3.71	是	2.42	1.58	否	1.27	0.57	是								2.42 ( 1.58 - 3.71 )	2.42 ( 17.48 )	2.42 ( 1.58 )	1.27 ( 0.57 )
oropharyngeal pain	21	25134	85603	56747086	85624	56857844	0.55	0.36	0.85	否	0.55	7.54	0.36	0.85	否	0.55	0.36	否	-0.85	-1.44	否	respiratory tract signs and symptoms	呼吸道症状和体征	upper respiratory tract signs and symptoms	上呼吸道症状和体征	respiratory, thoracic and mediastinal disorders	呼吸系统、胸及纵隔疾病	口咽疼痛	0.55 ( 0.36 - 0.85 )	0.55 ( 7.54 )	0.55 ( 0.36 )	-0.85 ( -1.44 )
eye pain	21	25134	48120	56784569	48141	56857844	0.99	0.64	1.51	否	0.99	0	0.64	1.51	否	0.99	0.64	否	-0.02	-0.64	否	eye disorders nec	眼类疾病（不另分类）	ocular disorders nec	各种眼部疾病（不另分类）	eye disorders	眼器官疾病	眼痛	0.99 ( 0.64 - 1.51 )	0.99 ( 0 )	0.99 ( 0.64 )	-0.02 ( -0.64 )
diabetes mellitus	21	25134	71463	56761226	71484	56857844	0.66	0.43	1.02	否	0.66	3.58	0.43	1.02	否	0.66	0.43	否	-0.59	-1.18	否	glucose metabolism disorders (incl diabetes mellitus)	葡萄糖代谢疾病（包括糖尿病）	diabetes mellitus (incl subtypes)	各种糖尿病（包括亚型）	metabolism and nutrition disorders	代谢及营养类疾病	糖尿病	0.66 ( 0.43 - 1.02 )	0.66 ( 3.58 )	0.66 ( 0.43 )	-0.59 ( -1.18 )
diplopia	21	25134	23654	56809035	23675	56857844	2.01	1.31	3.08	是	2.01	10.59	1.31	3.08	是	2	1.31	否	1	0.32	是	vision disorders	各种视觉障碍	visual disorders nec	视觉障碍（不另分类）	eye disorders	眼器官疾病	复视	2.01 ( 1.31 - 3.08 )	2.01 ( 10.59 )	2 ( 1.31 )	1 ( 0.32 )
atrial fibrillation	21	25134	89975	56742714	89996	56857844	0.53	0.34	0.81	否	0.53	8.91	0.34	0.81	否	0.53	0.34	否	-0.92	-1.51	否	cardiac arrhythmias	心律失常类疾病	supraventricular arrhythmias	各种室上性心律失常	cardiac disorders	心脏器官疾病	房颤	0.53 ( 0.34 - 0.81 )	0.53 ( 8.91 )	0.53 ( 0.34 )	-0.92 ( -1.51 )
drug use disorder	21	25134	6492	56826197	6513	56857844	7.31	4.76	11.23	是	7.31	113.99	4.76	11.21	是	7.29	4.75	是	2.87	1.89	是	psychiatric disorders nec	精神病类（不另分类）	substance related and addictive disorders	各种物质使用相关及成瘾性障碍	psychiatric disorders	精神病类	用药病症	7.31 ( 4.76 - 11.23 )	7.31 ( 113.99 )	7.29 ( 4.75 )	2.87 ( 1.89 )
pleural effusion	21	25134	56508	56776181	56529	56857844	0.84	0.55	1.29	否	0.84	0.64	0.55	1.29	否	0.84	0.55	否	-0.25	-0.86	否	pleural disorders	胸膜类疾病	pneumothorax and pleural effusions nec	气胸和胸腔积液 （不另分类）	respiratory, thoracic and mediastinal disorders	呼吸系统、胸及纵隔疾病	胸腔积液	0.84 ( 0.55 - 1.29 )	0.84 ( 0.64 )	0.84 ( 0.55 )	-0.25 ( -0.86 )
renal failure acute	20	25135	41593	56791096	41613	56857844	1.09	0.7	1.68	否	1.09	0.14	0.7	1.68	否	1.09	0.7	否	0.12	-0.52	否								1.09 ( 0.7 - 1.68 )	1.09 ( 0.14 )	1.09 ( 0.7 )	0.12 ( -0.52 )
cardiac failure	20	25135	73975	56758714	73995	56857844	0.61	0.39	0.95	否	0.61	4.96	0.39	0.95	否	0.61	0.39	否	-0.71	-1.31	否	heart failures	各类心脏衰竭	heart failures nec	各种心衰（不另分类）	cardiac disorders	心脏器官疾病	心力衰竭	0.61 ( 0.39 - 0.95 )	0.61 ( 4.96 )	0.61 ( 0.39 )	-0.71 ( -1.31 )
psychomotor hyperactivity	20	25135	15454	56817235	15474	56857844	2.93	1.89	4.54	是	2.92	25.29	1.89	4.53	是	2.92	1.88	否	1.55	0.79	是	movement disorders (incl parkinsonism)	运动障碍类（包括帕金森病）	dyskinesias and movement disorders nec	运动障碍和运动失调（不另分类）	nervous system disorders	各类神经系统疾病	精神运动功能亢进	2.93 ( 1.89 - 4.54 )	2.92 ( 25.29 )	2.92 ( 1.88 )	1.55 ( 0.79 )
limb discomfort	20	25135	28619	56804070	28639	56857844	1.58	1.02	2.45	是	1.58	4.24	1.02	2.45	否	1.58	1.02	否	0.66	-0.01	否	musculoskeletal and connective tissue disorders nec	肌肉骨骼和结缔组织疾病（不另分类）	musculoskeletal and connective tissue pain and discomfort	肌肉骨骼和结缔组织的各种疼痛与不适	musculoskeletal and connective tissue disorders	各种肌肉骨骼及结缔组织疾病	肢体不适	1.58 ( 1.02 - 2.45 )	1.58 ( 4.24 )	1.58 ( 1.02 )	0.66 ( -0.01 )
drug effect incomplete	20	25135	36066	56796623	36086	56857844	1.25	0.81	1.94	否	1.25	1.02	0.81	1.94	否	1.25	0.81	否	0.33	-0.32	否								1.25 ( 0.81 - 1.94 )	1.25 ( 1.02 )	1.25 ( 0.81 )	0.33 ( -0.32 )
delusion	20	25135	14074	56818615	14094	56857844	3.21	2.07	4.98	是	3.21	30.41	2.07	4.98	是	3.21	2.07	是	1.68	0.91	是	disturbances in thinking and perception	思维及感知紊乱	delusional symptoms	妄想综合征	psychiatric disorders	精神病类	妄想	3.21 ( 2.07 - 4.98 )	3.21 ( 30.41 )	3.21 ( 2.07 )	1.68 ( 0.91 )
medication error	20	25135	48486	56784203	48506	56857844	0.93	0.6	1.44	否	0.93	0.1	0.6	1.44	否	0.93	0.6	否	-0.1	-0.73	否	medication errors and other product use errors and issues	用药错误及其他产品使用错误和问题	medication errors, product use errors and issues nec	不另分类的各种用药错误、产品使用错误和问题	injury, poisoning and procedural complications	各类损伤、中毒及操作并发症	用药错误	0.93 ( 0.6 - 1.44 )	0.93 ( 0.1 )	0.93 ( 0.6 )	-0.1 ( -0.73 )
rheumatoid arthritis	20	25135	98986	56733703	99006	56857844	0.46	0.29	0.71	否	0.46	12.96	0.29	0.71	否	0.46	0.29	否	-1.13	-1.72	否	joint disorders	关节类疾病	rheumatoid arthropathies	各种类风湿性关节病	musculoskeletal and connective tissue disorders	各种肌肉骨骼及结缔组织疾病	类风湿关节炎	0.46 ( 0.29 - 0.71 )	0.46 ( 12.96 )	0.46 ( 0.29 )	-1.13 ( -1.72 )
pancreatitis	20	25135	48515	56784174	48535	56857844	0.93	0.6	1.44	否	0.93	0.1	0.6	1.44	否	0.93	0.6	否	-0.1	-0.73	否	exocrine pancreas conditions	胰腺外分泌疾病	acute and chronic pancreatitis	急性及慢性胰腺炎	gastrointestinal disorders	胃肠系统疾病	胰腺炎	0.93 ( 0.6 - 1.44 )	0.93 ( 0.1 )	0.93 ( 0.6 )	-0.1 ( -0.73 )
haemorrhage	19	25136	96226	56736463	96245	56857844	0.45	0.28	0.7	否	0.45	13.09	0.28	0.7	否	0.45	0.28	否	-1.16	-1.77	否	vascular haemorrhagic disorders	血管性出血疾病	haemorrhages nec	各种出血（不另分类）	vascular disorders	血管与淋巴管类疾病	出血	0.45 ( 0.28 - 0.7 )	0.45 ( 13.09 )	0.45 ( 0.28 )	-1.16 ( -1.77 )
sinusitis	19	25136	94315	56738374	94334	56857844	0.45	0.29	0.71	否	0.46	12.41	0.29	0.71	否	0.46	0.29	否	-1.14	-1.74	否	infections - pathogen unspecified	感染 - 未指明病原	upper respiratory tract infections	各种上呼吸道感染	infections and infestations	感染及侵染类疾病	鼻窦炎	0.45 ( 0.29 - 0.71 )	0.46 ( 12.41 )	0.46 ( 0.29 )	-1.14 ( -1.74 )
swelling face	19	25136	59553	56773136	59572	56857844	0.72	0.46	1.13	否	0.72	2.06	0.46	1.13	否	0.72	0.46	否	-0.47	-1.1	否	general system disorders nec	全身系统疾病（不另分类）	general signs and symptoms nec	一般症状和体征（不另分类）	general disorders and administration site conditions	全身性疾病及给药部位各种反应	面肿	0.72 ( 0.46 - 1.13 )	0.72 ( 2.06 )	0.72 ( 0.46 )	-0.47 ( -1.1 )
restless legs syndrome	19	25136	16992	56815697	17011	56857844	2.53	1.61	3.96	是	2.53	17.51	1.61	3.96	是	2.52	1.61	否	1.34	0.58	是	neurological disorders nec	神经类疾病（不另分类）	sensory abnormalities nec	各种感觉异常（不另分类）	nervous system disorders	各类神经系统疾病	不宁腿综合征	2.53 ( 1.61 - 3.96 )	2.53 ( 17.51 )	2.52 ( 1.61 )	1.34 ( 0.58 )
swelling	19	25136	83478	56749211	83497	56857844	0.51	0.33	0.81	否	0.51	8.73	0.33	0.81	否	0.51	0.33	否	-0.96	-1.57	否	general system disorders nec	全身系统疾病（不另分类）	general signs and symptoms nec	一般症状和体征（不另分类）	general disorders and administration site conditions	全身性疾病及给药部位各种反应	肿胀	0.51 ( 0.33 - 0.81 )	0.51 ( 8.73 )	0.51 ( 0.33 )	-0.96 ( -1.57 )
feeling cold	19	25136	25786	56806903	25805	56857844	1.67	1.06	2.61	是	1.66	5.04	1.06	2.61	否	1.66	1.06	否	0.73	0.04	是	general system disorders nec	全身系统疾病（不另分类）	feelings and sensations nec	各种感受与感觉（不另分类）	general disorders and administration site conditions	全身性疾病及给药部位各种反应	感到寒冷	1.67 ( 1.06 - 2.61 )	1.66 ( 5.04 )	1.66 ( 1.06 )	0.73 ( 0.04 )
feeling jittery	19	25136	17807	56814882	17826	56857844	2.41	1.54	3.78	是	2.41	15.67	1.54	3.78	是	2.41	1.54	否	1.27	0.52	是	general system disorders nec	全身系统疾病（不另分类）	feelings and sensations nec	各种感受与感觉（不另分类）	general disorders and administration site conditions	全身性疾病及给药部位各种反应	紧张不安	2.41 ( 1.54 - 3.78 )	2.41 ( 15.67 )	2.41 ( 1.54 )	1.27 ( 0.52 )
bronchitis	19	25136	69656	56763033	69675	56857844	0.62	0.39	0.97	否	0.62	4.54	0.39	0.97	否	0.62	0.39	否	-0.7	-1.32	否	infections - pathogen unspecified	感染 - 未指明病原	lower respiratory tract and lung infections	下呼吸道和肺部感染	infections and infestations	感染及侵染类疾病	支气管炎	0.62 ( 0.39 - 0.97 )	0.62 ( 4.54 )	0.62 ( 0.39 )	-0.7 ( -1.32 )
drug level increased	19	25136	15109	56817580	15128	56857844	2.84	1.81	4.46	是	2.84	22.65	1.81	4.45	是	2.84	1.81	否	1.51	0.73	是	toxicology and therapeutic drug monitoring	毒理学及治疗药物监测	therapeutic drug monitoring analyses	各种治疗药物监测分析	investigations	各类检查	药物水平升高	2.84 ( 1.81 - 4.46 )	2.84 ( 22.65 )	2.84 ( 1.81 )	1.51 ( 0.73 )
blood pressure decreased	19	25136	60805	56771884	60824	56857844	0.71	0.45	1.11	否	0.71	2.33	0.45	1.11	否	0.71	0.45	否	-0.5	-1.13	否	cardiac and vascular investigations (excl enzyme tests)	心血管检查（不包括酶检测）	vascular tests nec (incl blood pressure)	各种血管检查（不另分类）（包括血压）	investigations	各类检查	血压降低	0.71 ( 0.45 - 1.11 )	0.71 ( 2.33 )	0.71 ( 0.45 )	-0.5 ( -1.13 )
dysgeusia	19	25136	70629	56762060	70648	56857844	0.61	0.39	0.95	否	0.61	4.81	0.39	0.95	否	0.61	0.39	否	-0.72	-1.34	否	neurological disorders nec	神经类疾病（不另分类）	sensory abnormalities nec	各种感觉异常（不另分类）	nervous system disorders	各类神经系统疾病	味觉倒错	0.61 ( 0.39 - 0.95 )	0.61 ( 4.81 )	0.61 ( 0.39 )	-0.72 ( -1.34 )
hepatic failure	19	25136	27611	56805078	27630	56857844	1.56	0.99	2.44	否	1.55	3.76	0.99	2.44	否	1.55	0.99	否	0.64	-0.05	否	hepatic and hepatobiliary disorders	肝脏及肝胆类疾病	hepatic failure and associated disorders	肝衰竭和相关疾病	hepatobiliary disorders	肝胆系统疾病	肝衰竭	1.56 ( 0.99 - 2.44 )	1.55 ( 3.76 )	1.55 ( 0.99 )	0.64 ( -0.05 )
product prescribing error	19	25136	20885	56811804	20904	56857844	2.06	1.31	3.22	是	2.06	10.29	1.31	3.22	是	2.05	1.31	否	1.04	0.32	是	medication errors and other product use errors and issues	用药错误及其他产品使用错误和问题	product prescribing errors and issues	各种产品处方错误和问题	injury, poisoning and procedural complications	各类损伤、中毒及操作并发症	产品处方错误	2.06 ( 1.31 - 3.22 )	2.06 ( 10.29 )	2.05 ( 1.31 )	1.04 ( 0.32 )
urinary incontinence	18	25137	27511	56805178	27529	56857844	1.48	0.93	2.35	否	1.48	2.78	0.93	2.35	否	1.48	0.93	否	0.56	-0.13	否	urinary tract signs and symptoms	各种泌尿道体征和症状	bladder and urethral symptoms	膀胱和尿道症状	renal and urinary disorders	肾脏及泌尿系统疾病	尿失禁	1.48 ( 0.93 - 2.35 )	1.48 ( 2.78 )	1.48 ( 0.93 )	0.56 ( -0.13 )
maternal exposure during pregnancy	18	25137	76549	56756140	76567	56857844	0.53	0.33	0.84	否	0.53	7.45	0.33	0.84	否	0.53	0.33	否	-0.91	-1.54	否	exposures, chemical injuries and poisoning	暴露、化学伤和中毒	exposures associated with pregnancy, delivery and lactation	与妊娠、分娩和泌乳有关的暴露	injury, poisoning and procedural complications	各类损伤、中毒及操作并发症	孕产妇在妊娠过程中的暴露	0.53 ( 0.33 - 0.84 )	0.53 ( 7.45 )	0.53 ( 0.33 )	-0.91 ( -1.54 )
blood creatine phosphokinase increased	18	25137	27209	56805480	27227	56857844	1.49	0.94	2.37	否	1.49	2.95	0.94	2.37	否	1.49	0.94	否	0.58	-0.12	否	enzyme investigations nec	酶检查（不另分类）	skeletal and cardiac muscle analyses	骨和心肌分析检验	investigations	各类检查	血肌酸磷酸激酶升高	1.49 ( 0.94 - 2.37 )	1.49 ( 2.95 )	1.49 ( 0.94 )	0.58 ( -0.12 )
swollen tongue	18	25137	28839	56803850	28857	56857844	1.41	0.89	2.24	否	1.41	2.15	0.89	2.24	否	1.41	0.89	否	0.5	-0.2	否	tongue conditions	舌疾病	tongue signs and symptoms	舌部症状和体征	gastrointestinal disorders	胃肠系统疾病	肿舌	1.41 ( 0.89 - 2.24 )	1.41 ( 2.15 )	1.41 ( 0.89 )	0.5 ( -0.2 )
oedema	18	25137	48984	56783705	49002	56857844	0.83	0.52	1.32	否	0.83	0.63	0.52	1.32	否	0.83	0.52	否	-0.27	-0.92	否	general system disorders nec	全身系统疾病（不另分类）	oedema nec	各种水肿（不另分类）	general disorders and administration site conditions	全身性疾病及给药部位各种反应	水肿	0.83 ( 0.52 - 1.32 )	0.83 ( 0.63 )	0.83 ( 0.52 )	-0.27 ( -0.92 )
hepatic function abnormal	18	25137	33200	56799489	33218	56857844	1.23	0.77	1.95	否	1.22	0.74	0.77	1.94	否	1.22	0.77	否	0.29	-0.39	否	hepatic and hepatobiliary disorders	肝脏及肝胆类疾病	hepatic enzymes and function abnormalities	肝酶和肝功能异常	hepatobiliary disorders	肝胆系统疾病	肝功能异常	1.23 ( 0.77 - 1.95 )	1.22 ( 0.74 )	1.22 ( 0.77 )	0.29 ( -0.39 )
erectile dysfunction	18	25137	23173	56809516	23191	56857844	1.76	1.11	2.79	是	1.75	5.84	1.11	2.79	否	1.75	1.1	否	0.81	0.09	是	sexual function and fertility disorders	性功能和生育疾病类	erection and ejaculation conditions and disorders	勃起和射精状态和障碍	reproductive system and breast disorders	生殖系统及乳腺疾病	勃起功能障碍	1.76 ( 1.11 - 2.79 )	1.75 ( 5.84 )	1.75 ( 1.1 )	0.81 ( 0.09 )
cold sweat	18	25137	16260	56816429	16278	56857844	2.5	1.58	3.97	是	2.5	16.2	1.58	3.97	是	2.5	1.57	否	1.32	0.55	是	skin appendage conditions	皮肤附属物各种状况	apocrine and eccrine gland disorders	顶浆分泌腺和小汗腺疾病	skin and subcutaneous tissue disorders	皮肤及皮下组织类疾病	冷汗	2.5 ( 1.58 - 3.97 )	2.5 ( 16.2 )	2.5 ( 1.57 )	1.32 ( 0.55 )
adverse event	18	25137	84816	56747873	84834	56857844	0.48	0.3	0.76	否	0.48	10.18	0.3	0.76	否	0.48	0.3	否	-1.06	-1.68	否	therapeutic and nontherapeutic effects (excl toxicity)	治疗性及非治疗性反应类（不包括毒性）	therapeutic and nontherapeutic responses	各种治疗和非治疗反应	general disorders and administration site conditions	全身性疾病及给药部位各种反应	不良事件	0.48 ( 0.3 - 0.76 )	0.48 ( 10.18 )	0.48 ( 0.3 )	-1.06 ( -1.68 )
arthropathy	18	25137	49495	56783194	49513	56857844	0.82	0.52	1.3	否	0.82	0.7	0.52	1.3	否	0.82	0.52	否	-0.28	-0.93	否	joint disorders	关节类疾病	arthropathies nec	各种关节病（不另分类）	musculoskeletal and connective tissue disorders	各种肌肉骨骼及结缔组织疾病	关节病	0.82 ( 0.52 - 1.3 )	0.82 ( 0.7 )	0.82 ( 0.52 )	-0.28 ( -0.93 )
status epilepticus	18	25137	10208	56822481	10226	56857844	3.99	2.51	6.33	是	3.98	40.16	2.51	6.32	是	3.98	2.51	是	1.99	1.12	是	seizures (incl subtypes)	癫痫发作（包括各种亚型）	seizures and seizure disorders nec	癫痫和癫痫类疾病 （不另分类）	nervous system disorders	各类神经系统疾病	癫痫持续状态	3.99 ( 2.51 - 6.33 )	3.98 ( 40.16 )	3.98 ( 2.51 )	1.99 ( 1.12 )
lactic acidosis	18	25137	28523	56804166	28541	56857844	1.43	0.9	2.26	否	1.43	2.29	0.9	2.26	否	1.43	0.9	否	0.51	-0.18	否	acid-base disorders	酸碱平衡紊乱	metabolic acidoses (excl diabetic acidoses)	各种代谢性酸中毒（糖尿病酸中毒除外）	metabolism and nutrition disorders	代谢及营养类疾病	乳酸酸中毒	1.43 ( 0.9 - 2.26 )	1.43 ( 2.29 )	1.43 ( 0.9 )	0.51 ( -0.18 )
hypokalaemia	17	25138	41834	56790855	41851	56857844	0.92	0.57	1.48	否	0.92	0.12	0.57	1.48	否	0.92	0.57	否	-0.12	-0.8	否	electrolyte and fluid balance conditions	电解质及液体平衡状况	potassium imbalance	钾平衡失调	metabolism and nutrition disorders	代谢及营养类疾病	低钾血症	0.92 ( 0.57 - 1.48 )	0.92 ( 0.12 )	0.92 ( 0.57 )	-0.12 ( -0.8 )
blood cholesterol increased	17	25138	42310	56790379	42327	56857844	0.91	0.56	1.46	否	0.91	0.16	0.56	1.46	否	0.91	0.56	否	-0.14	-0.81	否	lipid analyses	脂质分析类检验	cholesterol analyses	胆固醇各项分析	investigations	各类检查	血胆固醇升高	0.91 ( 0.56 - 1.46 )	0.91 ( 0.16 )	0.91 ( 0.56 )	-0.14 ( -0.81 )
dry skin	17	25138	118367	56714322	118384	56857844	0.32	0.2	0.52	否	0.32	23.95	0.2	0.52	否	0.32	0.2	否	-1.62	-2.25	否	epidermal and dermal conditions	表皮及真皮状况	dermal and epidermal conditions nec	各种表皮和真皮病症（不另分类）	skin and subcutaneous tissue disorders	皮肤及皮下组织类疾病	皮肤干燥	0.32 ( 0.2 - 0.52 )	0.32 ( 23.95 )	0.32 ( 0.2 )	-1.62 ( -2.25 )
muscle tightness	17	25138	14980	56817709	14997	56857844	2.57	1.59	4.13	是	2.56	16.2	1.59	4.12	是	2.56	1.59	否	1.36	0.56	是	muscle disorders	肌肉类疾病	muscle related signs and symptoms nec	肌肉相关症状和体征（不另分类）	musculoskeletal and connective tissue disorders	各种肌肉骨骼及结缔组织疾病	肌紧张	2.57 ( 1.59 - 4.13 )	2.56 ( 16.2 )	2.56 ( 1.59 )	1.36 ( 0.56 )
rash pruritic	17	25138	48621	56784068	48638	56857844	0.79	0.49	1.27	否	0.79	0.95	0.49	1.27	否	0.79	0.49	否	-0.34	-1	否	epidermal and dermal conditions	表皮及真皮状况	rashes, eruptions and exanthems nec	出疹、发疹和皮疹（不另分类）	skin and subcutaneous tissue disorders	皮肤及皮下组织类疾病	瘙痒性皮疹	0.79 ( 0.49 - 1.27 )	0.79 ( 0.95 )	0.79 ( 0.49 )	-0.34 ( -1 )
libido decreased	17	25138	11511	56821178	11528	56857844	3.34	2.07	5.37	是	3.34	27.78	2.07	5.37	是	3.33	2.07	是	1.74	0.88	是	sexual dysfunctions, disturbances and gender identity disorders	性功能障碍、异常及性认同异常	sexual desire disorders	性欲障碍类	psychiatric disorders	精神病类	性欲降低	3.34 ( 2.07 - 5.37 )	3.34 ( 27.78 )	3.33 ( 2.07 )	1.74 ( 0.88 )
blister	17	25138	50023	56782666	50040	56857844	0.77	0.48	1.24	否	0.77	1.19	0.48	1.24	否	0.77	0.48	否	-0.38	-1.04	否	epidermal and dermal conditions	表皮及真皮状况	bullous conditions	各种大疱性皮肤病	skin and subcutaneous tissue disorders	皮肤及皮下组织类疾病	水疱	0.77 ( 0.48 - 1.24 )	0.77 ( 1.19 )	0.77 ( 0.48 )	-0.38 ( -1.04 )
photophobia	17	25138	16637	56816052	16654	56857844	2.31	1.44	3.72	是	2.31	12.6	1.44	3.71	是	2.31	1.43	否	1.21	0.42	是	ocular sensory symptoms nec	眼感觉症状（不另分类）	ocular sensation disorders	眼部感觉障碍	eye disorders	眼器官疾病	畏光	2.31 ( 1.44 - 3.72 )	2.31 ( 12.6 )	2.31 ( 1.43 )	1.21 ( 0.42 )
anorexia	17	25138	12131	56820558	12148	56857844	3.17	1.97	5.1	是	3.17	25.16	1.97	5.09	是	3.16	1.97	否	1.66	0.82	是								3.17 ( 1.97 - 5.1 )	3.17 ( 25.16 )	3.16 ( 1.97 )	1.66 ( 0.82 )
formication	16	25139	6566	56826123	6582	56857844	5.51	3.37	9	是	5.51	58.86	3.37	8.99	是	5.49	3.36	是	2.46	1.42	是	neurological disorders nec	神经类疾病（不另分类）	paraesthesias and dysaesthesias	感觉异常和感觉迟钝	nervous system disorders	各类神经系统疾病	蚁行感	5.51 ( 3.37 - 9 )	5.51 ( 58.86 )	5.49 ( 3.36 )	2.46 ( 1.42 )
stomatitis	16	25139	54726	56777963	54742	56857844	0.66	0.4	1.08	否	0.66	2.79	0.4	1.08	否	0.66	0.4	否	-0.6	-1.27	否	oral soft tissue conditions	口腔软组织类疾病	stomatitis and ulceration	口腔黏膜炎和溃疡	gastrointestinal disorders	胃肠系统疾病	口腔黏膜炎	0.66 ( 0.4 - 1.08 )	0.66 ( 2.79 )	0.66 ( 0.4 )	-0.6 ( -1.27 )
hypoglycaemia	16	25139	44646	56788043	44662	56857844	0.81	0.5	1.32	否	0.81	0.72	0.5	1.32	否	0.81	0.5	否	-0.3	-0.99	否	glucose metabolism disorders (incl diabetes mellitus)	葡萄糖代谢疾病（包括糖尿病）	hypoglycaemic conditions nec	各种低血糖状况（不另分类）	metabolism and nutrition disorders	代谢及营养类疾病	低血糖	0.81 ( 0.5 - 1.32 )	0.81 ( 0.72 )	0.81 ( 0.5 )	-0.3 ( -0.99 )
psychotic disorder	16	25139	27033	56805656	27049	56857844	1.34	0.82	2.18	否	1.34	1.36	0.82	2.18	否	1.34	0.82	否	0.42	-0.31	否	schizophrenia and other psychotic disorders	精神分裂症和其他精神疾病	psychotic disorder nec	精神类疾病（不另分类）	psychiatric disorders	精神病类	精神病性障碍	1.34 ( 0.82 - 2.18 )	1.34 ( 1.36 )	1.34 ( 0.82 )	0.42 ( -0.31 )
influenza	16	25139	101064	56731625	101080	56857844	0.36	0.22	0.58	否	0.36	18.49	0.22	0.58	否	0.36	0.22	否	-1.48	-2.13	否	viral infectious disorders	病毒感染性疾病	influenza viral infections	流感病毒感染	infections and infestations	感染及侵染类疾病	流行性感冒	0.36 ( 0.22 - 0.58 )	0.36 ( 18.49 )	0.36 ( 0.22 )	-1.48 ( -2.13 )
sexual dysfunction	16	25139	10558	56822131	10574	56857844	3.43	2.1	5.59	是	3.42	27.42	2.1	5.59	是	3.42	2.09	是	1.77	0.88	是	sexual function and fertility disorders	性功能和生育疾病类	sexual function and fertility disorders nec	各种性功能和生育疾病（不另分类）	reproductive system and breast disorders	生殖系统及乳腺疾病	性功能障碍	3.43 ( 2.1 - 5.59 )	3.42 ( 27.42 )	3.42 ( 2.09 )	1.77 ( 0.88 )
hallucination, auditory	16	25139	14594	56818095	14610	56857844	2.48	1.52	4.05	是	2.48	14.08	1.52	4.04	是	2.48	1.52	否	1.31	0.49	是	disturbances in thinking and perception	思维及感知紊乱	hallucinations (excl sleep-related)	各种幻觉（睡眠相关性除外）	psychiatric disorders	精神病类	幻听	2.48 ( 1.52 - 4.05 )	2.48 ( 14.08 )	2.48 ( 1.52 )	1.31 ( 0.49 )
wrong technique in product usage process	16	25139	185072	56647617	185088	56857844	0.19	0.12	0.32	否	0.2	53.21	0.12	0.32	否	0.2	0.12	否	-2.36	-2.99	否	medication errors and other product use errors and issues	用药错误及其他产品使用错误和问题	medication errors, product use errors and issues nec	不另分类的各种用药错误、产品使用错误和问题	injury, poisoning and procedural complications	各类损伤、中毒及操作并发症	产品使用过程中的技术性错误	0.19 ( 0.12 - 0.32 )	0.2 ( 53.21 )	0.2 ( 0.12 )	-2.36 ( -2.99 )
emotional distress	16	25139	115584	56717105	115600	56857844	0.31	0.19	0.51	否	0.31	24.21	0.19	0.51	否	0.31	0.19	否	-1.68	-2.32	否	mood disorders and disturbances nec	心境障碍和混乱（不另分类）	emotional and mood disturbances nec	情感和情绪障碍（不另分类）	psychiatric disorders	精神病类	情绪困扰	0.31 ( 0.19 - 0.51 )	0.31 ( 24.21 )	0.31 ( 0.19 )	-1.68 ( -2.32 )
impaired work ability	16	25139	19835	56812854	19851	56857844	1.82	1.12	2.98	是	1.82	5.94	1.12	2.97	否	1.82	1.12	否	0.87	0.1	是	lifestyle issues	生活方式问题	disability issues	残疾问题	social circumstances	社会环境	工作能力受损	1.82 ( 1.12 - 2.98 )	1.82 ( 5.94 )	1.82 ( 1.12 )	0.87 ( 0.1 )
homicidal ideation	16	25139	3821	56828868	3837	56857844	9.47	5.79	15.47	是	9.46	120.56	5.79	15.46	是	9.43	5.77	是	3.24	1.95	是	personality disorders and disturbances in behaviour	人性格异常及行为混乱	behaviour and socialisation disturbances	行为和社会关系障碍	psychiatric disorders	精神病类	杀人意念	9.47 ( 5.79 - 15.47 )	9.46 ( 120.56 )	9.43 ( 5.77 )	3.24 ( 1.95 )
sinus tachycardia	16	25139	13035	56819654	13051	56857844	2.77	1.7	4.53	是	2.77	18.12	1.7	4.53	是	2.77	1.7	否	1.47	0.63	是	cardiac arrhythmias	心律失常类疾病	supraventricular arrhythmias	各种室上性心律失常	cardiac disorders	心脏器官疾病	窦性心动过速	2.77 ( 1.7 - 4.53 )	2.77 ( 18.12 )	2.77 ( 1.7 )	1.47 ( 0.63 )
posterior reversible encephalopathy syndrome	16	25139	8530	56824159	8546	56857844	4.24	2.6	6.93	是	4.24	39.51	2.6	6.92	是	4.23	2.59	是	2.08	1.13	是	encephalopathies	各类脑病	encephalopathies nec	各种脑病（不另分类）	nervous system disorders	各类神经系统疾病	可逆性后部脑病综合征	4.24 ( 2.6 - 6.93 )	4.24 ( 39.51 )	4.23 ( 2.59 )	2.08 ( 1.13 )
circulatory collapse	16	25139	15662	56817027	15678	56857844	2.31	1.41	3.77	是	2.31	11.85	1.41	3.77	是	2.31	1.41	否	1.21	0.4	是	decreased and nonspecific blood pressure disorders and shock	血压降低和性质不明的血压异常及休克	circulatory collapse and shock	循环障碍和休克	vascular disorders	血管与淋巴管类疾病	循环性虚脱	2.31 ( 1.41 - 3.77 )	2.31 ( 11.85 )	2.31 ( 1.41 )	1.21 ( 0.4 )
therapeutic product effect incomplete	16	25139	62569	56770120	62585	56857844	0.58	0.35	0.94	否	0.58	4.94	0.35	0.94	否	0.58	0.35	否	-0.79	-1.46	否	therapeutic and nontherapeutic effects (excl toxicity)	治疗性及非治疗性反应类（不包括毒性）	therapeutic and nontherapeutic responses	各种治疗和非治疗反应	general disorders and administration site conditions	全身性疾病及给药部位各种反应	治疗产品效果不全	0.58 ( 0.35 - 0.94 )	0.58 ( 4.94 )	0.58 ( 0.35 )	-0.79 ( -1.46 )
premature baby	16	25139	28207	56804482	28223	56857844	1.28	0.78	2.09	否	1.28	0.99	0.79	2.09	否	1.28	0.78	否	0.36	-0.37	否	neonatal and perinatal conditions	新生儿及围产期状况	gestational age and weight conditions	胎龄和体重状况	pregnancy, puerperium and perinatal conditions	妊娠期、产褥期及围产期状况	早产儿	1.28 ( 0.78 - 2.09 )	1.28 ( 0.99 )	1.28 ( 0.78 )	0.36 ( -0.37 )
cardiogenic shock	16	25139	12665	56820024	12681	56857844	2.86	1.75	4.66	是	2.85	19.25	1.75	4.66	是	2.85	1.75	否	1.51	0.66	是	heart failures	各类心脏衰竭	heart failures nec	各种心衰（不另分类）	cardiac disorders	心脏器官疾病	心源性休克	2.86 ( 1.75 - 4.66 )	2.85 ( 19.25 )	2.85 ( 1.75 )	1.51 ( 0.66 )
liver function test abnormal	15	25140	27183	56805506	27198	56857844	1.25	0.75	2.07	否	1.25	0.73	0.75	2.07	否	1.25	0.75	否	0.32	-0.43	否	hepatobiliary investigations	肝胆系统检查	hepatobiliary function diagnostic procedures	肝胆功能诊断性操作	investigations	各类检查	肝功检查异常	1.25 ( 0.75 - 2.07 )	1.25 ( 0.73 )	1.25 ( 0.75 )	0.32 ( -0.43 )
infection	15	25140	129661	56703028	129676	56857844	0.26	0.16	0.43	否	0.26	31.38	0.16	0.43	否	0.26	0.16	否	-1.94	-2.59	否	infections - pathogen unspecified	感染 - 未指明病原	infections nec	各种感染（不另分类）	infections and infestations	感染及侵染类疾病	感染	0.26 ( 0.16 - 0.43 )	0.26 ( 31.38 )	0.26 ( 0.16 )	-1.94 ( -2.59 )
miosis	15	25140	7138	56825551	7153	56857844	4.75	2.86	7.88	是	4.75	44.29	2.86	7.88	是	4.74	2.86	是	2.24	1.22	是	ocular neuromuscular disorders	眼神经肌肉类疾病	pupil disorders	各种瞳孔疾病	eye disorders	眼器官疾病	瞳孔缩小	4.75 ( 2.86 - 7.88 )	4.75 ( 44.29 )	4.74 ( 2.86 )	2.24 ( 1.22 )
limb injury	15	25140	24754	56807935	24769	56857844	1.37	0.83	2.27	否	1.37	1.49	0.83	2.27	否	1.37	0.82	否	0.45	-0.3	否	injuries nec	各种损伤（不另分类）	site specific injuries nec	部位确定的各种损伤（不另分类）	injury, poisoning and procedural complications	各类损伤、中毒及操作并发症	肢体损伤	1.37 ( 0.83 - 2.27 )	1.37 ( 1.49 )	1.37 ( 0.82 )	0.45 ( -0.3 )
blood bilirubin increased	15	25140	24959	56807730	24974	56857844	1.36	0.82	2.25	否	1.36	1.41	0.82	2.25	否	1.36	0.82	否	0.44	-0.31	否	hepatobiliary investigations	肝胆系统检查	hepatobiliary function diagnostic procedures	肝胆功能诊断性操作	investigations	各类检查	血胆红素升高	1.36 ( 0.82 - 2.25 )	1.36 ( 1.41 )	1.36 ( 0.82 )	0.44 ( -0.31 )
accidental overdose	15	25140	32748	56799941	32763	56857844	1.03	0.62	1.72	否	1.03	0.02	0.62	1.72	否	1.03	0.62	否	0.05	-0.68	否	medication errors and other product use errors and issues	用药错误及其他产品使用错误和问题	product administration errors and issues	各种产品给用错误和问题	injury, poisoning and procedural complications	各类损伤、中毒及操作并发症	意外用药过量	1.03 ( 0.62 - 1.72 )	1.03 ( 0.02 )	1.03 ( 0.62 )	0.05 ( -0.68 )
bradycardia	15	25140	49275	56783414	49290	56857844	0.69	0.41	1.14	否	0.69	2.13	0.41	1.14	否	0.69	0.41	否	-0.54	-1.23	否	cardiac arrhythmias	心律失常类疾病	rate and rhythm disorders nec	心率和节律异常（不另分类）	cardiac disorders	心脏器官疾病	心动过缓	0.69 ( 0.41 - 1.14 )	0.69 ( 2.13 )	0.69 ( 0.41 )	-0.54 ( -1.23 )
gastritis	14	25141	24304	56808385	24318	56857844	1.3	0.77	2.2	否	1.3	0.98	0.77	2.2	否	1.3	0.77	否	0.38	-0.39	否	gastrointestinal inflammatory conditions	胃肠系统炎症	gastritis (excl infective)	各种胃炎（不包括感染性的）	gastrointestinal disorders	胃肠系统疾病	胃炎	1.3 ( 0.77 - 2.2 )	1.3 ( 0.98 )	1.3 ( 0.77 )	0.38 ( -0.39 )
incorrect dose administered	14	25141	196743	56635946	196757	56857844	0.16	0.09	0.27	否	0.16	61.54	0.1	0.27	否	0.16	0.1	否	-2.64	-3.3	否	medication errors and other product use errors and issues	用药错误及其他产品使用错误和问题	product administration errors and issues	各种产品给用错误和问题	injury, poisoning and procedural complications	各类损伤、中毒及操作并发症	给用了不正确的剂量	0.16 ( 0.09 - 0.27 )	0.16 ( 61.54 )	0.16 ( 0.1 )	-2.64 ( -3.3 )
clonus	14	25141	2498	56830191	2512	56857844	12.67	7.49	21.43	是	12.66	149.55	7.49	21.41	是	12.6	7.45	是	3.66	2.08	是	neurological disorders nec	神经类疾病（不另分类）	neurological signs and symptoms nec	神经学症状和体征（不另分类）	nervous system disorders	各类神经系统疾病	阵挛	12.67 ( 7.49 - 21.43 )	12.66 ( 149.55 )	12.6 ( 7.45 )	3.66 ( 2.08 )
discomfort	14	25141	52909	56779780	52923	56857844	0.6	0.35	1.01	否	0.6	3.79	0.35	1.01	否	0.6	0.35	否	-0.74	-1.45	否	general system disorders nec	全身系统疾病（不另分类）	pain and discomfort nec	疼痛和不适（不另分类）	general disorders and administration site conditions	全身性疾病及给药部位各种反应	不适	0.6 ( 0.35 - 1.01 )	0.6 ( 3.79 )	0.6 ( 0.35 )	-0.74 ( -1.45 )
inappropriate antidiuretic hormone secretion	14	25141	8982	56823707	8996	56857844	3.52	2.09	5.95	是	3.52	25.24	2.09	5.95	是	3.52	2.08	是	1.81	0.84	是	hypothalamus and pituitary gland disorders	下丘脑及垂体腺类疾病	posterior pituitary disorders	垂体后叶疾病	endocrine disorders	内分泌系统疾病	抗利尿激素分泌失调	3.52 ( 2.09 - 5.95 )	3.52 ( 25.24 )	3.52 ( 2.08 )	1.81 ( 0.84 )
drug screen positive	14	25141	7115	56825574	7129	56857844	4.45	2.63	7.51	是	4.45	37.32	2.63	7.51	是	4.44	2.63	是	2.15	1.11	是	toxicology and therapeutic drug monitoring	毒理学及治疗药物监测	toxicology laboratory analyses	各种毒理学实验室分析	investigations	各类检查	药物筛查阳性	4.45 ( 2.63 - 7.51 )	4.45 ( 37.32 )	4.44 ( 2.63 )	2.15 ( 1.11 )
dementia	14	25141	25076	56807613	25090	56857844	1.26	0.75	2.13	否	1.26	0.76	0.75	2.13	否	1.26	0.75	否	0.33	-0.44	否	mental impairment disorders	精神损害类疾病	dementia (excl alzheimer's type)	各种痴呆（不包括阿尔兹海默型）	nervous system disorders	各类神经系统疾病	痴呆	1.26 ( 0.75 - 2.13 )	1.26 ( 0.76 )	1.26 ( 0.75 )	0.33 ( -0.44 )
tachyphrenia	14	25141	3232	56829457	3246	56857844	9.79	5.79	16.55	是	9.79	109.97	5.79	16.54	是	9.75	5.77	是	3.29	1.88	是	disturbances in thinking and perception	思维及感知紊乱	thinking disturbances	思维障碍	psychiatric disorders	精神病类	精神活动过速	9.79 ( 5.79 - 16.55 )	9.79 ( 109.97 )	9.75 ( 5.77 )	3.29 ( 1.88 )
white blood cell count increased	14	25141	35773	56796916	35787	56857844	0.88	0.52	1.49	否	0.88	0.21	0.52	1.49	否	0.88	0.52	否	-0.18	-0.91	否	haematology investigations (incl blood groups)	血液类检查（包括血型）	white blood cell analyses	各种白细胞分析	investigations	各类检查	白细胞计数升高	0.88 ( 0.52 - 1.49 )	0.88 ( 0.21 )	0.88 ( 0.52 )	-0.18 ( -0.91 )
somatic symptom disorder	14	25141	952	56831737	966	56857844	33.24	19.61	56.35	是	33.22	431.24	19.6	56.31	是	32.76	19.32	是	5.03	2.64	是	somatic symptom and related disorders	躯体症状及相关障碍	somatic symptom disorders	各种躯体症状障碍	psychiatric disorders	精神病类	躯体症状障碍	33.24 ( 19.61 - 56.35 )	33.22 ( 431.24 )	32.76 ( 19.32 )	5.03 ( 2.64 )
pulmonary congestion	14	25141	12253	56820436	12267	56857844	2.58	1.53	4.36	是	2.58	13.55	1.53	4.36	是	2.58	1.53	否	1.37	0.48	是	lower respiratory tract disorders (excl obstruction and infection)	下呼吸道疾病（阻塞和感染除外）	pulmonary oedemas	各种肺水肿	respiratory, thoracic and mediastinal disorders	呼吸系统、胸及纵隔疾病	肺淤血	2.58 ( 1.53 - 4.36 )	2.58 ( 13.55 )	2.58 ( 1.53 )	1.37 ( 0.48 )
hospitalisation	14	25141	136363	56696326	136377	56857844	0.23	0.14	0.39	否	0.23	35.69	0.14	0.39	否	0.23	0.14	否	-2.11	-2.78	否	therapeutic procedures and supportive care nec	治疗类操作和支持性护理（不另分类）	therapeutic procedures nec	治疗类操作（不另分类）	surgical and medical procedures	各种手术及医疗操作	住院治疗	0.23 ( 0.14 - 0.39 )	0.23 ( 35.69 )	0.23 ( 0.14 )	-2.11 ( -2.78 )
acute hepatic failure	14	25141	12270	56820419	12284	56857844	2.58	1.53	4.36	是	2.58	13.51	1.53	4.35	是	2.58	1.52	否	1.37	0.48	是	hepatic and hepatobiliary disorders	肝脏及肝胆类疾病	hepatic failure and associated disorders	肝衰竭和相关疾病	hepatobiliary disorders	肝胆系统疾病	急性肝衰竭	2.58 ( 1.53 - 4.36 )	2.58 ( 13.51 )	2.58 ( 1.52 )	1.37 ( 0.48 )
decreased interest	13	25142	5575	56827114	5588	56857844	5.27	3.06	9.08	是	5.27	44.86	3.06	9.08	是	5.26	3.05	是	2.39	1.24	是	depressed mood disorders and disturbances	抑郁性心境障碍和混乱	mood alterations with depressive symptoms	伴忧郁症状的情绪变化	psychiatric disorders	精神病类	兴趣减少	5.27 ( 3.06 - 9.08 )	5.27 ( 44.86 )	5.26 ( 3.05 )	2.39 ( 1.24 )
liver disorder	13	25142	40137	56792552	40150	56857844	0.73	0.42	1.26	否	0.73	1.28	0.42	1.26	否	0.73	0.42	否	-0.45	-1.19	否	hepatic and hepatobiliary disorders	肝脏及肝胆类疾病	hepatic and hepatobiliary disorders nec	各种肝脏及肝胆疾病（不另分类）	hepatobiliary disorders	肝胆系统疾病	肝脏疾病	0.73 ( 0.42 - 1.26 )	0.73 ( 1.28 )	0.73 ( 0.42 )	-0.45 ( -1.19 )
cardiac disorder	13	25142	87618	56745071	87631	56857844	0.33	0.19	0.58	否	0.34	17.16	0.19	0.58	否	0.34	0.19	否	-1.58	-2.28	否	cardiac disorders, signs and symptoms nec	心脏相关疾病、症状和体征（不另分类）	cardiac disorders nec	各种心脏疾病（不另分类）	cardiac disorders	心脏器官疾病	心脏疾病	0.33 ( 0.19 - 0.58 )	0.34 ( 17.16 )	0.34 ( 0.19 )	-1.58 ( -2.28 )
cataract	13	25142	53727	56778962	53740	56857844	0.55	0.32	0.94	否	0.55	4.89	0.32	0.94	否	0.55	0.32	否	-0.87	-1.6	否	anterior eye structural change, deposit and degeneration	眼前部结构改变、沉积及变性	cataract conditions	各种白内障	eye disorders	眼器官疾病	白内障	0.55 ( 0.32 - 0.94 )	0.55 ( 4.89 )	0.55 ( 0.32 )	-0.87 ( -1.6 )
dysstasia	13	25142	27368	56805321	27381	56857844	1.07	0.62	1.85	否	1.07	0.06	0.62	1.85	否	1.07	0.62	否	0.1	-0.68	否	neurological disorders nec	神经类疾病（不另分类）	coordination and balance disturbances	协调与平衡障碍	nervous system disorders	各类神经系统疾病	起立困难	1.07 ( 0.62 - 1.85 )	1.07 ( 0.06 )	1.07 ( 0.62 )	0.1 ( -0.68 )
blood potassium decreased	13	25142	27854	56804835	27867	56857844	1.05	0.61	1.82	否	1.05	0.04	0.61	1.82	否	1.05	0.61	否	0.08	-0.7	否	water, electrolyte and mineral investigations	水、电解质及矿物质的各种检查	mineral and electrolyte analyses	各种矿物质和电解质分析	investigations	各类检查	血钾降低	1.05 ( 0.61 - 1.82 )	1.05 ( 0.04 )	1.05 ( 0.61 )	0.08 ( -0.7 )
potentiating drug interaction	13	25142	2923	56829766	2936	56857844	10.05	5.83	17.34	是	10.05	105.46	5.83	17.32	是	10.01	5.8	是	3.32	1.83	是	therapeutic and nontherapeutic effects (excl toxicity)	治疗性及非治疗性反应类（不包括毒性）	interactions	各种相互作用	general disorders and administration site conditions	全身性疾病及给药部位各种反应	协同性药物相互作用	10.05 ( 5.83 - 17.34 )	10.05 ( 105.46 )	10.01 ( 5.8 )	3.32 ( 1.83 )
flatulence	13	25142	51461	56781228	51474	56857844	0.57	0.33	0.98	否	0.57	4.2	0.33	0.98	否	0.57	0.33	否	-0.81	-1.54	否	gastrointestinal signs and symptoms	胃肠道系统症状和体征	flatulence, bloating and distension	肠胃胀气、气胀和膨胀	gastrointestinal disorders	胃肠系统疾病	肠胃气胀	0.57 ( 0.33 - 0.98 )	0.57 ( 4.2 )	0.57 ( 0.33 )	-0.81 ( -1.54 )
impaired healing	13	25142	29121	56803568	29134	56857844	1.01	0.59	1.74	否	1.01	0	0.59	1.74	否	1.01	0.59	否	0.01	-0.76	否	tissue disorders nec	组织疾病（不另分类）	healing abnormal nec	愈合异常（不另分类）	general disorders and administration site conditions	全身性疾病及给药部位各种反应	愈合不良	1.01 ( 0.59 - 1.74 )	1.01 ( 0 )	1.01 ( 0.59 )	0.01 ( -0.76 )
international normalised ratio increased	13	25142	27452	56805237	27465	56857844	1.07	0.62	1.84	否	1.07	0.06	0.62	1.84	否	1.07	0.62	否	0.1	-0.68	否	haematology investigations (incl blood groups)	血液类检查（包括血型）	coagulation and bleeding analyses	凝血和出血分析	investigations	各类检查	国际标准化比率升高	1.07 ( 0.62 - 1.84 )	1.07 ( 0.06 )	1.07 ( 0.62 )	0.1 ( -0.68 )
gastrointestinal haemorrhage	13	25142	79391	56753298	79404	56857844	0.37	0.21	0.64	否	0.37	13.97	0.21	0.64	否	0.37	0.21	否	-1.43	-2.14	否	gastrointestinal haemorrhages nec	胃肠系统出血（不另分类）	non-site specific gastrointestinal haemorrhages	部位不明的胃肠出血	gastrointestinal disorders	胃肠系统疾病	胃肠出血	0.37 ( 0.21 - 0.64 )	0.37 ( 13.97 )	0.37 ( 0.21 )	-1.43 ( -2.14 )
middle insomnia	13	25142	17189	56815500	17202	56857844	1.71	0.99	2.94	否	1.71	3.82	0.99	2.94	否	1.71	0.99	否	0.77	-0.07	否	sleep disorders and disturbances	睡眠异常和混乱	disturbances in initiating and maintaining sleep	入睡和睡眠障碍	psychiatric disorders	精神病类	中间易醒型失眠	1.71 ( 0.99 - 2.94 )	1.71 ( 3.82 )	1.71 ( 0.99 )	0.77 ( -0.07 )
brain oedema	13	25142	11409	56821280	11422	56857844	2.58	1.49	4.44	是	2.57	12.5	1.49	4.43	是	2.57	1.49	否	1.36	0.44	是	increased intracranial pressure and hydrocephalus	颅内压升高及脑积水	increased intracranial pressure disorders	各种颅内压升高	nervous system disorders	各类神经系统疾病	脑水肿	2.58 ( 1.49 - 4.44 )	2.57 ( 12.5 )	2.57 ( 1.49 )	1.36 ( 0.44 )
self-injurious ideation	13	25142	3825	56828864	3838	56857844	7.68	4.46	13.24	是	7.68	75.26	4.46	13.23	是	7.66	4.44	是	2.94	1.6	是	suicidal and self-injurious behaviours nec	各种自杀及自我伤害行为（不另分类）	suicidal and self-injurious behaviour	自杀和自我伤害行为	psychiatric disorders	精神病类	自我伤害意念	7.68 ( 4.46 - 13.24 )	7.68 ( 75.26 )	7.66 ( 4.44 )	2.94 ( 1.6 )
generalised tonic-clonic seizure	13	25142	14682	56818007	14695	56857844	2	1.16	3.45	是	2	6.5	1.16	3.45	是	2	1.16	否	1	0.13	是	seizures (incl subtypes)	癫痫发作（包括各种亚型）	generalised tonic-clonic seizures	全面性强直-痉挛性癫痫发作	nervous system disorders	各类神经系统疾病	全身强直阵挛性癫痫发作	2 ( 1.16 - 3.45 )	2 ( 6.5 )	2 ( 1.16 )	1 ( 0.13 )
multiple sclerosis	13	25142	45437	56787252	45450	56857844	0.65	0.38	1.11	否	0.65	2.52	0.38	1.11	否	0.65	0.38	否	-0.63	-1.36	否	demyelinating disorders	脱髓鞘类疾病	multiple sclerosis acute and progressive	急性和进展性多发性硬化	nervous system disorders	各类神经系统疾病	多发性硬化	0.65 ( 0.38 - 1.11 )	0.65 ( 2.52 )	0.65 ( 0.38 )	-0.63 ( -1.36 )
scar	13	25142	15988	56816701	16001	56857844	1.84	1.07	3.17	是	1.84	4.96	1.07	3.16	否	1.84	1.07	否	0.88	0.02	是	injuries nec	各种损伤（不另分类）	skin injuries nec	各种皮肤损伤（不另分类）	injury, poisoning and procedural complications	各类损伤、中毒及操作并发症	瘢痕	1.84 ( 1.07 - 3.17 )	1.84 ( 4.96 )	1.84 ( 1.07 )	0.88 ( 0.02 )
feeling drunk	13	25142	6974	56825715	6987	56857844	4.21	2.44	7.26	是	4.21	31.78	2.44	7.26	是	4.21	2.44	是	2.07	1	是	general system disorders nec	全身系统疾病（不另分类）	feelings and sensations nec	各种感受与感觉（不另分类）	general disorders and administration site conditions	全身性疾病及给药部位各种反应	醉酒感	4.21 ( 2.44 - 7.26 )	4.21 ( 31.78 )	4.21 ( 2.44 )	2.07 ( 1 )
nocturia	13	25142	11039	56821650	11052	56857844	2.66	1.54	4.59	是	2.66	13.46	1.54	4.58	是	2.66	1.54	否	1.41	0.48	是	urinary tract signs and symptoms	各种泌尿道体征和症状	urinary tract signs and symptoms nec	泌尿道各种体征和症状（不另分类）	renal and urinary disorders	肾脏及泌尿系统疾病	夜尿症	2.66 ( 1.54 - 4.59 )	2.66 ( 13.46 )	2.66 ( 1.54 )	1.41 ( 0.48 )
contraindicated product administered	13	25142	24535	56808154	24548	56857844	1.2	0.69	2.06	否	1.2	0.42	0.7	2.06	否	1.2	0.69	否	0.26	-0.53	否	medication errors and other product use errors and issues	用药错误及其他产品使用错误和问题	product administration errors and issues	各种产品给用错误和问题	injury, poisoning and procedural complications	各类损伤、中毒及操作并发症	给予了禁忌产品	1.2 ( 0.69 - 2.06 )	1.2 ( 0.42 )	1.2 ( 0.69 )	0.26 ( -0.53 )
grand mal convulsion	13	25142	8913	56823776	8926	56857844	3.3	1.91	5.68	是	3.3	20.76	1.91	5.68	是	3.29	1.91	否	1.72	0.73	是								3.3 ( 1.91 - 5.68 )	3.3 ( 20.76 )	3.29 ( 1.91 )	1.72 ( 0.73 )
sepsis	12	25143	102520	56730169	102532	56857844	0.26	0.15	0.47	否	0.26	24.59	0.15	0.47	否	0.26	0.15	否	-1.92	-2.64	否	infections - pathogen unspecified	感染 - 未指明病原	sepsis, bacteraemia, viraemia and fungaemia nec	脓毒症、菌血症、病毒血症和真菌血症（不另分类）	infections and infestations	感染及侵染类疾病	脓毒症	0.26 ( 0.15 - 0.47 )	0.26 ( 24.59 )	0.26 ( 0.15 )	-1.92 ( -2.64 )
blood pressure fluctuation	12	25143	22417	56810272	22429	56857844	1.21	0.69	2.13	否	1.21	0.44	0.69	2.13	否	1.21	0.69	否	0.27	-0.55	否	decreased and nonspecific blood pressure disorders and shock	血压降低和性质不明的血压异常及休克	blood pressure disorders nec	血压疾病（不另分类）	vascular disorders	血管与淋巴管类疾病	血压波动	1.21 ( 0.69 - 2.13 )	1.21 ( 0.44 )	1.21 ( 0.69 )	0.27 ( -0.55 )
obesity	12	25143	14199	56818490	14211	56857844	1.91	1.08	3.36	是	1.91	5.19	1.08	3.36	否	1.91	1.08	否	0.93	0.03	是	appetite and general nutritional disorders	食欲及一般性营养障碍	general nutritional disorders nec	一般性营养障碍（不另分类）	metabolism and nutrition disorders	代谢及营养类疾病	肥胖	1.91 ( 1.08 - 3.36 )	1.91 ( 5.19 )	1.91 ( 1.08 )	0.93 ( 0.03 )
irritable bowel syndrome	12	25143	18308	56814381	18320	56857844	1.48	0.84	2.61	否	1.48	1.87	0.84	2.61	否	1.48	0.84	否	0.57	-0.29	否	gastrointestinal motility and defaecation conditions	胃肠运动及排便状况	gastrointestinal spastic and hypermotility disorders	各种胃肠道痉挛和蠕动过强性疾病	gastrointestinal disorders	胃肠系统疾病	肠易激综合征	1.48 ( 0.84 - 2.61 )	1.48 ( 1.87 )	1.48 ( 0.84 )	0.57 ( -0.29 )
chromaturia	12	25143	20817	56811872	20829	56857844	1.3	0.74	2.29	否	1.3	0.84	0.74	2.29	否	1.3	0.74	否	0.38	-0.45	否	urinary tract signs and symptoms	各种泌尿道体征和症状	urinary abnormalities	各种泌尿系统障碍	renal and urinary disorders	肾脏及泌尿系统疾病	色素尿	1.3 ( 0.74 - 2.29 )	1.3 ( 0.84 )	1.3 ( 0.74 )	0.38 ( -0.45 )
hepatic cirrhosis	12	25143	16685	56816004	16697	56857844	1.63	0.92	2.86	否	1.62	2.88	0.92	2.86	否	1.62	0.92	否	0.7	-0.17	否	hepatic and hepatobiliary disorders	肝脏及肝胆类疾病	hepatic fibrosis and cirrhosis	肝纤维化和硬化	hepatobiliary disorders	肝胆系统疾病	肝硬化	1.63 ( 0.92 - 2.86 )	1.62 ( 2.88 )	1.62 ( 0.92 )	0.7 ( -0.17 )
incontinence	12	25143	9772	56822917	9784	56857844	2.78	1.58	4.89	是	2.77	13.6	1.58	4.89	是	2.77	1.57	否	1.47	0.49	是	urinary tract signs and symptoms	各种泌尿道体征和症状	bladder and urethral symptoms	膀胱和尿道症状	renal and urinary disorders	肾脏及泌尿系统疾病	失禁	2.78 ( 1.58 - 4.89 )	2.77 ( 13.6 )	2.77 ( 1.57 )	1.47 ( 0.49 )
mobility decreased	12	25143	64634	56768055	64646	56857844	0.42	0.24	0.74	否	0.42	9.65	0.24	0.74	否	0.42	0.24	否	-1.25	-1.99	否	musculoskeletal and connective tissue disorders nec	肌肉骨骼和结缔组织疾病（不另分类）	musculoskeletal and connective tissue conditions nec	各种肌肉骨骼和结缔组织疾病（不另分类）	musculoskeletal and connective tissue disorders	各种肌肉骨骼及结缔组织疾病	活动度降低	0.42 ( 0.24 - 0.74 )	0.42 ( 9.65 )	0.42 ( 0.24 )	-1.25 ( -1.99 )
panic reaction	12	25143	6672	56826017	6684	56857844	4.06	2.31	7.16	是	4.06	27.67	2.31	7.16	是	4.06	2.3	是	2.02	0.91	是	anxiety disorders and symptoms	焦虑症及症状	panic attacks and disorders	惊恐发作和惊恐障碍	psychiatric disorders	精神病类	惊恐反应	4.06 ( 2.31 - 7.16 )	4.06 ( 27.67 )	4.06 ( 2.3 )	2.02 ( 0.91 )
reversible cerebral vasoconstriction syndrome	12	25143	1716	56830973	1728	56857844	15.81	8.96	27.89	是	15.8	165.2	8.96	27.87	是	15.7	8.9	是	3.97	2.08	是	central nervous system vascular disorders	中枢神经系统血管疾病	central nervous system vascular disorders nec	中枢神经系统血管疾病（不另分类）	nervous system disorders	各类神经系统疾病	可逆性脑血管收缩综合征	15.81 ( 8.96 - 27.89 )	15.8 ( 165.2 )	15.7 ( 8.9 )	3.97 ( 2.08 )
presyncope	12	25143	22095	56810594	22107	56857844	1.23	0.7	2.16	否	1.23	0.5	0.7	2.16	否	1.23	0.7	否	0.3	-0.53	否	neurological disorders nec	神经类疾病（不另分类）	neurological signs and symptoms nec	神经学症状和体征（不另分类）	nervous system disorders	各类神经系统疾病	晕厥前期	1.23 ( 0.7 - 2.16 )	1.23 ( 0.5 )	1.23 ( 0.7 )	0.3 ( -0.53 )
gastric disorder	12	25143	34061	56798628	34073	56857844	0.8	0.45	1.4	否	0.8	0.63	0.45	1.4	否	0.8	0.45	否	-0.33	-1.11	否								0.8 ( 0.45 - 1.4 )	0.8 ( 0.63 )	0.8 ( 0.45 )	-0.33 ( -1.11 )
haematemesis	12	25143	23439	56809250	23451	56857844	1.16	0.66	2.04	否	1.16	0.25	0.66	2.04	否	1.16	0.66	否	0.21	-0.61	否	gastrointestinal haemorrhages nec	胃肠系统出血（不另分类）	non-site specific gastrointestinal haemorrhages	部位不明的胃肠出血	gastrointestinal disorders	胃肠系统疾病	呕血	1.16 ( 0.66 - 2.04 )	1.16 ( 0.25 )	1.16 ( 0.66 )	0.21 ( -0.61 )
somnambulism	12	25143	6224	56826465	6236	56857844	4.36	2.47	7.68	是	4.36	30.97	2.47	7.67	是	4.35	2.47	是	2.12	0.99	是	sleep disorders and disturbances	睡眠异常和混乱	parasomnias	各种异睡症	psychiatric disorders	精神病类	梦游症	4.36 ( 2.47 - 7.68 )	4.36 ( 30.97 )	4.35 ( 2.47 )	2.12 ( 0.99 )
conversion disorder	12	25143	1788	56830901	1800	56857844	15.17	8.6	26.77	是	15.16	157.7	8.6	26.75	是	15.07	8.54	是	3.91	2.05	是	somatic symptom and related disorders	躯体症状及相关障碍	somatic symptom disorders	各种躯体症状障碍	psychiatric disorders	精神病类	转变障碍	15.17 ( 8.6 - 26.77 )	15.16 ( 157.7 )	15.07 ( 8.54 )	3.91 ( 2.05 )
surgery	12	25143	50316	56782373	50328	56857844	0.54	0.31	0.95	否	0.54	4.74	0.31	0.95	否	0.54	0.31	否	-0.89	-1.64	否	therapeutic procedures and supportive care nec	治疗类操作和支持性护理（不另分类）	therapeutic procedures nec	治疗类操作（不另分类）	surgical and medical procedures	各种手术及医疗操作	手术	0.54 ( 0.31 - 0.95 )	0.54 ( 4.74 )	0.54 ( 0.31 )	-0.89 ( -1.64 )
euphoric mood	12	25143	9613	56823076	9625	56857844	2.82	1.6	4.97	是	2.82	14.08	1.6	4.97	是	2.82	1.6	否	1.49	0.5	是	mood disorders and disturbances nec	心境障碍和混乱（不另分类）	emotional and mood disturbances nec	情感和情绪障碍（不另分类）	psychiatric disorders	精神病类	欣快感	2.82 ( 1.6 - 4.97 )	2.82 ( 14.08 )	2.82 ( 1.6 )	1.49 ( 0.5 )
epistaxis	12	25143	69227	56763462	69239	56857844	0.39	0.22	0.69	否	0.39	11.35	0.22	0.69	否	0.39	0.22	否	-1.35	-2.08	否	upper respiratory tract disorders (excl infections)	上呼吸道疾病（不包括感染）	nasal disorders nec	各种鼻病（不另分类）	respiratory, thoracic and mediastinal disorders	呼吸系统、胸及纵隔疾病	鼻衄	0.39 ( 0.22 - 0.69 )	0.39 ( 11.35 )	0.39 ( 0.22 )	-1.35 ( -2.08 )
injection site pain	12	25143	271372	56561317	271384	56857844	0.1	0.06	0.18	否	0.1	97.77	0.06	0.18	否	0.1	0.06	否	-3.32	-4.02	否	administration site reactions	给药部位各种反应	injection site reactions	注射部位各种反应	general disorders and administration site conditions	全身性疾病及给药部位各种反应	注射部位痛	0.1 ( 0.06 - 0.18 )	0.1 ( 97.77 )	0.1 ( 0.06 )	-3.32 ( -4.02 )
epilepsy	12	25143	27489	56805200	27501	56857844	0.99	0.56	1.74	否	0.99	0	0.56	1.74	否	0.99	0.56	否	-0.02	-0.82	否	seizures (incl subtypes)	癫痫发作（包括各种亚型）	seizures and seizure disorders nec	癫痫和癫痫类疾病 （不另分类）	nervous system disorders	各类神经系统疾病	癫痫	0.99 ( 0.56 - 1.74 )	0.99 ( 0 )	0.99 ( 0.56 )	-0.02 ( -0.82 )
sopor	12	25143	12825	56819864	12837	56857844	2.11	1.2	3.72	是	2.11	7.04	1.2	3.72	是	2.11	1.2	否	1.08	0.16	是	sleep disorders and disturbances	睡眠异常和混乱	sleep disorders nec	睡眠疾病（不另分类）	psychiatric disorders	精神病类	酣睡	2.11 ( 1.2 - 3.72 )	2.11 ( 7.04 )	2.11 ( 1.2 )	1.08 ( 0.16 )
haematoma	12	25143	24326	56808363	24338	56857844	1.11	0.63	1.96	否	1.11	0.14	0.63	1.96	否	1.11	0.63	否	0.16	-0.66	否	vascular haemorrhagic disorders	血管性出血疾病	haemorrhages nec	各种出血（不另分类）	vascular disorders	血管与淋巴管类疾病	血肿	1.11 ( 0.63 - 1.96 )	1.11 ( 0.14 )	1.11 ( 0.63 )	0.16 ( -0.66 )
disseminated intravascular coagulation	12	25143	12982	56819707	12994	56857844	2.09	1.19	3.68	是	2.09	6.8	1.19	3.68	是	2.09	1.18	否	1.06	0.14	是	coagulopathies and bleeding diatheses (excl thrombocytopenic)	凝血功能障碍和易出血类疾病（血小板减少症除外）	coagulopathies	各种凝血功能障碍	blood and lymphatic system disorders	血液及淋巴系统疾病	弥散性血管内凝血	2.09 ( 1.19 - 3.68 )	2.09 ( 6.8 )	2.09 ( 1.18 )	1.06 ( 0.14 )
retching	11	25144	19394	56813295	19405	56857844	1.28	0.71	2.31	否	1.28	0.68	0.71	2.31	否	1.28	0.71	否	0.36	-0.51	否	gastrointestinal signs and symptoms	胃肠道系统症状和体征	nausea and vomiting symptoms	恶心和呕吐症状	gastrointestinal disorders	胃肠系统疾病	干呕	1.28 ( 0.71 - 2.31 )	1.28 ( 0.68 )	1.28 ( 0.71 )	0.36 ( -0.51 )
inflammation	11	25144	45761	56786928	45772	56857844	0.54	0.3	0.98	否	0.54	4.23	0.3	0.98	否	0.54	0.3	否	-0.88	-1.66	否	general system disorders nec	全身系统疾病（不另分类）	inflammations	各种炎症	general disorders and administration site conditions	全身性疾病及给药部位各种反应	炎症	0.54 ( 0.3 - 0.98 )	0.54 ( 4.23 )	0.54 ( 0.3 )	-0.88 ( -1.66 )
respiratory acidosis	11	25144	3548	56829141	3559	56857844	7.01	3.88	12.67	是	7	56.45	3.88	12.66	是	6.99	3.86	是	2.8	1.39	是	respiratory disorders nec	呼吸系统疾病（不另分类）	conditions associated with abnormal gas exchange	与气体交换异常相关的病症	respiratory, thoracic and mediastinal disorders	呼吸系统、胸及纵隔疾病	呼吸性酸中毒	7.01 ( 3.88 - 12.67 )	7 ( 56.45 )	6.99 ( 3.86 )	2.8 ( 1.39 )
thirst	11	25144	16224	56816465	16235	56857844	1.53	0.85	2.77	否	1.53	2.03	0.85	2.77	否	1.53	0.85	否	0.61	-0.28	否	general system disorders nec	全身系统疾病（不另分类）	feelings and sensations nec	各种感受与感觉（不另分类）	general disorders and administration site conditions	全身性疾病及给药部位各种反应	口渴	1.53 ( 0.85 - 2.77 )	1.53 ( 2.03 )	1.53 ( 0.85 )	0.61 ( -0.28 )
asthma	11	25144	97624	56735065	97635	56857844	0.25	0.14	0.46	否	0.25	24.05	0.14	0.46	否	0.25	0.14	否	-1.97	-2.71	否	bronchial disorders (excl neoplasms)	支气管系统疾病（不包括肿瘤）	bronchospasm and obstruction	支气管痉挛和阻塞	respiratory, thoracic and mediastinal disorders	呼吸系统、胸及纵隔疾病	哮喘	0.25 ( 0.14 - 0.46 )	0.25 ( 24.05 )	0.25 ( 0.14 )	-1.97 ( -2.71 )
abasia	11	25144	24449	56808240	24460	56857844	1.02	0.56	1.84	否	1.02	0	0.56	1.84	否	1.02	0.56	否	0.02	-0.81	否								1.02 ( 0.56 - 1.84 )	1.02 ( 0 )	1.02 ( 0.56 )	0.02 ( -0.81 )
oxygen saturation decreased	11	25144	49967	56782722	49978	56857844	0.5	0.28	0.9	否	0.5	5.59	0.28	0.9	否	0.5	0.28	否	-1.01	-1.78	否	metabolic, nutritional and blood gas investigations	代谢、营养和血气检查	blood gas and acid base analyses	血气和酸碱分析	investigations	各类检查	血氧饱和度降低	0.5 ( 0.28 - 0.9 )	0.5 ( 5.59 )	0.5 ( 0.28 )	-1.01 ( -1.78 )
jaundice	11	25144	25049	56807640	25060	56857844	0.99	0.55	1.79	否	0.99	0	0.55	1.79	否	0.99	0.55	否	-0.01	-0.84	否	hepatic and hepatobiliary disorders	肝脏及肝胆类疾病	cholestasis and jaundice	胆汁淤积和黄疸类病症	hepatobiliary disorders	肝胆系统疾病	黄疸	0.99 ( 0.55 - 1.79 )	0.99 ( 0 )	0.99 ( 0.55 )	-0.01 ( -0.84 )
joint stiffness	11	25144	24010	56808679	24021	56857844	1.04	0.57	1.87	否	1.04	0.01	0.57	1.87	否	1.04	0.57	否	0.05	-0.79	否	joint disorders	关节类疾病	joint related signs and symptoms	关节相关症状和体征	musculoskeletal and connective tissue disorders	各种肌肉骨骼及结缔组织疾病	关节僵硬	1.04 ( 0.57 - 1.87 )	1.04 ( 0.01 )	1.04 ( 0.57 )	0.05 ( -0.79 )
intentional product use issue	11	25144	78444	56754245	78455	56857844	0.32	0.18	0.57	否	0.32	16.23	0.18	0.57	否	0.32	0.18	否	-1.66	-2.41	否	off label uses and intentional product misuses/use issues	超说明书使用及故意导致的产品误用/使用类问题	intentional product use issues	各种故意导致的产品使用问题	injury, poisoning and procedural complications	各类损伤、中毒及操作并发症	故意导致的产品使用问题	0.32 ( 0.18 - 0.57 )	0.32 ( 16.23 )	0.32 ( 0.18 )	-1.66 ( -2.41 )
oral pain	11	25144	20984	56811705	20995	56857844	1.18	0.66	2.14	否	1.18	0.32	0.66	2.14	否	1.18	0.66	否	0.24	-0.61	否	oral soft tissue conditions	口腔软组织类疾病	oral soft tissue signs and symptoms	口部软组织症状和体征	gastrointestinal disorders	胃肠系统疾病	口腔疼痛	1.18 ( 0.66 - 2.14 )	1.18 ( 0.32 )	1.18 ( 0.66 )	0.24 ( -0.61 )
impaired driving ability	11	25144	10473	56822216	10484	56857844	2.37	1.31	4.29	是	2.37	8.73	1.31	4.29	是	2.37	1.31	否	1.25	0.26	是	lifestyle issues	生活方式问题	disability issues	残疾问题	social circumstances	社会环境	驾驶能力受损	2.37 ( 1.31 - 4.29 )	2.37 ( 8.73 )	2.37 ( 1.31 )	1.25 ( 0.26 )
bruxism	11	25144	4960	56827729	4971	56857844	5.01	2.77	9.06	是	5.01	35.24	2.77	9.05	是	5	2.77	是	2.32	1.07	是	changes in physical activity	体力活动变化	stereotypies and automatisms	刻板症和自动症	psychiatric disorders	精神病类	磨牙症	5.01 ( 2.77 - 9.06 )	5.01 ( 35.24 )	5 ( 2.77 )	2.32 ( 1.07 )
herpes zoster	11	25144	53181	56779508	53192	56857844	0.47	0.26	0.84	否	0.47	6.68	0.26	0.84	否	0.47	0.26	否	-1.1	-1.87	否	viral infectious disorders	病毒感染性疾病	herpes viral infections	各种疱疹病毒感染	infections and infestations	感染及侵染类疾病	带状疱疹	0.47 ( 0.26 - 0.84 )	0.47 ( 6.68 )	0.47 ( 0.26 )	-1.1 ( -1.87 )
body temperature increased	11	25144	18802	56813887	18813	56857844	1.32	0.73	2.39	否	1.32	0.86	0.73	2.39	否	1.32	0.73	否	0.4	-0.47	否	physical examination and organ system status topics	体检和器官系统状态主题	physical examination procedures and organ system status	体检步骤和器官系统状态	investigations	各类检查	体温升高	1.32 ( 0.73 - 2.39 )	1.32 ( 0.86 )	1.32 ( 0.73 )	0.4 ( -0.47 )
aphasia	11	25144	28044	56804645	28055	56857844	0.89	0.49	1.6	否	0.89	0.16	0.49	1.6	否	0.89	0.49	否	-0.17	-0.99	否	neurological disorders nec	神经类疾病（不另分类）	cortical dysfunction nec	皮质功能异常（不另分类）	nervous system disorders	各类神经系统疾病	失语	0.89 ( 0.49 - 1.6 )	0.89 ( 0.16 )	0.89 ( 0.49 )	-0.17 ( -0.99 )
ear pain	11	25144	17754	56814935	17765	56857844	1.4	0.78	2.53	否	1.4	1.26	0.78	2.53	否	1.4	0.77	否	0.48	-0.4	否	aural disorders nec	听觉疾病（不另分类）	ear disorders nec	各种耳部疾病（不另分类）	ear and labyrinth disorders	耳及迷路类疾病	耳痛	1.4 ( 0.78 - 2.53 )	1.4 ( 1.26 )	1.4 ( 0.77 )	0.48 ( -0.4 )
hypertensive crisis	11	25144	10345	56822344	10356	56857844	2.4	1.33	4.34	是	2.4	9	1.33	4.34	是	2.4	1.33	否	1.26	0.27	是	vascular hypertensive disorders	血管性高血压疾病	accelerated and malignant hypertension	加速性和恶性高血压	vascular disorders	血管与淋巴管类疾病	高血压危象	2.4 ( 1.33 - 4.34 )	2.4 ( 9 )	2.4 ( 1.33 )	1.26 ( 0.27 )
hypophagia	11	25144	23121	56809568	23132	56857844	1.07	0.6	1.94	否	1.07	0.06	0.6	1.94	否	1.07	0.6	否	0.1	-0.74	否	appetite and general nutritional disorders	食欲及一般性营养障碍	appetite disorders	各种食欲障碍	metabolism and nutrition disorders	代谢及营养类疾病	摄食量减少	1.07 ( 0.6 - 1.94 )	1.07 ( 0.06 )	1.07 ( 0.6 )	0.1 ( -0.74 )
musculoskeletal discomfort	11	25144	15856	56816833	15867	56857844	1.57	0.87	2.83	否	1.57	2.26	0.87	2.83	否	1.57	0.87	否	0.65	-0.25	否	musculoskeletal and connective tissue disorders nec	肌肉骨骼和结缔组织疾病（不另分类）	musculoskeletal and connective tissue pain and discomfort	肌肉骨骼和结缔组织的各种疼痛与不适	musculoskeletal and connective tissue disorders	各种肌肉骨骼及结缔组织疾病	肌肉骨骼不适	1.57 ( 0.87 - 2.83 )	1.57 ( 2.26 )	1.57 ( 0.87 )	0.65 ( -0.25 )
renal impairment	11	25144	76016	56756673	76027	56857844	0.33	0.18	0.59	否	0.33	15.26	0.18	0.59	否	0.33	0.18	否	-1.61	-2.36	否	renal disorders (excl nephropathies)	肾脏各种异常（不包括肾病）	renal failure and impairment	肾衰和肾损害	renal and urinary disorders	肾脏及泌尿系统疾病	肾功能损害	0.33 ( 0.18 - 0.59 )	0.33 ( 15.26 )	0.33 ( 0.18 )	-1.61 ( -2.36 )
fracture	11	25144	17453	56815236	17464	56857844	1.42	0.79	2.57	否	1.42	1.39	0.79	2.57	否	1.42	0.79	否	0.51	-0.37	否	bone and joint injuries	骨骼及关节损伤	fractures and dislocations nec	骨折和脱臼（不另分类）	injury, poisoning and procedural complications	各类损伤、中毒及操作并发症	骨折	1.42 ( 0.79 - 2.57 )	1.42 ( 1.39 )	1.42 ( 0.79 )	0.51 ( -0.37 )
cholestasis	11	25144	17333	56815356	17344	56857844	1.43	0.79	2.59	否	1.43	1.44	0.79	2.59	否	1.43	0.79	否	0.52	-0.37	否	hepatic and hepatobiliary disorders	肝脏及肝胆类疾病	cholestasis and jaundice	胆汁淤积和黄疸类病症	hepatobiliary disorders	肝胆系统疾病	胆汁淤积	1.43 ( 0.79 - 2.59 )	1.43 ( 1.44 )	1.43 ( 0.79 )	0.52 ( -0.37 )
cardiomegaly	11	25144	11750	56820939	11761	56857844	2.12	1.17	3.82	是	2.12	6.46	1.17	3.82	是	2.11	1.17	否	1.08	0.12	是	myocardial disorders	心肌类疾病	myocardial disorders nec	各种心肌疾病（不另分类）	cardiac disorders	心脏器官疾病	心脏扩大	2.12 ( 1.17 - 3.82 )	2.12 ( 6.46 )	2.11 ( 1.17 )	1.08 ( 0.12 )
liver injury	11	25144	19982	56812707	19993	56857844	1.24	0.69	2.25	否	1.24	0.53	0.69	2.25	否	1.24	0.69	否	0.31	-0.55	否	hepatic and hepatobiliary disorders	肝脏及肝胆类疾病	hepatocellular damage and hepatitis nec	肝细胞损害和肝炎（不另分类）	hepatobiliary disorders	肝胆系统疾病	肝损伤	1.24 ( 0.69 - 2.25 )	1.24 ( 0.53 )	1.24 ( 0.69 )	0.31 ( -0.55 )
inappropriate schedule of product administration	11	25144	150288	56682401	150299	56857844	0.16	0.09	0.3	否	0.17	46.46	0.09	0.3	否	0.17	0.09	否	-2.6	-3.32	否	medication errors and other product use errors and issues	用药错误及其他产品使用错误和问题	product administration errors and issues	各种产品给用错误和问题	injury, poisoning and procedural complications	各类损伤、中毒及操作并发症	产品给用时间安排不当	0.16 ( 0.09 - 0.3 )	0.17 ( 46.46 )	0.17 ( 0.09 )	-2.6 ( -3.32 )
aspiration	11	25144	9678	56823011	9689	56857844	2.57	1.42	4.64	是	2.57	10.52	1.42	4.64	是	2.57	1.42	否	1.36	0.35	是	respiratory disorders nec	呼吸系统疾病（不另分类）	respiratory tract disorders nec	呼吸道疾病（不另分类）	respiratory, thoracic and mediastinal disorders	呼吸系统、胸及纵隔疾病	误吸	2.57 ( 1.42 - 4.64 )	2.57 ( 10.52 )	2.57 ( 1.42 )	1.36 ( 0.35 )
arteriosclerosis coronary artery	11	25144	6218	56826471	6229	56857844	4	2.21	7.22	是	4	24.68	2.21	7.22	是	3.99	2.21	是	2	0.84	是	coronary artery disorders	冠状动脉类疾病	coronary artery disorders nec	各种冠状动脉疾病（不另分类）	cardiac disorders	心脏器官疾病	冠状动脉硬化	4 ( 2.21 - 7.22 )	4 ( 24.68 )	3.99 ( 2.21 )	2 ( 0.84 )
treatment noncompliance	11	25144	48453	56784236	48464	56857844	0.51	0.28	0.93	否	0.51	5.09	0.28	0.93	否	0.51	0.28	否	-0.96	-1.74	否	therapeutic and nontherapeutic effects (excl toxicity)	治疗性及非治疗性反应类（不包括毒性）	therapeutic and nontherapeutic responses	各种治疗和非治疗反应	general disorders and administration site conditions	全身性疾病及给药部位各种反应	治疗不服从	0.51 ( 0.28 - 0.93 )	0.51 ( 5.09 )	0.51 ( 0.28 )	-0.96 ( -1.74 )
homicide	11	25144	1529	56831160	1540	56857844	16.26	8.98	29.43	是	16.25	156.35	8.98	29.41	是	16.14	8.92	是	4.01	2	是	legal issues	各类法律问题	criminal activity	犯罪行为	social circumstances	社会环境	杀人	16.26 ( 8.98 - 29.43 )	16.25 ( 156.35 )	16.14 ( 8.92 )	4.01 ( 2 )
respiratory distress	10	25145	25359	56807330	25369	56857844	0.89	0.48	1.66	否	0.89	0.13	0.48	1.66	否	0.89	0.48	否	-0.17	-1.02	否	respiratory disorders nec	呼吸系统疾病（不另分类）	breathing abnormalities	各种呼吸异常	respiratory, thoracic and mediastinal disorders	呼吸系统、胸及纵隔疾病	呼吸窘迫	0.89 ( 0.48 - 1.66 )	0.89 ( 0.13 )	0.89 ( 0.48 )	-0.17 ( -1.02 )
acne	10	25145	71978	56760711	71988	56857844	0.31	0.17	0.58	否	0.31	15.01	0.17	0.58	否	0.31	0.17	否	-1.67	-2.45	否	skin appendage conditions	皮肤附属物各种状况	acnes	各种痤疮	skin and subcutaneous tissue disorders	皮肤及皮下组织类疾病	痤疮	0.31 ( 0.17 - 0.58 )	0.31 ( 15.01 )	0.31 ( 0.17 )	-1.67 ( -2.45 )
bipolar disorder	10	25145	10283	56822406	10293	56857844	2.2	1.18	4.09	是	2.2	6.52	1.18	4.08	是	2.2	1.18	否	1.13	0.12	是	manic and bipolar mood disorders and disturbances	躁狂及双相性心境障碍和混乱	bipolar disorders	各种双相情绪障碍	psychiatric disorders	精神病类	双相障碍	2.2 ( 1.18 - 4.09 )	2.2 ( 6.52 )	2.2 ( 1.18 )	1.13 ( 0.12 )
skin lesion	10	25145	24582	56808107	24592	56857844	0.92	0.49	1.71	否	0.92	0.07	0.49	1.71	否	0.92	0.49	否	-0.12	-0.98	否	epidermal and dermal conditions	表皮及真皮状况	dermal and epidermal conditions nec	各种表皮和真皮病症（不另分类）	skin and subcutaneous tissue disorders	皮肤及皮下组织类疾病	皮肤病损	0.92 ( 0.49 - 1.71 )	0.92 ( 0.07 )	0.92 ( 0.49 )	-0.12 ( -0.98 )
therapeutic response unexpected	10	25145	42389	56790300	42399	56857844	0.53	0.29	0.99	否	0.53	4.09	0.29	0.99	否	0.53	0.29	否	-0.91	-1.72	否	therapeutic and nontherapeutic effects (excl toxicity)	治疗性及非治疗性反应类（不包括毒性）	therapeutic and nontherapeutic responses	各种治疗和非治疗反应	general disorders and administration site conditions	全身性疾病及给药部位各种反应	意外的治疗反应	0.53 ( 0.29 - 0.99 )	0.53 ( 4.09 )	0.53 ( 0.29 )	-0.91 ( -1.72 )
personality change	10	25145	8757	56823932	8767	56857844	2.58	1.39	4.8	是	2.58	9.67	1.39	4.8	是	2.58	1.39	否	1.37	0.3	是	personality disorders and disturbances in behaviour	人性格异常及行为混乱	behaviour and socialisation disturbances	行为和社会关系障碍	psychiatric disorders	精神病类	人格改变	2.58 ( 1.39 - 4.8 )	2.58 ( 9.67 )	2.58 ( 1.39 )	1.37 ( 0.3 )
hearing impaired	10	25145	5924	56826765	5934	56857844	3.81	2.05	7.09	是	3.81	20.73	2.05	7.09	是	3.81	2.05	是	1.93	0.73	是								3.81 ( 2.05 - 7.09 )	3.81 ( 20.73 )	3.81 ( 2.05 )	1.93 ( 0.73 )
peripheral coldness	10	25145	12741	56819948	12751	56857844	1.77	0.95	3.3	否	1.77	3.37	0.95	3.3	否	1.77	0.95	否	0.83	-0.14	否	arteriosclerosis, stenosis, vascular insufficiency and necrosis	动脉硬化、狭窄、血管功能不全和坏死	peripheral vasoconstriction, necrosis and vascular insufficiency	周围血管收缩、坏死和血管功能障碍	vascular disorders	血管与淋巴管类疾病	四肢发冷	1.77 ( 0.95 - 3.3 )	1.77 ( 3.37 )	1.77 ( 0.95 )	0.83 ( -0.14 )
micturition urgency	10	25145	10296	56822393	10306	56857844	2.19	1.18	4.08	是	2.19	6.5	1.18	4.08	是	2.19	1.18	否	1.13	0.11	是	urinary tract signs and symptoms	各种泌尿道体征和症状	bladder and urethral symptoms	膀胱和尿道症状	renal and urinary disorders	肾脏及泌尿系统疾病	尿急	2.19 ( 1.18 - 4.08 )	2.19 ( 6.5 )	2.19 ( 1.18 )	1.13 ( 0.11 )
nervous system disorder	10	25145	29340	56803349	29350	56857844	0.77	0.41	1.43	否	0.77	0.69	0.41	1.43	否	0.77	0.41	否	-0.38	-1.22	否	neurological disorders nec	神经类疾病（不另分类）	nervous system disorders nec	神经系统异常（不另分类）	nervous system disorders	各类神经系统疾病	神经系统病变	0.77 ( 0.41 - 1.43 )	0.77 ( 0.69 )	0.77 ( 0.41 )	-0.38 ( -1.22 )
foot fracture	10	25145	17659	56815030	17669	56857844	1.28	0.69	2.38	否	1.28	0.61	0.69	2.38	否	1.28	0.69	否	0.36	-0.55	否	bone and joint injuries	骨骼及关节损伤	limb fractures and dislocations	四肢骨折与脱位	injury, poisoning and procedural complications	各类损伤、中毒及操作并发症	足部骨折	1.28 ( 0.69 - 2.38 )	1.28 ( 0.61 )	1.28 ( 0.69 )	0.36 ( -0.55 )
bone pain	10	25145	53969	56778720	53979	56857844	0.42	0.23	0.78	否	0.42	8.08	0.23	0.78	否	0.42	0.23	否	-1.26	-2.05	否	bone disorders (excl congenital and fractures)	骨骼类疾病（不包括先天性疾病及骨折）	bone related signs and symptoms	骨相关症状和体征	musculoskeletal and connective tissue disorders	各种肌肉骨骼及结缔组织疾病	骨痛	0.42 ( 0.23 - 0.78 )	0.42 ( 8.08 )	0.42 ( 0.23 )	-1.26 ( -2.05 )
joint dislocation	10	25145	9478	56823211	9488	56857844	2.38	1.28	4.43	是	2.38	8.03	1.28	4.43	是	2.38	1.28	否	1.25	0.21	是	bone and joint injuries	骨骼及关节损伤	fractures and dislocations nec	骨折和脱臼（不另分类）	injury, poisoning and procedural complications	各类损伤、中毒及操作并发症	关节脱位	2.38 ( 1.28 - 4.43 )	2.38 ( 8.03 )	2.38 ( 1.28 )	1.25 ( 0.21 )
nasal congestion	10	25145	52886	56779803	52896	56857844	0.43	0.23	0.79	否	0.43	7.69	0.23	0.79	否	0.43	0.23	否	-1.23	-2.02	否	upper respiratory tract disorders (excl infections)	上呼吸道疾病（不包括感染）	nasal congestion and inflammations	鼻充血和炎症	respiratory, thoracic and mediastinal disorders	呼吸系统、胸及纵隔疾病	鼻充血	0.43 ( 0.23 - 0.79 )	0.43 ( 7.69 )	0.43 ( 0.23 )	-1.23 ( -2.02 )
spinal fracture	10	25145	18024	56814665	18034	56857844	1.25	0.67	2.33	否	1.25	0.51	0.67	2.33	否	1.25	0.67	否	0.33	-0.58	否	bone and joint injuries	骨骼及关节损伤	spinal fractures and dislocations	脊柱骨折和脱臼	injury, poisoning and procedural complications	各类损伤、中毒及操作并发症	脊柱骨折	1.25 ( 0.67 - 2.33 )	1.25 ( 0.51 )	1.25 ( 0.67 )	0.33 ( -0.58 )
product use issue	10	25145	167001	56665688	167011	56857844	0.13	0.07	0.25	否	0.14	55.43	0.07	0.25	否	0.14	0.07	否	-2.89	-3.64	否	medication errors and other product use errors and issues	用药错误及其他产品使用错误和问题	medication errors, product use errors and issues nec	不另分类的各种用药错误、产品使用错误和问题	injury, poisoning and procedural complications	各类损伤、中毒及操作并发症	产品使用问题	0.13 ( 0.07 - 0.25 )	0.14 ( 55.43 )	0.14 ( 0.07 )	-2.89 ( -3.64 )
fluid retention	10	25145	47079	56785610	47089	56857844	0.48	0.26	0.89	否	0.48	5.64	0.26	0.89	否	0.48	0.26	否	-1.06	-1.86	否	electrolyte and fluid balance conditions	电解质及液体平衡状况	total fluid volume increased	总液体体积增加	metabolism and nutrition disorders	代谢及营养类疾病	体液潴留	0.48 ( 0.26 - 0.89 )	0.48 ( 5.64 )	0.48 ( 0.26 )	-1.06 ( -1.86 )
skin discolouration	10	25145	42322	56790367	42332	56857844	0.53	0.29	0.99	否	0.53	4.07	0.29	0.99	否	0.53	0.29	否	-0.91	-1.71	否	epidermal and dermal conditions	表皮及真皮状况	dermal and epidermal conditions nec	各种表皮和真皮病症（不另分类）	skin and subcutaneous tissue disorders	皮肤及皮下组织类疾病	皮肤变色	0.53 ( 0.29 - 0.99 )	0.53 ( 4.07 )	0.53 ( 0.29 )	-0.91 ( -1.71 )
osteopenia	10	25145	14343	56818346	14353	56857844	1.58	0.85	2.93	否	1.58	2.1	0.85	2.93	否	1.57	0.85	否	0.66	-0.29	否	bone disorders (excl congenital and fractures)	骨骼类疾病（不包括先天性疾病及骨折）	metabolic bone disorders	代谢性骨疾病	musculoskeletal and connective tissue disorders	各种肌肉骨骼及结缔组织疾病	骨质减少	1.58 ( 0.85 - 2.93 )	1.58 ( 2.1 )	1.57 ( 0.85 )	0.66 ( -0.29 )
dystonia	10	25145	18210	56814479	18220	56857844	1.24	0.67	2.31	否	1.24	0.47	0.67	2.31	否	1.24	0.67	否	0.31	-0.59	否	movement disorders (incl parkinsonism)	运动障碍类（包括帕金森病）	dystonias	各种肌张力障碍	nervous system disorders	各类神经系统疾病	肌张力障碍	1.24 ( 0.67 - 2.31 )	1.24 ( 0.47 )	1.24 ( 0.67 )	0.31 ( -0.59 )
increased appetite	10	25145	16052	56816637	16062	56857844	1.41	0.76	2.62	否	1.41	1.18	0.76	2.62	否	1.41	0.76	否	0.49	-0.43	否	appetite and general nutritional disorders	食欲及一般性营养障碍	appetite disorders	各种食欲障碍	metabolism and nutrition disorders	代谢及营养类疾病	食欲增加	1.41 ( 0.76 - 2.62 )	1.41 ( 1.18 )	1.41 ( 0.76 )	0.49 ( -0.43 )
poor quality sleep	10	25145	19620	56813069	19630	56857844	1.15	0.62	2.14	否	1.15	0.2	0.62	2.14	否	1.15	0.62	否	0.2	-0.69	否	sleep disorders and disturbances	睡眠异常和混乱	dyssomnias	各种睡眠障碍	psychiatric disorders	精神病类	睡眠质量差	1.15 ( 0.62 - 2.14 )	1.15 ( 0.2 )	1.15 ( 0.62 )	0.2 ( -0.69 )
ataxia	10	25145	10909	56821780	10919	56857844	2.07	1.11	3.85	是	2.07	5.53	1.11	3.85	是	2.07	1.11	否	1.05	0.04	是	neurological disorders nec	神经类疾病（不另分类）	coordination and balance disturbances	协调与平衡障碍	nervous system disorders	各类神经系统疾病	共济失调	2.07 ( 1.11 - 3.85 )	2.07 ( 5.53 )	2.07 ( 1.11 )	1.05 ( 0.04 )
faecaloma	10	25145	4856	56827833	4866	56857844	4.65	2.5	8.66	是	4.65	28.62	2.5	8.65	是	4.65	2.5	是	2.22	0.93	是	gastrointestinal signs and symptoms	胃肠道系统症状和体征	faecal abnormalities nec	大便异常（不另分类）	gastrointestinal disorders	胃肠系统疾病	粪瘤	4.65 ( 2.5 - 8.66 )	4.65 ( 28.62 )	4.65 ( 2.5 )	2.22 ( 0.93 )
feeling of despair	10	25145	4270	56828419	4280	56857844	5.29	2.85	9.85	是	5.29	34.72	2.85	9.84	是	5.28	2.84	是	2.4	1.06	是	depressed mood disorders and disturbances	抑郁性心境障碍和混乱	mood alterations with depressive symptoms	伴忧郁症状的情绪变化	psychiatric disorders	精神病类	绝望感	5.29 ( 2.85 - 9.85 )	5.29 ( 34.72 )	5.28 ( 2.84 )	2.4 ( 1.06 )
loss of libido	10	25145	8218	56824471	8228	56857844	2.75	1.48	5.11	是	2.75	11.12	1.48	5.11	是	2.75	1.48	否	1.46	0.37	是	sexual dysfunctions, disturbances and gender identity disorders	性功能障碍、异常及性认同异常	sexual desire disorders	性欲障碍类	psychiatric disorders	精神病类	性欲丧失	2.75 ( 1.48 - 5.11 )	2.75 ( 11.12 )	2.75 ( 1.48 )	1.46 ( 0.37 )
social avoidant behaviour	10	25145	5460	56827229	5470	56857844	4.14	2.23	7.7	是	4.14	23.75	2.23	7.69	是	4.13	2.22	是	2.05	0.81	是	personality disorders and disturbances in behaviour	人性格异常及行为混乱	behaviour and socialisation disturbances	行为和社会关系障碍	psychiatric disorders	精神病类	社交回避行为	4.14 ( 2.23 - 7.7 )	4.14 ( 23.75 )	4.13 ( 2.22 )	2.05 ( 0.81 )
skin exfoliation	10	25145	75242	56757447	75252	56857844	0.3	0.16	0.56	否	0.3	16.33	0.16	0.56	否	0.3	0.16	否	-1.74	-2.51	否	epidermal and dermal conditions	表皮及真皮状况	exfoliative conditions	表皮脱落状况	skin and subcutaneous tissue disorders	皮肤及皮下组织类疾病	皮肤剥脱	0.3 ( 0.16 - 0.56 )	0.3 ( 16.33 )	0.3 ( 0.16 )	-1.74 ( -2.51 )
thyroid disorder	10	25145	14106	56818583	14116	56857844	1.6	0.86	2.98	否	1.6	2.26	0.86	2.98	否	1.6	0.86	否	0.68	-0.27	否	thyroid gland disorders	甲状腺类疾病	thyroid disorders nec	各种甲状腺疾病（不另分类）	endocrine disorders	内分泌系统疾病	甲状腺疾病	1.6 ( 0.86 - 2.98 )	1.6 ( 2.26 )	1.6 ( 0.86 )	0.68 ( -0.27 )
hepatocellular injury	10	25145	13466	56819223	13476	56857844	1.68	0.9	3.12	否	1.68	2.74	0.9	3.12	否	1.68	0.9	否	0.75	-0.21	否	hepatic and hepatobiliary disorders	肝脏及肝胆类疾病	hepatocellular damage and hepatitis nec	肝细胞损害和肝炎（不另分类）	hepatobiliary disorders	肝胆系统疾病	肝细胞损伤	1.68 ( 0.9 - 3.12 )	1.68 ( 2.74 )	1.68 ( 0.9 )	0.75 ( -0.21 )
hypoventilation	10	25145	3023	56829666	3033	56857844	7.48	4.02	13.91	是	7.47	55.89	4.02	13.9	是	7.45	4.01	是	2.9	1.36	是	respiratory disorders nec	呼吸系统疾病（不另分类）	breathing abnormalities	各种呼吸异常	respiratory, thoracic and mediastinal disorders	呼吸系统、胸及纵隔疾病	通气不足	7.48 ( 4.02 - 13.91 )	7.47 ( 55.89 )	7.45 ( 4.01 )	2.9 ( 1.36 )
accidental death	10	25145	1755	56830934	1765	56857844	12.88	6.92	23.98	是	12.87	108.89	6.92	23.97	是	12.81	6.88	是	3.68	1.75	是	fatal outcomes	致命后果	death and sudden death	死亡和猝死	general disorders and administration site conditions	全身性疾病及给药部位各种反应	意外死亡	12.88 ( 6.92 - 23.98 )	12.87 ( 108.89 )	12.81 ( 6.88 )	3.68 ( 1.75 )
substance-induced psychotic disorder	10	25145	1932	56830757	1942	56857844	11.7	6.28	21.78	是	11.69	97.3	6.28	21.77	是	11.64	6.25	是	3.54	1.69	是	schizophrenia and other psychotic disorders	精神分裂症和其他精神疾病	psychotic disorder nec	精神类疾病（不另分类）	psychiatric disorders	精神病类	药物诱发性精神病性障碍	11.7 ( 6.28 - 21.78 )	11.69 ( 97.3 )	11.64 ( 6.25 )	3.54 ( 1.69 )
drug toxicity	10	25145	12978	56819711	12988	56857844	1.74	0.94	3.24	否	1.74	3.15	0.94	3.24	否	1.74	0.94	否	0.8	-0.17	否								1.74 ( 0.94 - 3.24 )	1.74 ( 3.15 )	1.74 ( 0.94 )	0.8 ( -0.17 )
stomach discomfort	10	25145	5042	56827647	5052	56857844	4.48	2.41	8.34	是	4.48	26.99	2.41	8.33	是	4.47	2.41	是	2.16	0.89	是								4.48 ( 2.41 - 8.34 )	4.48 ( 26.99 )	4.47 ( 2.41 )	2.16 ( 0.89 )
hallucinations, mixed	9	25146	3796	56828893	3805	56857844	5.36	2.79	10.31	是	5.36	31.82	2.79	10.3	是	5.35	2.78	是	2.42	0.98	是	disturbances in thinking and perception	思维及感知紊乱	hallucinations (excl sleep-related)	各种幻觉（睡眠相关性除外）	psychiatric disorders	精神病类	幻觉，混合	5.36 ( 2.79 - 10.31 )	5.36 ( 31.82 )	5.35 ( 2.78 )	2.42 ( 0.98 )
eating disorder	9	25146	19819	56812870	19828	56857844	1.03	0.53	1.97	否	1.03	0.01	0.53	1.97	否	1.03	0.53	否	0.04	-0.88	否	eating disorders and disturbances	饮食障碍和混乱	eating disorders nec	各种摄食障碍（不另分类）	psychiatric disorders	精神病类	进食障碍	1.03 ( 0.53 - 1.97 )	1.03 ( 0.01 )	1.03 ( 0.53 )	0.04 ( -0.88 )
anaphylactic reaction	9	25146	48880	56783809	48889	56857844	0.42	0.22	0.8	否	0.42	7.38	0.22	0.8	否	0.42	0.22	否	-1.26	-2.09	否	allergic conditions	过敏类反应	anaphylactic and anaphylactoid responses	速发严重过敏反应与类过敏反应	immune system disorders	免疫系统疾病	速发严重过敏反应	0.42 ( 0.22 - 0.8 )	0.42 ( 7.38 )	0.42 ( 0.22 )	-1.26 ( -2.09 )
chronic obstructive pulmonary disease	9	25146	48334	56784355	48343	56857844	0.42	0.22	0.81	否	0.42	7.18	0.22	0.81	否	0.42	0.22	否	-1.25	-2.08	否	bronchial disorders (excl neoplasms)	支气管系统疾病（不包括肿瘤）	bronchospasm and obstruction	支气管痉挛和阻塞	respiratory, thoracic and mediastinal disorders	呼吸系统、胸及纵隔疾病	慢性阻塞性肺疾病	0.42 ( 0.22 - 0.81 )	0.42 ( 7.18 )	0.42 ( 0.22 )	-1.25 ( -2.08 )
tachypnoea	9	25146	12258	56820431	12267	56857844	1.66	0.86	3.19	否	1.66	2.35	0.86	3.19	否	1.66	0.86	否	0.73	-0.28	否	respiratory disorders nec	呼吸系统疾病（不另分类）	breathing abnormalities	各种呼吸异常	respiratory, thoracic and mediastinal disorders	呼吸系统、胸及纵隔疾病	呼吸急促	1.66 ( 0.86 - 3.19 )	1.66 ( 2.35 )	1.66 ( 0.86 )	0.73 ( -0.28 )
hypokinesia	9	25146	13458	56819231	13467	56857844	1.51	0.79	2.91	否	1.51	1.55	0.79	2.9	否	1.51	0.79	否	0.6	-0.39	否	movement disorders (incl parkinsonism)	运动障碍类（包括帕金森病）	dyskinesias and movement disorders nec	运动障碍和运动失调（不另分类）	nervous system disorders	各类神经系统疾病	运动机能减退	1.51 ( 0.79 - 2.91 )	1.51 ( 1.55 )	1.51 ( 0.79 )	0.6 ( -0.39 )
sensory loss	9	25146	7384	56825305	7393	56857844	2.75	1.43	5.3	是	2.75	10.04	1.43	5.29	是	2.75	1.43	否	1.46	0.31	是	neurological disorders nec	神经类疾病（不另分类）	sensory abnormalities nec	各种感觉异常（不另分类）	nervous system disorders	各类神经系统疾病	感知觉缺失	2.75 ( 1.43 - 5.3 )	2.75 ( 10.04 )	2.75 ( 1.43 )	1.46 ( 0.31 )
lower respiratory tract infection	9	25146	39177	56793512	39186	56857844	0.52	0.27	1	否	0.52	4.01	0.27	1	否	0.52	0.27	否	-0.95	-1.79	否	infections - pathogen unspecified	感染 - 未指明病原	lower respiratory tract and lung infections	下呼吸道和肺部感染	infections and infestations	感染及侵染类疾病	下呼吸道感染	0.52 ( 0.27 - 1 )	0.52 ( 4.01 )	0.52 ( 0.27 )	-0.95 ( -1.79 )
wrong technique in drug usage process	9	25146	36391	56796298	36400	56857844	0.56	0.29	1.07	否	0.56	3.14	0.29	1.07	否	0.56	0.29	否	-0.84	-1.69	否								0.56 ( 0.29 - 1.07 )	0.56 ( 3.14 )	0.56 ( 0.29 )	-0.84 ( -1.69 )
breast cancer	9	25146	90109	56742580	90118	56857844	0.23	0.12	0.43	否	0.23	23.95	0.12	0.43	否	0.23	0.12	否	-2.15	-2.94	否	breast neoplasms malignant and unspecified (incl nipple)	乳腺恶性及性质不明的肿瘤（包括乳头）	breast and nipple neoplasms malignant	乳腺和乳头恶性肿瘤	neoplasms benign, malignant and unspecified (incl cysts and polyps)	良性、恶性及性质不明的肿瘤（包括囊状和息肉状）	乳腺癌	0.23 ( 0.12 - 0.43 )	0.23 ( 23.95 )	0.23 ( 0.12 )	-2.15 ( -2.94 )
staphylococcal infection	9	25146	30670	56802019	30679	56857844	0.66	0.34	1.27	否	0.66	1.54	0.34	1.27	否	0.66	0.34	否	-0.59	-1.46	否	bacterial infectious disorders	细菌感染性疾病	staphylococcal infections	各种葡萄球菌感染	infections and infestations	感染及侵染类疾病	葡萄球菌感染	0.66 ( 0.34 - 1.27 )	0.66 ( 1.54 )	0.66 ( 0.34 )	-0.59 ( -1.46 )
angioedema	9	25146	40518	56792171	40527	56857844	0.5	0.26	0.96	否	0.5	4.45	0.26	0.96	否	0.5	0.26	否	-0.99	-1.83	否	angioedema and urticaria	血管性水肿和风疹	angioedemas	各种血管性水肿	skin and subcutaneous tissue disorders	皮肤及皮下组织类疾病	血管性水肿	0.5 ( 0.26 - 0.96 )	0.5 ( 4.45 )	0.5 ( 0.26 )	-0.99 ( -1.83 )
muscle disorder	9	25146	7582	56825107	7591	56857844	2.68	1.39	5.16	是	2.68	9.48	1.4	5.16	是	2.68	1.39	否	1.42	0.28	是	muscle disorders	肌肉类疾病	muscle related signs and symptoms nec	肌肉相关症状和体征（不另分类）	musculoskeletal and connective tissue disorders	各种肌肉骨骼及结缔组织疾病	肌肉疾病	2.68 ( 1.39 - 5.16 )	2.68 ( 9.48 )	2.68 ( 1.39 )	1.42 ( 0.28 )
vitamin d deficiency	9	25146	8963	56823726	8972	56857844	2.27	1.18	4.36	是	2.27	6.38	1.18	4.36	是	2.27	1.18	否	1.18	0.1	是	vitamin related disorders	维生素相关性疾病	fat soluble vitamin deficiencies and disorders	脂溶性维生素缺乏和紊乱	metabolism and nutrition disorders	代谢及营养类疾病	维生素 D 缺乏症	2.27 ( 1.18 - 4.36 )	2.27 ( 6.38 )	2.27 ( 1.18 )	1.18 ( 0.1 )
hypoxia	9	25146	31699	56800990	31708	56857844	0.64	0.33	1.23	否	0.64	1.8	0.33	1.23	否	0.64	0.33	否	-0.64	-1.5	否	respiratory disorders nec	呼吸系统疾病（不另分类）	conditions associated with abnormal gas exchange	与气体交换异常相关的病症	respiratory, thoracic and mediastinal disorders	呼吸系统、胸及纵隔疾病	缺氧	0.64 ( 0.33 - 1.23 )	0.64 ( 1.8 )	0.64 ( 0.33 )	-0.64 ( -1.5 )
energy increased	9	25146	5578	56827111	5587	56857844	3.65	1.9	7.01	是	3.65	17.25	1.9	7.01	是	3.64	1.89	否	1.86	0.61	是	general system disorders nec	全身系统疾病（不另分类）	general signs and symptoms nec	一般症状和体征（不另分类）	general disorders and administration site conditions	全身性疾病及给药部位各种反应	精力增加	3.65 ( 1.9 - 7.01 )	3.65 ( 17.25 )	3.64 ( 1.89 )	1.86 ( 0.61 )
pain in jaw	9	25146	26534	56806155	26543	56857844	0.77	0.4	1.47	否	0.77	0.64	0.4	1.47	否	0.77	0.4	否	-0.38	-1.26	否	bone disorders (excl congenital and fractures)	骨骼类疾病（不包括先天性疾病及骨折）	bone related signs and symptoms	骨相关症状和体征	musculoskeletal and connective tissue disorders	各种肌肉骨骼及结缔组织疾病	颌骨疼痛	0.77 ( 0.4 - 1.47 )	0.77 ( 0.64 )	0.77 ( 0.4 )	-0.38 ( -1.26 )
white blood cell count abnormal	9	25146	5783	56826906	5792	56857844	3.52	1.83	6.76	是	3.52	16.18	1.83	6.76	是	3.51	1.83	否	1.81	0.58	是	haematology investigations (incl blood groups)	血液类检查（包括血型）	white blood cell analyses	各种白细胞分析	investigations	各类检查	白细胞计数异常	3.52 ( 1.83 - 6.76 )	3.52 ( 16.18 )	3.51 ( 1.83 )	1.81 ( 0.58 )
gestational diabetes	9	25146	4243	56828446	4252	56857844	4.79	2.49	9.22	是	4.79	26.95	2.49	9.22	是	4.78	2.49	是	2.26	0.88	是	maternal complications of pregnancy	孕妇妊娠并发症	pregnancy complicated by maternal disorders	妊娠合并孕妇基础疾病	pregnancy, puerperium and perinatal conditions	妊娠期、产褥期及围产期状况	妊娠糖尿病	4.79 ( 2.49 - 9.22 )	4.79 ( 26.95 )	4.78 ( 2.49 )	2.26 ( 0.88 )
drug screen false positive	9	25146	2687	56830002	2696	56857844	7.57	3.93	14.57	是	7.57	51.13	3.93	14.56	是	7.55	3.92	是	2.92	1.27	是	toxicology and therapeutic drug monitoring	毒理学及治疗药物监测	toxicology laboratory analyses	各种毒理学实验室分析	investigations	各类检查	药物筛查假阳性	7.57 ( 3.93 - 14.57 )	7.57 ( 51.13 )	7.55 ( 3.92 )	2.92 ( 1.27 )
rash generalised	9	25146	25545	56807144	25554	56857844	0.8	0.41	1.53	否	0.8	0.47	0.41	1.53	否	0.8	0.41	否	-0.33	-1.21	否								0.8 ( 0.41 - 1.53 )	0.8 ( 0.47 )	0.8 ( 0.41 )	-0.33 ( -1.21 )
blood creatinine increased	9	25146	60388	56772301	60397	56857844	0.34	0.18	0.65	否	0.34	11.77	0.18	0.65	否	0.34	0.18	否	-1.57	-2.38	否	renal and urinary tract investigations and urinalyses	肾脏、泌尿道检查及尿液分析	renal function analyses	各种肾功能分析	investigations	各类检查	血肌酐升高	0.34 ( 0.18 - 0.65 )	0.34 ( 11.77 )	0.34 ( 0.18 )	-1.57 ( -2.38 )
impulsive behaviour	9	25146	3416	56829273	3425	56857844	5.95	3.1	11.45	是	5.95	36.99	3.09	11.45	是	5.94	3.09	是	2.57	1.08	是	impulse control disorders nec	冲动控制异常类疾病（不另分类）	impulse control disorders	各种冲动控制障碍	psychiatric disorders	精神病类	冲动的行为	5.95 ( 3.1 - 11.45 )	5.95 ( 36.99 )	5.94 ( 3.09 )	2.57 ( 1.08 )
carpal tunnel syndrome	9	25146	12906	56819783	12915	56857844	1.58	0.82	3.03	否	1.58	1.89	0.82	3.03	否	1.58	0.82	否	0.66	-0.34	否	peripheral neuropathies	外周神经类疾病	mononeuropathies	各种单神经病	nervous system disorders	各类神经系统疾病	腕管综合征	1.58 ( 0.82 - 3.03 )	1.58 ( 1.89 )	1.58 ( 0.82 )	0.66 ( -0.34 )
platelet count decreased	9	25146	97972	56734717	97981	56857844	0.21	0.11	0.4	否	0.21	27.28	0.11	0.4	否	0.21	0.11	否	-2.27	-3.06	否	haematology investigations (incl blood groups)	血液类检查（包括血型）	platelet analyses	血小板分析	investigations	各类检查	血小板计数降低	0.21 ( 0.11 - 0.4 )	0.21 ( 27.28 )	0.21 ( 0.11 )	-2.27 ( -3.06 )
communication disorder	9	25146	3538	56829151	3547	56857844	5.75	2.99	11.06	是	5.75	35.2	2.99	11.05	是	5.74	2.98	是	2.52	1.05	是	communication disorders and disturbances	交流异常和混乱	communications disorders	各种交流障碍	psychiatric disorders	精神病类	交流障碍	5.75 ( 2.99 - 11.06 )	5.75 ( 35.2 )	5.74 ( 2.98 )	2.52 ( 1.05 )
nerve injury	9	25146	10335	56822354	10344	56857844	1.97	1.02	3.78	是	1.97	4.28	1.02	3.78	否	1.97	1.02	否	0.98	-0.07	否	injuries nec	各种损伤（不另分类）	nerve injuries nec	各种神经损伤（不另分类）	injury, poisoning and procedural complications	各类损伤、中毒及操作并发症	神经损伤	1.97 ( 1.02 - 3.78 )	1.97 ( 4.28 )	1.97 ( 1.02 )	0.98 ( -0.07 )
anxiety disorder	9	25146	3147	56829542	3156	56857844	6.46	3.36	12.44	是	6.46	41.43	3.36	12.43	是	6.45	3.35	是	2.69	1.15	是	anxiety disorders and symptoms	焦虑症及症状	anxiety disorders nec	各种焦虑障碍（不另分类）	psychiatric disorders	精神病类	焦虑障碍	6.46 ( 3.36 - 12.44 )	6.46 ( 41.43 )	6.45 ( 3.35 )	2.69 ( 1.15 )
supraventricular tachycardia	9	25146	8859	56823830	8868	56857844	2.3	1.19	4.41	是	2.3	6.57	1.19	4.41	是	2.29	1.19	否	1.2	0.11	是	cardiac arrhythmias	心律失常类疾病	supraventricular arrhythmias	各种室上性心律失常	cardiac disorders	心脏器官疾病	室上性心动过速	2.3 ( 1.19 - 4.41 )	2.3 ( 6.57 )	2.29 ( 1.19 )	1.2 ( 0.11 )
hypotonia	9	25146	9262	56823427	9271	56857844	2.2	1.14	4.22	是	2.2	5.85	1.14	4.22	是	2.19	1.14	否	1.13	0.06	是	neuromuscular disorders	神经肌肉类疾病	muscle tone abnormal	肌张力异常	nervous system disorders	各类神经系统疾病	张力减低	2.2 ( 1.14 - 4.22 )	2.2 ( 5.85 )	2.19 ( 1.14 )	1.13 ( 0.06 )
electrolyte imbalance	9	25146	10288	56822401	10297	56857844	1.98	1.03	3.8	是	1.98	4.34	1.03	3.8	否	1.98	1.03	否	0.98	-0.07	否	electrolyte and fluid balance conditions	电解质及液体平衡状况	electrolyte imbalance nec	电解质平衡失调（不另分类）	metabolism and nutrition disorders	代谢及营养类疾病	电解质失衡	1.98 ( 1.03 - 3.8 )	1.98 ( 4.34 )	1.98 ( 1.03 )	0.98 ( -0.07 )
gastrointestinal motility disorder	9	25146	4736	56827953	4745	56857844	4.29	2.23	8.26	是	4.29	22.7	2.23	8.26	是	4.29	2.23	是	2.1	0.78	是	gastrointestinal motility and defaecation conditions	胃肠运动及排便状况	gastrointestinal dyskinetic disorders	各种胃肠道运动障碍性疾病	gastrointestinal disorders	胃肠系统疾病	胃肠动力障碍	4.29 ( 2.23 - 8.26 )	4.29 ( 22.7 )	4.29 ( 2.23 )	2.1 ( 0.78 )
anuria	9	25146	7978	56824711	7987	56857844	2.55	1.33	4.9	是	2.55	8.46	1.33	4.9	是	2.55	1.32	否	1.35	0.23	是	renal disorders (excl nephropathies)	肾脏各种异常（不包括肾病）	renal failure and impairment	肾衰和肾损害	renal and urinary disorders	肾脏及泌尿系统疾病	无尿	2.55 ( 1.33 - 4.9 )	2.55 ( 8.46 )	2.55 ( 1.32 )	1.35 ( 0.23 )
haemoglobin decreased	9	25146	95357	56737332	95366	56857844	0.21	0.11	0.41	否	0.21	26.17	0.11	0.41	否	0.21	0.11	否	-2.23	-3.02	否	haematology investigations (incl blood groups)	血液类检查（包括血型）	red blood cell analyses	各种红细胞分析	investigations	各类检查	血红蛋白降低	0.21 ( 0.11 - 0.41 )	0.21 ( 26.17 )	0.21 ( 0.11 )	-2.23 ( -3.02 )
derealisation	9	25146	1915	56830774	1924	56857844	10.62	5.52	20.45	是	10.62	78.05	5.52	20.44	是	10.57	5.49	是	3.4	1.52	是	disturbances in thinking and perception	思维及感知紊乱	perception disturbances nec	各种认知障碍（不另分类）	psychiatric disorders	精神病类	现实解体	10.62 ( 5.52 - 20.45 )	10.62 ( 78.05 )	10.57 ( 5.49 )	3.4 ( 1.52 )
coma scale abnormal	9	25146	2632	56830057	2641	56857844	7.73	4.02	14.87	是	7.73	52.52	4.02	14.86	是	7.7	4	是	2.95	1.29	是	neurological, special senses and psychiatric investigations	神经、特殊感觉和精神病检查	neurologic diagnostic procedures	神经系统诊断性检查	investigations	各类检查	昏迷评分异常	7.73 ( 4.02 - 14.87 )	7.73 ( 52.52 )	7.7 ( 4 )	2.95 ( 1.29 )
motor dysfunction	9	25146	9176	56823513	9185	56857844	2.22	1.15	4.26	是	2.22	6	1.15	4.26	是	2.21	1.15	否	1.15	0.07	是	movement disorders (incl parkinsonism)	运动障碍类（包括帕金森病）	dyskinesias and movement disorders nec	运动障碍和运动失调（不另分类）	nervous system disorders	各类神经系统疾病	运动功能障碍	2.22 ( 1.15 - 4.26 )	2.22 ( 6 )	2.21 ( 1.15 )	1.15 ( 0.07 )
atelectasis	9	25146	9089	56823600	9098	56857844	2.24	1.16	4.3	是	2.24	6.15	1.16	4.3	是	2.24	1.16	否	1.16	0.08	是	lower respiratory tract disorders (excl obstruction and infection)	下呼吸道疾病（阻塞和感染除外）	parenchymal lung disorders nec	实质性肺疾病（不另分类）	respiratory, thoracic and mediastinal disorders	呼吸系统、胸及纵隔疾病	肺不张	2.24 ( 1.16 - 4.3 )	2.24 ( 6.15 )	2.24 ( 1.16 )	1.16 ( 0.08 )
cerebral haemorrhage	9	25146	33137	56799552	33146	56857844	0.61	0.32	1.18	否	0.61	2.19	0.32	1.18	否	0.61	0.32	否	-0.7	-1.56	否	central nervous system vascular disorders	中枢神经系统血管疾病	central nervous system haemorrhages and cerebrovascular accidents	中枢神经系统出血和脑血管意外	nervous system disorders	各类神经系统疾病	大脑出血	0.61 ( 0.32 - 1.18 )	0.61 ( 2.19 )	0.61 ( 0.32 )	-0.7 ( -1.56 )
sacroiliitis	9	25146	1728	56830961	1737	56857844	11.77	6.11	22.66	是	11.77	88.21	6.11	22.65	是	11.71	6.08	是	3.55	1.58	是	joint disorders	关节类疾病	arthropathies nec	各种关节病（不另分类）	musculoskeletal and connective tissue disorders	各种肌肉骨骼及结缔组织疾病	骶髂关节炎	11.77 ( 6.11 - 22.66 )	11.77 ( 88.21 )	11.71 ( 6.08 )	3.55 ( 1.58 )
bursitis	9	25146	10273	56822416	10282	56857844	1.98	1.03	3.81	是	1.98	4.36	1.03	3.8	否	1.98	1.03	否	0.98	-0.06	否	synovial and bursal disorders	滑液及滑膜囊疾病	bursal disorders	粘液囊性疾病	musculoskeletal and connective tissue disorders	各种肌肉骨骼及结缔组织疾病	滑囊炎	1.98 ( 1.03 - 3.81 )	1.98 ( 4.36 )	1.98 ( 1.03 )	0.98 ( -0.06 )
body temperature decreased	9	25146	9225	56823464	9234	56857844	2.2	1.15	4.24	是	2.2	5.92	1.15	4.24	是	2.2	1.15	否	1.14	0.06	是	physical examination and organ system status topics	体检和器官系统状态主题	physical examination procedures and organ system status	体检步骤和器官系统状态	investigations	各类检查	体温降低	2.2 ( 1.15 - 4.24 )	2.2 ( 5.92 )	2.2 ( 1.15 )	1.14 ( 0.06 )
sudden death	9	25146	9917	56822772	9926	56857844	2.05	1.07	3.94	是	2.05	4.84	1.07	3.94	是	2.05	1.07	否	1.04	-0.02	否	fatal outcomes	致命后果	death and sudden death	死亡和猝死	general disorders and administration site conditions	全身性疾病及给药部位各种反应	猝死	2.05 ( 1.07 - 3.94 )	2.05 ( 4.84 )	2.05 ( 1.07 )	1.04 ( -0.02 )
substance dependence	9	25146	602	56832087	611	56857844	33.79	17.49	65.26	是	33.78	282.05	17.49	65.23	是	33.29	17.24	是	5.06	2.06	是	psychiatric disorders nec	精神病类（不另分类）	substance related and addictive disorders	各种物质使用相关及成瘾性障碍	psychiatric disorders	精神病类	物质依赖	33.79 ( 17.49 - 65.26 )	33.78 ( 282.05 )	33.29 ( 17.24 )	5.06 ( 2.06 )
renal tubular necrosis	9	25146	8952	56823737	8961	56857844	2.27	1.18	4.37	是	2.27	6.4	1.18	4.37	是	2.27	1.18	否	1.18	0.1	是	renal disorders (excl nephropathies)	肾脏各种异常（不包括肾病）	renal vascular and ischaemic conditions	肾血管和缺血状况	renal and urinary disorders	肾脏及泌尿系统疾病	肾小管坏死	2.27 ( 1.18 - 4.37 )	2.27 ( 6.4 )	2.27 ( 1.18 )	1.18 ( 0.1 )
hepatic encephalopathy	9	25146	8735	56823954	8744	56857844	2.33	1.21	4.48	是	2.33	6.81	1.21	4.47	是	2.33	1.21	否	1.22	0.13	是	encephalopathies	各类脑病	encephalopathies toxic and metabolic	中毒性和代谢性脑病	nervous system disorders	各类神经系统疾病	肝性脑病	2.33 ( 1.21 - 4.48 )	2.33 ( 6.81 )	2.33 ( 1.21 )	1.22 ( 0.13 )
medication residue	9	25146	2568	56830121	2577	56857844	7.92	4.12	15.24	是	7.92	54.21	4.12	15.23	是	7.89	4.1	是	2.98	1.31	是								7.92 ( 4.12 - 15.24 )	7.92 ( 54.21 )	7.89 ( 4.1 )	2.98 ( 1.31 )
exposure via ingestion	8	25147	2485	56830204	2493	56857844	7.28	3.63	14.57	是	7.27	43.15	3.63	14.56	是	7.25	3.62	是	2.86	1.13	是	exposures, chemical injuries and poisoning	暴露、化学伤和中毒	pathways and sources of exposure	暴露途径与暴露源	injury, poisoning and procedural complications	各类损伤、中毒及操作并发症	经由摄食暴露	7.28 ( 3.63 - 14.57 )	7.27 ( 43.15 )	7.25 ( 3.62 )	2.86 ( 1.13 )
photosensitivity reaction	8	25147	15084	56817605	15092	56857844	1.2	0.6	2.4	否	1.2	0.26	0.6	2.4	否	1.2	0.6	否	0.26	-0.73	否	epidermal and dermal conditions	表皮及真皮状况	photosensitivity and photodermatosis conditions	光敏感性和光照性皮肤病	skin and subcutaneous tissue disorders	皮肤及皮下组织类疾病	光敏性反应	1.2 ( 0.6 - 2.4 )	1.2 ( 0.26 )	1.2 ( 0.6 )	0.26 ( -0.73 )
drug prescribing error	8	25147	19205	56813484	19213	56857844	0.94	0.47	1.88	否	0.94	0.03	0.47	1.88	否	0.94	0.47	否	-0.09	-1.04	否								0.94 ( 0.47 - 1.88 )	0.94 ( 0.03 )	0.94 ( 0.47 )	-0.09 ( -1.04 )
haemorrhoids	8	25147	18167	56814522	18175	56857844	0.99	0.5	1.99	否	0.99	0	0.5	1.99	否	0.99	0.5	否	-0.01	-0.97	否	gastrointestinal vascular conditions	胃肠系统血管疾病	haemorrhoids and gastrointestinal varices (excl oesophageal)	痔和胃肠道静脉曲张（不包括食管）	gastrointestinal disorders	胃肠系统疾病	痔疮	0.99 ( 0.5 - 1.99 )	0.99 ( 0 )	0.99 ( 0.5 )	-0.01 ( -0.97 )
cellulitis	8	25147	46889	56785800	46897	56857844	0.39	0.19	0.77	否	0.39	7.84	0.19	0.77	否	0.39	0.19	否	-1.37	-2.24	否	bacterial infectious disorders	细菌感染性疾病	bacterial infections nec	各种细菌感染（不另分类）	infections and infestations	感染及侵染类疾病	蜂窝织炎	0.39 ( 0.19 - 0.77 )	0.39 ( 7.84 )	0.39 ( 0.19 )	-1.37 ( -2.24 )
photopsia	8	25147	5758	56826931	5766	56857844	3.14	1.57	6.28	是	3.14	11.65	1.57	6.28	是	3.14	1.57	否	1.65	0.38	是	vision disorders	各种视觉障碍	visual disorders nec	视觉障碍（不另分类）	eye disorders	眼器官疾病	闪光幻觉	3.14 ( 1.57 - 6.28 )	3.14 ( 11.65 )	3.14 ( 1.57 )	1.65 ( 0.38 )
sleep apnoea syndrome	8	25147	17687	56815002	17695	56857844	1.02	0.51	2.04	否	1.02	0	0.51	2.04	否	1.02	0.51	否	0.03	-0.93	否	respiratory disorders nec	呼吸系统疾病（不另分类）	breathing abnormalities	各种呼吸异常	respiratory, thoracic and mediastinal disorders	呼吸系统、胸及纵隔疾病	睡眠呼吸暂停综合征	1.02 ( 0.51 - 2.04 )	1.02 ( 0 )	1.02 ( 0.51 )	0.03 ( -0.93 )
subarachnoid haemorrhage	8	25147	9473	56823216	9481	56857844	1.91	0.95	3.82	否	1.91	3.45	0.95	3.82	否	1.91	0.95	否	0.93	-0.17	否	central nervous system vascular disorders	中枢神经系统血管疾病	central nervous system haemorrhages and cerebrovascular accidents	中枢神经系统出血和脑血管意外	nervous system disorders	各类神经系统疾病	蛛网膜下腔出血	1.91 ( 0.95 - 3.82 )	1.91 ( 3.45 )	1.91 ( 0.95 )	0.93 ( -0.17 )
diverticulitis	8	25147	25009	56807680	25017	56857844	0.72	0.36	1.45	否	0.72	0.85	0.36	1.45	否	0.72	0.36	否	-0.47	-1.39	否	infections - pathogen unspecified	感染 - 未指明病原	abdominal and gastrointestinal infections	腹部和胃肠道感染	infections and infestations	感染及侵染类疾病	憩室炎	0.72 ( 0.36 - 1.45 )	0.72 ( 0.85 )	0.72 ( 0.36 )	-0.47 ( -1.39 )
intestinal obstruction	8	25147	33523	56799166	33531	56857844	0.54	0.27	1.08	否	0.54	3.15	0.27	1.08	否	0.54	0.27	否	-0.89	-1.78	否	gastrointestinal stenosis and obstruction	胃肠道狭窄及梗阻类疾病	gastrointestinal stenosis and obstruction nec	各种胃肠道狭窄及阻塞（不另分类）	gastrointestinal disorders	胃肠系统疾病	肠梗阻	0.54 ( 0.27 - 1.08 )	0.54 ( 3.15 )	0.54 ( 0.27 )	-0.89 ( -1.78 )
drug-induced liver injury	8	25147	26234	56806455	26242	56857844	0.69	0.34	1.38	否	0.69	1.12	0.34	1.38	否	0.69	0.34	否	-0.54	-1.45	否	hepatic and hepatobiliary disorders	肝脏及肝胆类疾病	hepatocellular damage and hepatitis nec	肝细胞损害和肝炎（不另分类）	hepatobiliary disorders	肝胆系统疾病	药物诱导的肝损伤	0.69 ( 0.34 - 1.38 )	0.69 ( 1.12 )	0.69 ( 0.34 )	-0.54 ( -1.45 )
brain injury	8	25147	9263	56823426	9271	56857844	1.95	0.98	3.9	否	1.95	3.71	0.98	3.9	否	1.95	0.97	否	0.96	-0.14	否	structural brain disorders	结构性脑类疾病	structural brain disorders nec	各种结构性脑病（不另分类）	nervous system disorders	各类神经系统疾病	脑损伤	1.95 ( 0.98 - 3.9 )	1.95 ( 3.71 )	1.95 ( 0.97 )	0.96 ( -0.14 )
eczema	8	25147	39154	56793535	39162	56857844	0.46	0.23	0.92	否	0.46	5.03	0.23	0.92	否	0.46	0.23	否	-1.11	-1.99	否	epidermal and dermal conditions	表皮及真皮状况	dermatitis and eczema	皮炎和湿疹	skin and subcutaneous tissue disorders	皮肤及皮下组织类疾病	湿疹	0.46 ( 0.23 - 0.92 )	0.46 ( 5.03 )	0.46 ( 0.23 )	-1.11 ( -1.99 )
transient ischaemic attack	8	25147	31740	56800949	31748	56857844	0.57	0.28	1.14	否	0.57	2.61	0.28	1.14	否	0.57	0.28	否	-0.81	-1.7	否	central nervous system vascular disorders	中枢神经系统血管疾病	transient cerebrovascular events	短暂性脑血管事件	nervous system disorders	各类神经系统疾病	短暂性脑缺血发作	0.57 ( 0.28 - 1.14 )	0.57 ( 2.61 )	0.57 ( 0.28 )	-0.81 ( -1.7 )
hypertonia	8	25147	5452	56827237	5460	56857844	3.32	1.66	6.63	是	3.32	12.92	1.66	6.63	是	3.31	1.66	否	1.73	0.43	是	neuromuscular disorders	神经肌肉类疾病	muscle tone abnormal	肌张力异常	nervous system disorders	各类神经系统疾病	肌张力亢进	3.32 ( 1.66 - 6.63 )	3.32 ( 12.92 )	3.31 ( 1.66 )	1.73 ( 0.43 )
hostility	8	25147	2433	56830256	2441	56857844	7.43	3.71	14.88	是	7.43	44.36	3.71	14.87	是	7.41	3.7	是	2.89	1.15	是	personality disorders and disturbances in behaviour	人性格异常及行为混乱	behaviour and socialisation disturbances	行为和社会关系障碍	psychiatric disorders	精神病类	敌意	7.43 ( 3.71 - 14.88 )	7.43 ( 44.36 )	7.41 ( 3.7 )	2.89 ( 1.15 )
incoherent	8	25147	6054	56826635	6062	56857844	2.99	1.49	5.97	是	2.99	10.55	1.49	5.97	是	2.98	1.49	否	1.58	0.33	是	neurological disorders nec	神经类疾病（不另分类）	speech and language abnormalities	说话和语言异常	nervous system disorders	各类神经系统疾病	语无伦次	2.99 ( 1.49 - 5.97 )	2.99 ( 10.55 )	2.98 ( 1.49 )	1.58 ( 0.33 )
exostosis	8	25147	8251	56824438	8259	56857844	2.19	1.1	4.38	是	2.19	5.17	1.1	4.38	是	2.19	1.09	否	1.13	-0.01	否	bone disorders (excl congenital and fractures)	骨骼类疾病（不包括先天性疾病及骨折）	bone disorders nec	各种骨病（不另分类）	musculoskeletal and connective tissue disorders	各种肌肉骨骼及结缔组织疾病	外生性骨疣	2.19 ( 1.1 - 4.38 )	2.19 ( 5.17 )	2.19 ( 1.09 )	1.13 ( -0.01 )
feeling of body temperature change	8	25147	5469	56827220	5477	56857844	3.31	1.65	6.61	是	3.3	12.84	1.65	6.61	是	3.3	1.65	否	1.72	0.43	是	general system disorders nec	全身系统疾病（不另分类）	feelings and sensations nec	各种感受与感觉（不另分类）	general disorders and administration site conditions	全身性疾病及给药部位各种反应	体温感觉改变	3.31 ( 1.65 - 6.61 )	3.3 ( 12.84 )	3.3 ( 1.65 )	1.72 ( 0.43 )
frustration	8	25147	3584	56829105	3592	56857844	5.04	2.52	10.1	是	5.04	25.87	2.52	10.09	是	5.03	2.52	是	2.33	0.83	是								5.04 ( 2.52 - 10.1 )	5.04 ( 25.87 )	5.03 ( 2.52 )	2.33 ( 0.83 )
feeding disorder	8	25147	17105	56815584	17113	56857844	1.06	0.53	2.11	否	1.06	0.02	0.53	2.11	否	1.06	0.53	否	0.08	-0.89	否	appetite and general nutritional disorders	食欲及一般性营养障碍	general nutritional disorders nec	一般性营养障碍（不另分类）	metabolism and nutrition disorders	代谢及营养类疾病	喂养障碍	1.06 ( 0.53 - 2.11 )	1.06 ( 0.02 )	1.06 ( 0.53 )	0.08 ( -0.89 )
hyperlipidaemia	8	25147	11427	56821262	11435	56857844	1.58	0.79	3.16	否	1.58	1.71	0.79	3.16	否	1.58	0.79	否	0.66	-0.39	否	lipid metabolism disorders	脂质代谢类异常	hyperlipidaemias nec	各种高脂血症（不另分类）	metabolism and nutrition disorders	代谢及营养类疾病	高脂血症	1.58 ( 0.79 - 3.16 )	1.58 ( 1.71 )	1.58 ( 0.79 )	0.66 ( -0.39 )
decreased activity	8	25147	9740	56822949	9748	56857844	1.86	0.93	3.71	否	1.86	3.15	0.93	3.71	否	1.85	0.93	否	0.89	-0.2	否	general system disorders nec	全身系统疾病（不另分类）	asthenic conditions	虚弱状态	general disorders and administration site conditions	全身性疾病及给药部位各种反应	活动减少	1.86 ( 0.93 - 3.71 )	1.86 ( 3.15 )	1.85 ( 0.93 )	0.89 ( -0.2 )
renal disorder	8	25147	43103	56789586	43111	56857844	0.42	0.21	0.84	否	0.42	6.44	0.21	0.84	否	0.42	0.21	否	-1.25	-2.12	否	renal disorders (excl nephropathies)	肾脏各种异常（不包括肾病）	renal disorders nec	各种肾脏疾病（不另分类）	renal and urinary disorders	肾脏及泌尿系统疾病	肾脏疾病	0.42 ( 0.21 - 0.84 )	0.42 ( 6.44 )	0.42 ( 0.21 )	-1.25 ( -2.12 )
hyperaesthesia	8	25147	7793	56824896	7801	56857844	2.32	1.16	4.64	是	2.32	6	1.16	4.64	是	2.32	1.16	否	1.21	0.05	是	neurological disorders nec	神经类疾病（不另分类）	paraesthesias and dysaesthesias	感觉异常和感觉迟钝	nervous system disorders	各类神经系统疾病	感觉过敏	2.32 ( 1.16 - 4.64 )	2.32 ( 6 )	2.32 ( 1.16 )	1.21 ( 0.05 )
tearfulness	8	25147	4037	56828652	4045	56857844	4.48	2.24	8.96	是	4.48	21.56	2.24	8.96	是	4.47	2.23	是	2.16	0.73	是	depressed mood disorders and disturbances	抑郁性心境障碍和混乱	mood alterations with depressive symptoms	伴忧郁症状的情绪变化	psychiatric disorders	精神病类	含泪	4.48 ( 2.24 - 8.96 )	4.48 ( 21.56 )	4.47 ( 2.23 )	2.16 ( 0.73 )
back disorder	8	25147	15231	56817458	15239	56857844	1.19	0.59	2.37	否	1.19	0.23	0.59	2.37	否	1.19	0.59	否	0.25	-0.75	否	musculoskeletal and connective tissue disorders nec	肌肉骨骼和结缔组织疾病（不另分类）	musculoskeletal and connective tissue conditions nec	各种肌肉骨骼和结缔组织疾病（不另分类）	musculoskeletal and connective tissue disorders	各种肌肉骨骼及结缔组织疾病	背部疾病	1.19 ( 0.59 - 2.37 )	1.19 ( 0.23 )	1.19 ( 0.59 )	0.25 ( -0.75 )
pruritus generalised	8	25147	21449	56811240	21457	56857844	0.84	0.42	1.69	否	0.84	0.23	0.42	1.69	否	0.84	0.42	否	-0.25	-1.18	否								0.84 ( 0.42 - 1.69 )	0.84 ( 0.23 )	0.84 ( 0.42 )	-0.25 ( -1.18 )
upper respiratory tract infection	8	25147	42234	56790455	42242	56857844	0.43	0.21	0.86	否	0.43	6.12	0.21	0.86	否	0.43	0.21	否	-1.22	-2.09	否	infections - pathogen unspecified	感染 - 未指明病原	upper respiratory tract infections	各种上呼吸道感染	infections and infestations	感染及侵染类疾病	上呼吸道感染	0.43 ( 0.21 - 0.86 )	0.43 ( 6.12 )	0.43 ( 0.21 )	-1.22 ( -2.09 )
bedridden	8	25147	12152	56820537	12160	56857844	1.49	0.74	2.98	否	1.49	1.28	0.74	2.97	否	1.49	0.74	否	0.57	-0.47	否	lifestyle issues	生活方式问题	disability issues	残疾问题	social circumstances	社会环境	卧床不起的	1.49 ( 0.74 - 2.98 )	1.49 ( 1.28 )	1.49 ( 0.74 )	0.57 ( -0.47 )
ulcer	8	25147	14605	56818084	14613	56857844	1.24	0.62	2.48	否	1.24	0.36	0.62	2.47	否	1.24	0.62	否	0.31	-0.69	否	tissue disorders nec	组织疾病（不另分类）	ulcers nec	各种溃疡（不另分类）	general disorders and administration site conditions	全身性疾病及给药部位各种反应	溃疡	1.24 ( 0.62 - 2.48 )	1.24 ( 0.36 )	1.24 ( 0.62 )	0.31 ( -0.69 )
laryngeal oedema	8	25147	5650	56827039	5658	56857844	3.2	1.6	6.4	是	3.2	12.08	1.6	6.4	是	3.2	1.6	否	1.68	0.4	是	upper respiratory tract disorders (excl infections)	上呼吸道疾病（不包括感染）	laryngeal spasm, oedema and obstruction	喉痉挛、水肿和阻塞	respiratory, thoracic and mediastinal disorders	呼吸系统、胸及纵隔疾病	喉水肿	3.2 ( 1.6 - 6.4 )	3.2 ( 12.08 )	3.2 ( 1.6 )	1.68 ( 0.4 )
neoplasm malignant	8	25147	60937	56771752	60945	56857844	0.3	0.15	0.59	否	0.3	13.36	0.15	0.59	否	0.3	0.15	否	-1.75	-2.6	否	miscellaneous and site unspecified neoplasms malignant and unspecified	其他肿瘤、部位不明恶性肿瘤及性质不明肿瘤	neoplasms malignant site unspecified nec	部位不确定的恶性肿瘤（不另分类）	neoplasms benign, malignant and unspecified (incl cysts and polyps)	良性、恶性及性质不明的肿瘤（包括囊状和息肉状）	恶性肿瘤	0.3 ( 0.15 - 0.59 )	0.3 ( 13.36 )	0.3 ( 0.15 )	-1.75 ( -2.6 )
hepatotoxicity	8	25147	19898	56812791	19906	56857844	0.91	0.45	1.82	否	0.91	0.07	0.45	1.82	否	0.91	0.45	否	-0.14	-1.09	否	hepatic and hepatobiliary disorders	肝脏及肝胆类疾病	hepatocellular damage and hepatitis nec	肝细胞损害和肝炎（不另分类）	hepatobiliary disorders	肝胆系统疾病	肝脏毒性	0.91 ( 0.45 - 1.82 )	0.91 ( 0.07 )	0.91 ( 0.45 )	-0.14 ( -1.09 )
oromandibular dystonia	8	25147	653	56832036	661	56857844	27.69	13.79	55.61	是	27.68	203.23	13.79	55.58	是	27.36	13.62	是	4.77	1.83	是	movement disorders (incl parkinsonism)	运动障碍类（包括帕金森病）	dystonias	各种肌张力障碍	nervous system disorders	各类神经系统疾病	下颌肌张力障碍	27.69 ( 13.79 - 55.61 )	27.68 ( 203.23 )	27.36 ( 13.62 )	4.77 ( 1.83 )
glossodynia	8	25147	18056	56814633	18064	56857844	1	0.5	2	否	1	0	0.5	2	否	1	0.5	否	0	-0.96	否	tongue conditions	舌疾病	tongue signs and symptoms	舌部症状和体征	gastrointestinal disorders	胃肠系统疾病	舌痛	1 ( 0.5 - 2 )	1 ( 0 )	1 ( 0.5 )	0 ( -0.96 )
ankylosing spondylitis	8	25147	11542	56821147	11550	56857844	1.57	0.78	3.13	否	1.57	1.64	0.78	3.13	否	1.57	0.78	否	0.65	-0.4	否	joint disorders	关节类疾病	spondyloarthropathies	脊柱类关节病	musculoskeletal and connective tissue disorders	各种肌肉骨骼及结缔组织疾病	强直性脊柱炎	1.57 ( 0.78 - 3.13 )	1.57 ( 1.64 )	1.57 ( 0.78 )	0.65 ( -0.4 )
facial paresis	8	25147	3353	56829336	3361	56857844	5.39	2.69	10.79	是	5.39	28.54	2.69	10.79	是	5.38	2.69	是	2.43	0.89	是	cranial nerve disorders (excl neoplasms)	颅神经疾病（不包括肿瘤）	facial cranial nerve disorders	各种面部神经疾病	nervous system disorders	各类神经系统疾病	面轻瘫	5.39 ( 2.69 - 10.79 )	5.39 ( 28.54 )	5.38 ( 2.69 )	2.43 ( 0.89 )
humerus fracture	8	25147	4529	56828160	4537	56857844	3.99	1.99	7.99	是	3.99	17.9	1.99	7.98	是	3.99	1.99	否	1.99	0.62	是	bone and joint injuries	骨骼及关节损伤	limb fractures and dislocations	四肢骨折与脱位	injury, poisoning and procedural complications	各类损伤、中毒及操作并发症	肱骨骨折	3.99 ( 1.99 - 7.99 )	3.99 ( 17.9 )	3.99 ( 1.99 )	1.99 ( 0.62 )
visual disturbance	8	25147	5323	56827366	5331	56857844	3.4	1.7	6.8	是	3.4	13.5	1.7	6.79	是	3.39	1.7	否	1.76	0.46	是								3.4 ( 1.7 - 6.8 )	3.4 ( 13.5 )	3.39 ( 1.7 )	1.76 ( 0.46 )
blood glucose decreased	8	25147	44884	56787805	44892	56857844	0.4	0.2	0.8	否	0.4	7.09	0.2	0.81	否	0.4	0.2	否	-1.31	-2.17	否	metabolic, nutritional and blood gas investigations	代谢、营养和血气检查	carbohydrate tolerance analyses (incl diabetes)	碳水化合物耐受性分析（包括糖尿病）	investigations	各类检查	血葡萄糖降低	0.4 ( 0.2 - 0.8 )	0.4 ( 7.09 )	0.4 ( 0.2 )	-1.31 ( -2.17 )
haematuria	7	25148	32022	56800667	32029	56857844	0.49	0.24	1.04	否	0.49	3.63	0.24	1.04	否	0.49	0.24	否	-1.02	-1.94	否	urinary tract signs and symptoms	各种泌尿道体征和症状	urinary abnormalities	各种泌尿系统障碍	renal and urinary disorders	肾脏及泌尿系统疾病	血尿症	0.49 ( 0.24 - 1.04 )	0.49 ( 3.63 )	0.49 ( 0.24 )	-1.02 ( -1.94 )
stevens-johnson syndrome	7	25148	20529	56812160	20536	56857844	0.77	0.37	1.62	否	0.77	0.48	0.37	1.62	否	0.77	0.37	否	-0.38	-1.35	否	epidermal and dermal conditions	表皮及真皮状况	bullous conditions	各种大疱性皮肤病	skin and subcutaneous tissue disorders	皮肤及皮下组织类疾病	史蒂文斯-约翰逊综合征	0.77 ( 0.37 - 1.62 )	0.77 ( 0.48 )	0.77 ( 0.37 )	-0.38 ( -1.35 )
hip fracture	7	25148	29445	56803244	29452	56857844	0.54	0.26	1.13	否	0.54	2.79	0.26	1.13	否	0.54	0.26	否	-0.9	-1.83	否	bone and joint injuries	骨骼及关节损伤	limb fractures and dislocations	四肢骨折与脱位	injury, poisoning and procedural complications	各类损伤、中毒及操作并发症	髋部骨折	0.54 ( 0.26 - 1.13 )	0.54 ( 2.79 )	0.54 ( 0.26 )	-0.9 ( -1.83 )
sciatica	7	25148	13977	56818712	13984	56857844	1.13	0.54	2.37	否	1.13	0.11	0.54	2.37	否	1.13	0.54	否	0.18	-0.87	否	spinal cord and nerve root disorders	脊髓和神经根疾病	lumbar spinal cord and nerve root disorders	腰段脊髓和神经根疾病	nervous system disorders	各类神经系统疾病	坐骨神经痛	1.13 ( 0.54 - 2.37 )	1.13 ( 0.11 )	1.13 ( 0.54 )	0.18 ( -0.87 )
leukopenia	7	25148	45333	56787356	45340	56857844	0.35	0.17	0.73	否	0.35	8.51	0.17	0.73	否	0.35	0.17	否	-1.52	-2.42	否	white blood cell disorders	白血球类疾病	leukopenias nec	各种白细胞减少症（不另分类）	blood and lymphatic system disorders	血液及淋巴系统疾病	白细胞减少症	0.35 ( 0.17 - 0.73 )	0.35 ( 8.51 )	0.35 ( 0.17 )	-1.52 ( -2.42 )
low birth weight baby	7	25148	7360	56825329	7367	56857844	2.15	1.02	4.51	是	2.15	4.3	1.02	4.51	是	2.15	1.02	否	1.1	-0.11	否	neonatal and perinatal conditions	新生儿及围产期状况	gestational age and weight conditions	胎龄和体重状况	pregnancy, puerperium and perinatal conditions	妊娠期、产褥期及围产期状况	出生体重偏轻的婴儿	2.15 ( 1.02 - 4.51 )	2.15 ( 4.3 )	2.15 ( 1.02 )	1.1 ( -0.11 )
eye disorder	7	25148	29893	56802796	29900	56857844	0.53	0.25	1.11	否	0.53	2.94	0.25	1.11	否	0.53	0.25	否	-0.92	-1.85	否	eye disorders nec	眼类疾病（不另分类）	ocular disorders nec	各种眼部疾病（不另分类）	eye disorders	眼器官疾病	眼部疾病	0.53 ( 0.25 - 1.11 )	0.53 ( 2.94 )	0.53 ( 0.25 )	-0.92 ( -1.85 )
disease recurrence	7	25148	44350	56788339	44357	56857844	0.36	0.17	0.75	否	0.36	8.13	0.17	0.75	否	0.36	0.17	否	-1.49	-2.39	否	general system disorders nec	全身系统疾病（不另分类）	general signs and symptoms nec	一般症状和体征（不另分类）	general disorders and administration site conditions	全身性疾病及给药部位各种反应	疾病复发	0.36 ( 0.17 - 0.75 )	0.36 ( 8.13 )	0.36 ( 0.17 )	-1.49 ( -2.39 )
lung disorder	7	25148	44420	56788269	44427	56857844	0.36	0.17	0.75	否	0.36	8.16	0.17	0.75	否	0.36	0.17	否	-1.49	-2.39	否	respiratory disorders nec	呼吸系统疾病（不另分类）	respiratory tract disorders nec	呼吸道疾病（不另分类）	respiratory, thoracic and mediastinal disorders	呼吸系统、胸及纵隔疾病	肺部疾病	0.36 ( 0.17 - 0.75 )	0.36 ( 8.16 )	0.36 ( 0.17 )	-1.49 ( -2.39 )
impaired self-care	7	25148	2070	56830619	2077	56857844	7.64	3.64	16.05	是	7.64	40.26	3.64	16.04	是	7.62	3.63	是	2.93	1.04	是								7.64 ( 3.64 - 16.05 )	7.64 ( 40.26 )	7.62 ( 3.63 )	2.93 ( 1.04 )
c-reactive protein increased	7	25148	32234	56800455	32241	56857844	0.49	0.23	1.03	否	0.49	3.7	0.23	1.03	否	0.49	0.23	否	-1.03	-1.95	否	protein and chemistry analyses nec	蛋白分析及化检（不另分类）	protein analyses nec	蛋白分析（不另分类）	investigations	各类检查	C 反应蛋白升高	0.49 ( 0.23 - 1.03 )	0.49 ( 3.7 )	0.49 ( 0.23 )	-1.03 ( -1.95 )
haemodynamic instability	7	25148	6634	56826055	6641	56857844	2.38	1.14	5	是	2.38	5.62	1.14	5	是	2.38	1.14	否	1.25	0	否	vascular disorders nec	血管疾病（不另分类）	non-site specific vascular disorders nec	部位不确定的血管疾病（不另分类）	vascular disorders	血管与淋巴管类疾病	血液动力学不稳定	2.38 ( 1.14 - 5 )	2.38 ( 5.62 )	2.38 ( 1.14 )	1.25 ( 0 )
shock	7	25148	20396	56812293	20403	56857844	0.78	0.37	1.63	否	0.78	0.46	0.37	1.63	否	0.78	0.37	否	-0.37	-1.35	否	decreased and nonspecific blood pressure disorders and shock	血压降低和性质不明的血压异常及休克	circulatory collapse and shock	循环障碍和休克	vascular disorders	血管与淋巴管类疾病	休克	0.78 ( 0.37 - 1.63 )	0.78 ( 0.46 )	0.78 ( 0.37 )	-0.37 ( -1.35 )
intervertebral disc degeneration	7	25148	8839	56823850	8846	56857844	1.79	0.85	3.76	否	1.79	2.44	0.85	3.75	否	1.79	0.85	否	0.84	-0.32	否	musculoskeletal and connective tissue deformities (incl intervertebral disc disorders)	肌肉骨骼和结缔组织畸形（包括椎间盘疾病）	intervertebral disc disorders nec	各种椎间盘疾病（不另分类）	musculoskeletal and connective tissue disorders	各种肌肉骨骼及结缔组织疾病	椎间盘退行性变	1.79 ( 0.85 - 3.76 )	1.79 ( 2.44 )	1.79 ( 0.85 )	0.84 ( -0.32 )
crohn's disease	7	25148	58979	56773710	58986	56857844	0.27	0.13	0.56	否	0.27	13.99	0.13	0.56	否	0.27	0.13	否	-1.9	-2.78	否	gastrointestinal inflammatory conditions	胃肠系统炎症	colitis (excl infective)	各种结肠炎（不包括感染性的）	gastrointestinal disorders	胃肠系统疾病	克罗恩氏病	0.27 ( 0.13 - 0.56 )	0.27 ( 13.99 )	0.27 ( 0.13 )	-1.9 ( -2.78 )
urinary hesitation	7	25148	2230	56830459	2237	56857844	7.09	3.38	14.9	是	7.09	36.52	3.38	14.89	是	7.07	3.37	是	2.82	0.98	是	urinary tract signs and symptoms	各种泌尿道体征和症状	bladder and urethral symptoms	膀胱和尿道症状	renal and urinary disorders	肾脏及泌尿系统疾病	排尿迟缓	7.09 ( 3.38 - 14.9 )	7.09 ( 36.52 )	7.07 ( 3.37 )	2.82 ( 0.98 )
ecchymosis	7	25148	6397	56826292	6404	56857844	2.47	1.18	5.19	是	2.47	6.13	1.18	5.19	是	2.47	1.18	否	1.3	0.04	是	skin vascular abnormalities	皮肤血管异常	purpura and related conditions	紫癜和相关病症	skin and subcutaneous tissue disorders	皮肤及皮下组织类疾病	瘀斑	2.47 ( 1.18 - 5.19 )	2.47 ( 6.13 )	2.47 ( 1.18 )	1.3 ( 0.04 )
laceration	7	25148	9377	56823312	9384	56857844	1.69	0.8	3.54	否	1.69	1.96	0.8	3.54	否	1.69	0.8	否	0.75	-0.39	否								1.69 ( 0.8 - 3.54 )	1.69 ( 1.96 )	1.69 ( 0.8 )	0.75 ( -0.39 )
self injurious behaviour	7	25148	3016	56829673	3023	56857844	5.24	2.5	11.01	是	5.24	23.99	2.5	11.01	是	5.23	2.49	是	2.39	0.75	是								5.24 ( 2.5 - 11.01 )	5.24 ( 23.99 )	5.23 ( 2.49 )	2.39 ( 0.75 )
trismus	7	25148	4721	56827968	4728	56857844	3.35	1.6	7.03	是	3.35	11.52	1.6	7.03	是	3.35	1.59	否	1.74	0.35	是	muscle disorders	肌肉类疾病	muscle tone abnormalities	各种肌张力异常	musculoskeletal and connective tissue disorders	各种肌肉骨骼及结缔组织疾病	牙关紧闭	3.35 ( 1.6 - 7.03 )	3.35 ( 11.52 )	3.35 ( 1.59 )	1.74 ( 0.35 )
leukocytosis	7	25148	16482	56816207	16489	56857844	0.96	0.46	2.01	否	0.96	0.01	0.46	2.01	否	0.96	0.46	否	-0.06	-1.07	否	white blood cell disorders	白血球类疾病	leukocytoses nec	各种白细胞增多症（不另分类）	blood and lymphatic system disorders	血液及淋巴系统疾病	白细胞增多症	0.96 ( 0.46 - 2.01 )	0.96 ( 0.01 )	0.96 ( 0.46 )	-0.06 ( -1.07 )
hyperthermia	7	25148	6906	56825783	6913	56857844	2.29	1.09	4.81	是	2.29	5.08	1.09	4.81	是	2.29	1.09	否	1.19	-0.04	否	body temperature conditions	体温状况类	body temperature altered	体温变化	general disorders and administration site conditions	全身性疾病及给药部位各种反应	体温过高	2.29 ( 1.09 - 4.81 )	2.29 ( 5.08 )	2.29 ( 1.09 )	1.19 ( -0.04 )
head discomfort	7	25148	15934	56816755	15941	56857844	0.99	0.47	2.08	否	0.99	0	0.47	2.08	否	0.99	0.47	否	-0.01	-1.03	否	neurological disorders nec	神经类疾病（不另分类）	neurological signs and symptoms nec	神经学症状和体征（不另分类）	nervous system disorders	各类神经系统疾病	头部不适	0.99 ( 0.47 - 2.08 )	0.99 ( 0 )	0.99 ( 0.47 )	-0.01 ( -1.03 )
intraocular pressure increased	7	25148	11961	56820728	11968	56857844	1.32	0.63	2.77	否	1.32	0.55	0.63	2.77	否	1.32	0.63	否	0.4	-0.67	否	neurological, special senses and psychiatric investigations	神经、特殊感觉和精神病检查	ophthalmic function diagnostic procedures	眼部功能诊断性检查	investigations	各类检查	眼内压增高	1.32 ( 0.63 - 2.77 )	1.32 ( 0.55 )	1.32 ( 0.63 )	0.4 ( -0.67 )
suicidal behaviour	7	25148	3948	56828741	3955	56857844	4.01	1.91	8.41	是	4.01	15.76	1.91	8.41	是	4	1.91	否	2	0.52	是	suicidal and self-injurious behaviours nec	各种自杀及自我伤害行为（不另分类）	suicidal and self-injurious behaviour	自杀和自我伤害行为	psychiatric disorders	精神病类	自杀行为	4.01 ( 1.91 - 8.41 )	4.01 ( 15.76 )	4 ( 1.91 )	2 ( 0.52 )
premature labour	7	25148	5419	56827270	5426	56857844	2.92	1.39	6.13	是	2.92	8.82	1.39	6.12	是	2.92	1.39	否	1.54	0.21	是	maternal complications of labour and delivery	产妇临产及分娩并发症	labour onset and length abnormalities	分娩发动和产程异常	pregnancy, puerperium and perinatal conditions	妊娠期、产褥期及围产期状况	早产	2.92 ( 1.39 - 6.13 )	2.92 ( 8.82 )	2.92 ( 1.39 )	1.54 ( 0.21 )
paraesthesia oral	7	25148	13100	56819589	13107	56857844	1.21	0.58	2.53	否	1.21	0.25	0.58	2.53	否	1.21	0.58	否	0.27	-0.79	否	oral soft tissue conditions	口腔软组织类疾病	oral soft tissue signs and symptoms	口部软组织症状和体征	gastrointestinal disorders	胃肠系统疾病	口部感觉异常	1.21 ( 0.58 - 2.53 )	1.21 ( 0.25 )	1.21 ( 0.58 )	0.27 ( -0.79 )
logorrhoea	7	25148	3285	56829404	3292	56857844	4.82	2.29	10.11	是	4.81	21.11	2.29	10.11	是	4.81	2.29	是	2.26	0.68	是	communication disorders and disturbances	交流异常和混乱	speech and language usage disturbances	言语和语言使用障碍	psychiatric disorders	精神病类	多语症	4.82 ( 2.29 - 10.11 )	4.81 ( 21.11 )	4.81 ( 2.29 )	2.26 ( 0.68 )
lip swelling	7	25148	30707	56801982	30714	56857844	0.51	0.25	1.08	否	0.52	3.2	0.25	1.08	否	0.52	0.25	否	-0.96	-1.89	否	oral soft tissue conditions	口腔软组织类疾病	oral soft tissue swelling and oedema	口部软组织肿胀和水肿	gastrointestinal disorders	胃肠系统疾病	唇部肿胀	0.51 ( 0.25 - 1.08 )	0.52 ( 3.2 )	0.52 ( 0.25 )	-0.96 ( -1.89 )
pharyngeal oedema	7	25148	15192	56817497	15199	56857844	1.04	0.5	2.18	否	1.04	0.01	0.5	2.18	否	1.04	0.5	否	0.06	-0.97	否	upper respiratory tract disorders (excl infections)	上呼吸道疾病（不包括感染）	pharyngeal disorders (excl infections and neoplasms)	各种咽部疾病（不包括感染和肿瘤）	respiratory, thoracic and mediastinal disorders	呼吸系统、胸及纵隔疾病	咽部水肿	1.04 ( 0.5 - 2.18 )	1.04 ( 0.01 )	1.04 ( 0.5 )	0.06 ( -0.97 )
adverse drug reaction	7	25148	80381	56752308	80388	56857844	0.2	0.09	0.41	否	0.2	22.99	0.09	0.41	否	0.2	0.09	否	-2.35	-3.21	否	therapeutic and nontherapeutic effects (excl toxicity)	治疗性及非治疗性反应类（不包括毒性）	therapeutic and nontherapeutic responses	各种治疗和非治疗反应	general disorders and administration site conditions	全身性疾病及给药部位各种反应	药品不良反应	0.2 ( 0.09 - 0.41 )	0.2 ( 22.99 )	0.2 ( 0.09 )	-2.35 ( -3.21 )
screaming	7	25148	5884	56826805	5891	56857844	2.69	1.28	5.64	是	2.69	7.41	1.28	5.64	是	2.69	1.28	否	1.43	0.13	是	general system disorders nec	全身系统疾病（不另分类）	general signs and symptoms nec	一般症状和体征（不另分类）	general disorders and administration site conditions	全身性疾病及给药部位各种反应	尖叫	2.69 ( 1.28 - 5.64 )	2.69 ( 7.41 )	2.69 ( 1.28 )	1.43 ( 0.13 )
neuroleptic malignant syndrome	7	25148	10869	56821820	10876	56857844	1.46	0.69	3.05	否	1.46	1	0.69	3.05	否	1.45	0.69	否	0.54	-0.56	否	neuromuscular disorders	神经肌肉类疾病	muscle tone abnormal	肌张力异常	nervous system disorders	各类神经系统疾病	神经阻滞剂恶性综合征	1.46 ( 0.69 - 3.05 )	1.46 ( 1 )	1.45 ( 0.69 )	0.54 ( -0.56 )
drug withdrawal headache	7	25148	375	56832314	382	56857844	42.19	19.97	89.11	是	42.17	276.23	19.97	89.07	是	41.42	19.61	是	5.37	1.74	是	headaches	各类头痛	headaches nec	各种头痛（不另分类）	nervous system disorders	各类神经系统疾病	撤药后头痛	42.19 ( 19.97 - 89.11 )	42.17 ( 276.23 )	41.42 ( 19.61 )	5.37 ( 1.74 )
dermatitis allergic	7	25148	10940	56821749	10947	56857844	1.45	0.69	3.03	否	1.45	0.96	0.69	3.03	否	1.45	0.69	否	0.53	-0.57	否	epidermal and dermal conditions	表皮及真皮状况	dermatitis and eczema	皮炎和湿疹	skin and subcutaneous tissue disorders	皮肤及皮下组织类疾病	过敏性皮炎	1.45 ( 0.69 - 3.03 )	1.45 ( 0.96 )	1.45 ( 0.69 )	0.53 ( -0.57 )
ileus	7	25148	10955	56821734	10962	56857844	1.44	0.69	3.03	否	1.44	0.95	0.69	3.03	否	1.44	0.69	否	0.53	-0.57	否	gastrointestinal stenosis and obstruction	胃肠道狭窄及梗阻类疾病	gastrointestinal stenosis and obstruction nec	各种胃肠道狭窄及阻塞（不另分类）	gastrointestinal disorders	胃肠系统疾病	肠梗阻（机能性）	1.44 ( 0.69 - 3.03 )	1.44 ( 0.95 )	1.44 ( 0.69 )	0.53 ( -0.57 )
groin pain	7	25148	8200	56824489	8207	56857844	1.93	0.92	4.05	否	1.93	3.13	0.92	4.05	否	1.93	0.92	否	0.95	-0.23	否	musculoskeletal and connective tissue disorders nec	肌肉骨骼和结缔组织疾病（不另分类）	soft tissue disorders nec	各种软组织疾病（不另分类）	musculoskeletal and connective tissue disorders	各种肌肉骨骼及结缔组织疾病	腹股沟疼痛	1.93 ( 0.92 - 4.05 )	1.93 ( 3.13 )	1.93 ( 0.92 )	0.95 ( -0.23 )
haematochezia	7	25148	49898	56782791	49905	56857844	0.32	0.15	0.66	否	0.32	10.31	0.15	0.66	否	0.32	0.15	否	-1.66	-2.55	否	gastrointestinal haemorrhages nec	胃肠系统出血（不另分类）	non-site specific gastrointestinal haemorrhages	部位不明的胃肠出血	gastrointestinal disorders	胃肠系统疾病	便血	0.32 ( 0.15 - 0.66 )	0.32 ( 10.31 )	0.32 ( 0.15 )	-1.66 ( -2.55 )
liver function test increased	7	25148	18663	56814026	18670	56857844	0.85	0.4	1.78	否	0.85	0.19	0.4	1.78	否	0.85	0.4	否	-0.24	-1.23	否	hepatobiliary investigations	肝胆系统检查	hepatobiliary function diagnostic procedures	肝胆功能诊断性操作	investigations	各类检查	肝脏功能检查值升高	0.85 ( 0.4 - 1.78 )	0.85 ( 0.19 )	0.85 ( 0.4 )	-0.24 ( -1.23 )
obstructive airways disorder	7	25148	9788	56822901	9795	56857844	1.62	0.77	3.39	否	1.62	1.64	0.77	3.39	否	1.62	0.77	否	0.69	-0.44	否	bronchial disorders (excl neoplasms)	支气管系统疾病（不包括肿瘤）	bronchospasm and obstruction	支气管痉挛和阻塞	respiratory, thoracic and mediastinal disorders	呼吸系统、胸及纵隔疾病	阻塞性气道疾病	1.62 ( 0.77 - 3.39 )	1.62 ( 1.64 )	1.62 ( 0.77 )	0.69 ( -0.44 )
serum serotonin increased	7	25148	329	56832360	336	56857844	48.08	22.74	101.67	是	48.07	315.92	22.74	101.62	是	47.09	22.27	是	5.56	1.77	是	protein and chemistry analyses nec	蛋白分析及化检（不另分类）	chemistry analyses nec	化学检验（不另分类）	investigations	各类检查	血清五羟色胺升高	48.08 ( 22.74 - 101.67 )	48.07 ( 315.92 )	47.09 ( 22.27 )	5.56 ( 1.77 )
acute myocardial infarction	7	25148	28029	56804660	28036	56857844	0.56	0.27	1.18	否	0.56	2.36	0.27	1.18	否	0.56	0.27	否	-0.83	-1.77	否	coronary artery disorders	冠状动脉类疾病	ischaemic coronary artery disorders	各种缺血性冠状动脉疾病	cardiac disorders	心脏器官疾病	急性心肌梗死	0.56 ( 0.27 - 1.18 )	0.56 ( 2.36 )	0.56 ( 0.27 )	-0.83 ( -1.77 )
mutism	7	25148	1301	56831388	1308	56857844	12.16	5.78	25.56	是	12.16	71.29	5.78	25.55	是	12.1	5.75	是	3.6	1.32	是	communication disorders and disturbances	交流异常和混乱	communications disorders	各种交流障碍	psychiatric disorders	精神病类	缄默症	12.16 ( 5.78 - 25.56 )	12.16 ( 71.29 )	12.1 ( 5.75 )	3.6 ( 1.32 )
myofascial pain syndrome	7	25148	674	56832015	681	56857844	23.47	11.15	49.43	是	23.46	149	11.14	49.4	是	23.23	11.03	是	4.54	1.59	是	muscle disorders	肌肉类疾病	muscle pains	肌肉疼痛	musculoskeletal and connective tissue disorders	各种肌肉骨骼及结缔组织疾病	肌筋膜疼痛综合征	23.47 ( 11.15 - 49.43 )	23.46 ( 149 )	23.23 ( 11.03 )	4.54 ( 1.59 )
therapy cessation	7	25148	46833	56785856	46840	56857844	0.34	0.16	0.71	否	0.34	9.1	0.16	0.71	否	0.34	0.16	否	-1.57	-2.46	否	therapeutic procedures and supportive care nec	治疗类操作和支持性护理（不另分类）	therapeutic procedures nec	治疗类操作（不另分类）	surgical and medical procedures	各种手术及医疗操作	治疗终止	0.34 ( 0.16 - 0.71 )	0.34 ( 9.1 )	0.34 ( 0.16 )	-1.57 ( -2.46 )
blood triglycerides increased	7	25148	16440	56816249	16447	56857844	0.96	0.46	2.02	否	0.96	0.01	0.46	2.02	否	0.96	0.46	否	-0.06	-1.07	否	lipid analyses	脂质分析类检验	triglyceride analyses	甘油三酯分析	investigations	各类检查	血甘油三酯升高	0.96 ( 0.46 - 2.02 )	0.96 ( 0.01 )	0.96 ( 0.46 )	-0.06 ( -1.07 )
rectal haemorrhage	7	25148	39906	56792783	39913	56857844	0.4	0.19	0.83	否	0.4	6.44	0.19	0.83	否	0.4	0.19	否	-1.33	-2.24	否	gastrointestinal haemorrhages nec	胃肠系统出血（不另分类）	intestinal haemorrhages	各种肠出血	gastrointestinal disorders	胃肠系统疾病	直肠出血	0.4 ( 0.19 - 0.83 )	0.4 ( 6.44 )	0.4 ( 0.19 )	-1.33 ( -2.24 )
interstitial lung disease	7	25148	43189	56789500	43196	56857844	0.37	0.17	0.77	否	0.37	7.68	0.17	0.77	否	0.37	0.17	否	-1.45	-2.35	否	lower respiratory tract disorders (excl obstruction and infection)	下呼吸道疾病（阻塞和感染除外）	parenchymal lung disorders nec	实质性肺疾病（不另分类）	respiratory, thoracic and mediastinal disorders	呼吸系统、胸及纵隔疾病	间质性肺疾病	0.37 ( 0.17 - 0.77 )	0.37 ( 7.68 )	0.37 ( 0.17 )	-1.45 ( -2.35 )
subdural haematoma	7	25148	13417	56819272	13424	56857844	1.18	0.56	2.47	否	1.18	0.19	0.56	2.47	否	1.18	0.56	否	0.24	-0.82	否	injuries nec	各种损伤（不另分类）	cerebral injuries nec	大脑损伤（不另分类）	injury, poisoning and procedural complications	各类损伤、中毒及操作并发症	硬膜下血肿	1.18 ( 0.56 - 2.47 )	1.18 ( 0.19 )	1.18 ( 0.56 )	0.24 ( -0.82 )
treatment failure	7	25148	71978	56760711	71985	56857844	0.22	0.1	0.46	否	0.22	19.42	0.1	0.46	否	0.22	0.1	否	-2.19	-3.06	否	therapeutic and nontherapeutic effects (excl toxicity)	治疗性及非治疗性反应类（不包括毒性）	therapeutic and nontherapeutic responses	各种治疗和非治疗反应	general disorders and administration site conditions	全身性疾病及给药部位各种反应	治疗失败	0.22 ( 0.1 - 0.46 )	0.22 ( 19.42 )	0.22 ( 0.1 )	-2.19 ( -3.06 )
therapy non-responder	7	25148	38671	56794018	38678	56857844	0.41	0.19	0.86	否	0.41	5.98	0.19	0.86	否	0.41	0.19	否	-1.29	-2.2	否	therapeutic and nontherapeutic effects (excl toxicity)	治疗性及非治疗性反应类（不包括毒性）	therapeutic and nontherapeutic responses	各种治疗和非治疗反应	general disorders and administration site conditions	全身性疾病及给药部位各种反应	治疗无反应者	0.41 ( 0.19 - 0.86 )	0.41 ( 5.98 )	0.41 ( 0.19 )	-1.29 ( -2.2 )
pathological fracture	7	25148	4670	56828019	4677	56857844	3.39	1.61	7.11	是	3.39	11.76	1.61	7.11	是	3.38	1.61	否	1.76	0.36	是	fractures	各种骨折	fractures nec	各种骨折（不另分类）	musculoskeletal and connective tissue disorders	各种肌肉骨骼及结缔组织疾病	病理性骨折	3.39 ( 1.61 - 7.11 )	3.39 ( 11.76 )	3.38 ( 1.61 )	1.76 ( 0.36 )
blood pressure systolic increased	7	25148	17850	56814839	17857	56857844	0.89	0.42	1.86	否	0.89	0.1	0.42	1.86	否	0.89	0.42	否	-0.17	-1.17	否	cardiac and vascular investigations (excl enzyme tests)	心血管检查（不包括酶检测）	vascular tests nec (incl blood pressure)	各种血管检查（不另分类）（包括血压）	investigations	各类检查	收缩压升高	0.89 ( 0.42 - 1.86 )	0.89 ( 0.1 )	0.89 ( 0.42 )	-0.17 ( -1.17 )
antidepressant drug level above therapeutic	7	25148	215	56832474	222	56857844	73.58	34.66	156.21	是	73.56	485.21	34.65	156.14	是	71.27	33.57	是	6.16	1.83	是	toxicology and therapeutic drug monitoring	毒理学及治疗药物监测	therapeutic drug monitoring analyses	各种治疗药物监测分析	investigations	各类检查	抗抑郁药水平高于治疗量	73.58 ( 34.66 - 156.21 )	73.56 ( 485.21 )	71.27 ( 33.57 )	6.16 ( 1.83 )
reversible airways obstruction	7	25148	431	56832258	438	56857844	36.7	17.39	77.46	是	36.69	239.17	17.39	77.43	是	36.12	17.12	是	5.17	1.71	是	bronchial disorders (excl neoplasms)	支气管系统疾病（不包括肿瘤）	bronchospasm and obstruction	支气管痉挛和阻塞	respiratory, thoracic and mediastinal disorders	呼吸系统、胸及纵隔疾病	可逆性气道阻塞	36.7 ( 17.39 - 77.46 )	36.69 ( 239.17 )	36.12 ( 17.12 )	5.17 ( 1.71 )
pelvic pain	7	25148	16535	56816154	16542	56857844	0.96	0.46	2.01	否	0.96	0.01	0.46	2.01	否	0.96	0.46	否	-0.06	-1.08	否	reproductive tract disorders nec	生殖道疾病（不另分类）	reproductive tract signs and symptoms nec	生殖道症状和体征（不另分类）	reproductive system and breast disorders	生殖系统及乳腺疾病	盆腔疼痛	0.96 ( 0.46 - 2.01 )	0.96 ( 0.01 )	0.96 ( 0.46 )	-0.06 ( -1.08 )
illness	7	25148	82617	56750072	82624	56857844	0.19	0.09	0.4	否	0.19	23.94	0.09	0.4	否	0.19	0.09	否	-2.38	-3.25	否	general system disorders nec	全身系统疾病（不另分类）	general signs and symptoms nec	一般症状和体征（不另分类）	general disorders and administration site conditions	全身性疾病及给药部位各种反应	患病	0.19 ( 0.09 - 0.4 )	0.19 ( 23.94 )	0.19 ( 0.09 )	-2.38 ( -3.25 )
angina pectoris	7	25148	27076	56805613	27083	56857844	0.58	0.28	1.23	否	0.58	2.07	0.28	1.23	否	0.58	0.28	否	-0.78	-1.72	否	coronary artery disorders	冠状动脉类疾病	ischaemic coronary artery disorders	各种缺血性冠状动脉疾病	cardiac disorders	心脏器官疾病	心绞痛	0.58 ( 0.28 - 1.23 )	0.58 ( 2.07 )	0.58 ( 0.28 )	-0.78 ( -1.72 )
spinal osteoarthritis	7	25148	8282	56824407	8289	56857844	1.91	0.91	4.01	否	1.91	3.03	0.91	4.01	否	1.91	0.91	否	0.93	-0.24	否	joint disorders	关节类疾病	osteoarthropathies	各种骨关节病	musculoskeletal and connective tissue disorders	各种肌肉骨骼及结缔组织疾病	脊柱骨关节炎	1.91 ( 0.91 - 4.01 )	1.91 ( 3.03 )	1.91 ( 0.91 )	0.93 ( -0.24 )
vitamin b12 decreased	7	25148	2563	56830126	2570	56857844	6.17	2.94	12.96	是	6.17	30.25	2.94	12.96	是	6.16	2.93	是	2.62	0.88	是	metabolic, nutritional and blood gas investigations	代谢、营养和血气检查	vitamin analyses	维生素分析	investigations	各类检查	维生素 B12 降低	6.17 ( 2.94 - 12.96 )	6.17 ( 30.25 )	6.16 ( 2.93 )	2.62 ( 0.88 )
electric shock sensation	7	25148	2068	56830621	2075	56857844	7.65	3.64	16.07	是	7.65	40.31	3.64	16.06	是	7.63	3.63	是	2.93	1.04	是	neurological disorders nec	神经类疾病（不另分类）	sensory abnormalities nec	各种感觉异常（不另分类）	nervous system disorders	各类神经系统疾病	电击感	7.65 ( 3.64 - 16.07 )	7.65 ( 40.31 )	7.63 ( 3.63 )	2.93 ( 1.04 )
arteriosclerosis	7	25148	8855	56823834	8862	56857844	1.79	0.85	3.75	否	1.79	2.42	0.85	3.75	否	1.79	0.85	否	0.84	-0.32	否	arteriosclerosis, stenosis, vascular insufficiency and necrosis	动脉硬化、狭窄、血管功能不全和坏死	non-site specific necrosis and vascular insufficiency nec	部位不确定的坏死和血管功能障碍（不另分类）	vascular disorders	血管与淋巴管类疾病	动脉硬化	1.79 ( 0.85 - 3.75 )	1.79 ( 2.42 )	1.79 ( 0.85 )	0.84 ( -0.32 )
non-cardiogenic pulmonary oedema	7	25148	880	56831809	887	56857844	17.98	8.54	37.82	是	17.97	111.31	8.54	37.81	是	17.84	8.48	是	4.16	1.5	是	lower respiratory tract disorders (excl obstruction and infection)	下呼吸道疾病（阻塞和感染除外）	pulmonary oedemas	各种肺水肿	respiratory, thoracic and mediastinal disorders	呼吸系统、胸及纵隔疾病	非心源性肺水肿	17.98 ( 8.54 - 37.82 )	17.97 ( 111.31 )	17.84 ( 8.48 )	4.16 ( 1.5 )
exertional rhabdomyolysis	7	25148	16	56832673	23	56857844	988.72	406.72	2403.54	是	988.44	4803.56	406.68	2402.45	是	687.92	282.98	是	9.43	1.81	是	muscle disorders	肌肉类疾病	myopathies	各种肌病	musculoskeletal and connective tissue disorders	各种肌肉骨骼及结缔组织疾病	劳力性横纹肌溶解症	988.72 ( 406.72 - 2403.54 )	988.44 ( 4803.56 )	687.92 ( 282.98 )	9.43 ( 1.81 )
complex regional pain syndrome	6	25149	1420	56831269	1426	56857844	9.55	4.28	21.29	是	9.55	45.71	4.28	21.28	是	9.51	4.26	是	3.25	1.01	是	neurological disorders nec	神经类疾病（不另分类）	sensory abnormalities nec	各种感觉异常（不另分类）	nervous system disorders	各类神经系统疾病	复杂性局部疼痛综合征	9.55 ( 4.28 - 21.29 )	9.55 ( 45.71 )	9.51 ( 4.26 )	3.25 ( 1.01 )
neonatal respiratory distress syndrome	6	25149	3313	56829376	3319	56857844	4.09	1.84	9.12	是	4.09	13.99	1.84	9.11	是	4.09	1.83	否	2.03	0.41	是	neonatal respiratory disorders	各种新生儿呼吸系统疾病	neonatal hypoxic conditions	新生儿缺氧病症	respiratory, thoracic and mediastinal disorders	呼吸系统、胸及纵隔疾病	新生儿呼吸窘迫综合征	4.09 ( 1.84 - 9.12 )	4.09 ( 13.99 )	4.09 ( 1.83 )	2.03 ( 0.41 )
patent ductus arteriosus	6	25149	3816	56828873	3822	56857844	3.55	1.6	7.91	是	3.55	10.99	1.6	7.91	是	3.55	1.59	否	1.83	0.29	是	cardiac and vascular disorders congenital	先天性心血管系统疾病	persistent foetal circulation disorders	持续性胎儿循环异常	congenital, familial and genetic disorders	各种先天性家族性遗传性疾病	动脉导管未闭	3.55 ( 1.6 - 7.91 )	3.55 ( 10.99 )	3.55 ( 1.59 )	1.83 ( 0.29 )
deafness	6	25149	23839	56808850	23845	56857844	0.57	0.26	1.27	否	0.57	1.96	0.26	1.27	否	0.57	0.26	否	-0.81	-1.81	否	hearing disorders	听力障碍类疾病	hearing losses	各种听力丧失	ear and labyrinth disorders	耳及迷路类疾病	耳聋	0.57 ( 0.26 - 1.27 )	0.57 ( 1.96 )	0.57 ( 0.26 )	-0.81 ( -1.81 )
eye movement disorder	6	25149	6311	56826378	6317	56857844	2.15	0.96	4.78	否	2.15	3.68	0.96	4.78	否	2.15	0.96	否	1.1	-0.21	否	ocular neuromuscular disorders	眼神经肌肉类疾病	ocular nerve and muscle disorders	各种眼神经和肌肉疾病	eye disorders	眼器官疾病	眼动障碍	2.15 ( 0.96 - 4.78 )	2.15 ( 3.68 )	2.15 ( 0.96 )	1.1 ( -0.21 )
hypothermia	6	25149	9270	56823419	9276	56857844	1.46	0.66	3.26	否	1.46	0.88	0.66	3.26	否	1.46	0.66	否	0.55	-0.64	否	body temperature conditions	体温状况类	body temperature altered	体温变化	general disorders and administration site conditions	全身性疾病及给药部位各种反应	体温过低	1.46 ( 0.66 - 3.26 )	1.46 ( 0.88 )	1.46 ( 0.66 )	0.55 ( -0.64 )
white blood cell count decreased	6	25149	100098	56732591	100104	56857844	0.14	0.06	0.3	否	0.14	33.17	0.06	0.3	否	0.14	0.06	否	-2.88	-3.78	否	haematology investigations (incl blood groups)	血液类检查（包括血型）	white blood cell analyses	各种白细胞分析	investigations	各类检查	白细胞计数降低	0.14 ( 0.06 - 0.3 )	0.14 ( 33.17 )	0.14 ( 0.06 )	-2.88 ( -3.78 )
ventricular septal defect	6	25149	5450	56827239	5456	56857844	2.49	1.12	5.54	是	2.49	5.33	1.12	5.54	是	2.49	1.12	否	1.31	-0.06	否	cardiac and vascular disorders congenital	先天性心血管系统疾病	cardiac septal defects congenital	先天性心脏间隔缺损	congenital, familial and genetic disorders	各种先天性家族性遗传性疾病	室间隔缺损	2.49 ( 1.12 - 5.54 )	2.49 ( 5.33 )	2.49 ( 1.12 )	1.31 ( -0.06 )
faeces discoloured	6	25149	20052	56812637	20058	56857844	0.68	0.3	1.5	否	0.68	0.93	0.3	1.5	否	0.68	0.3	否	-0.56	-1.59	否	gastrointestinal signs and symptoms	胃肠道系统症状和体征	faecal abnormalities nec	大便异常（不另分类）	gastrointestinal disorders	胃肠系统疾病	粪便变色	0.68 ( 0.3 - 1.5 )	0.68 ( 0.93 )	0.68 ( 0.3 )	-0.56 ( -1.59 )
skin ulcer	6	25149	23685	56809004	23691	56857844	0.57	0.26	1.27	否	0.57	1.92	0.26	1.27	否	0.57	0.26	否	-0.8	-1.8	否	skin and subcutaneous tissue disorders nec	皮肤及皮下组织类疾病（不另分类）	skin and subcutaneous tissue ulcerations	皮肤和皮下组织溃疡	skin and subcutaneous tissue disorders	皮肤及皮下组织类疾病	皮肤溃疡	0.57 ( 0.26 - 1.27 )	0.57 ( 1.92 )	0.57 ( 0.26 )	-0.8 ( -1.8 )
appetite disorder	6	25149	5786	56826903	5792	56857844	2.34	1.05	5.22	是	2.34	4.61	1.05	5.22	是	2.34	1.05	否	1.23	-0.12	否	appetite and general nutritional disorders	食欲及一般性营养障碍	appetite disorders	各种食欲障碍	metabolism and nutrition disorders	代谢及营养类疾病	食欲障碍	2.34 ( 1.05 - 5.22 )	2.34 ( 4.61 )	2.34 ( 1.05 )	1.23 ( -0.12 )
foot deformity	6	25149	10101	56822588	10107	56857844	1.34	0.6	2.99	否	1.34	0.52	0.6	2.99	否	1.34	0.6	否	0.42	-0.74	否	musculoskeletal and connective tissue deformities (incl intervertebral disc disorders)	肌肉骨骼和结缔组织畸形（包括椎间盘疾病）	extremity deformities	各类肢体畸形	musculoskeletal and connective tissue disorders	各种肌肉骨骼及结缔组织疾病	足部变形	1.34 ( 0.6 - 2.99 )	1.34 ( 0.52 )	1.34 ( 0.6 )	0.42 ( -0.74 )
lung neoplasm malignant	6	25149	39017	56793672	39023	56857844	0.35	0.16	0.77	否	0.35	7.36	0.16	0.77	否	0.35	0.16	否	-1.52	-2.47	否	respiratory and mediastinal neoplasms malignant and unspecified	呼吸系统和纵隔恶性及性质不明的肿瘤	respiratory tract and pleural neoplasms malignant cell type unspecified nec	恶性细胞分类不明的呼吸道和胸膜肿瘤（不另分类）	neoplasms benign, malignant and unspecified (incl cysts and polyps)	良性、恶性及性质不明的肿瘤（包括囊状和息肉状）	肺恶性肿瘤	0.35 ( 0.16 - 0.77 )	0.35 ( 7.36 )	0.35 ( 0.16 )	-1.52 ( -2.47 )
myocardial ischaemia	6	25149	10984	56821705	10990	56857844	1.23	0.55	2.75	否	1.23	0.27	0.55	2.75	否	1.23	0.55	否	0.3	-0.84	否	coronary artery disorders	冠状动脉类疾病	ischaemic coronary artery disorders	各种缺血性冠状动脉疾病	cardiac disorders	心脏器官疾病	心肌缺血	1.23 ( 0.55 - 2.75 )	1.23 ( 0.27 )	1.23 ( 0.55 )	0.3 ( -0.84 )
alcohol poisoning	6	25149	2451	56830238	2457	56857844	5.53	2.48	12.33	是	5.53	22.22	2.48	12.32	是	5.52	2.48	是	2.46	0.65	是	exposures, chemical injuries and poisoning	暴露、化学伤和中毒	poisoning and toxicity	中毒与毒性	injury, poisoning and procedural complications	各类损伤、中毒及操作并发症	酒精中毒	5.53 ( 2.48 - 12.33 )	5.53 ( 22.22 )	5.52 ( 2.48 )	2.46 ( 0.65 )
ocular hyperaemia	6	25149	41266	56791423	41272	56857844	0.33	0.15	0.73	否	0.33	8.24	0.15	0.73	否	0.33	0.15	否	-1.61	-2.55	否	ocular infections, irritations and inflammations	眼部感染、刺激及炎症	ocular infections, inflammations and associated manifestations	眼部感染、炎症和相关征象	eye disorders	眼器官疾病	眼充血	0.33 ( 0.15 - 0.73 )	0.33 ( 8.24 )	0.33 ( 0.15 )	-1.61 ( -2.55 )
cervical vertebral fracture	6	25149	3151	56829538	3157	56857844	4.3	1.93	9.59	是	4.3	15.18	1.93	9.58	是	4.3	1.93	否	2.1	0.45	是	bone and joint injuries	骨骼及关节损伤	spinal fractures and dislocations	脊柱骨折和脱臼	injury, poisoning and procedural complications	各类损伤、中毒及操作并发症	颈椎骨折	4.3 ( 1.93 - 9.59 )	4.3 ( 15.18 )	4.3 ( 1.93 )	2.1 ( 0.45 )
motion sickness	6	25149	1760	56830929	1766	56857844	7.7	3.46	17.17	是	7.7	34.87	3.46	17.17	是	7.68	3.44	是	2.94	0.88	是	inner ear and viiith cranial nerve disorders	内耳及第八颅神经类疾病	inner ear signs and symptoms	各种内耳症状和体征	ear and labyrinth disorders	耳及迷路类疾病	晕动病	7.7 ( 3.46 - 17.17 )	7.7 ( 34.87 )	7.68 ( 3.44 )	2.94 ( 0.88 )
colitis	6	25149	33421	56799268	33427	56857844	0.41	0.18	0.9	否	0.41	5.23	0.18	0.9	否	0.41	0.18	否	-1.3	-2.26	否	gastrointestinal inflammatory conditions	胃肠系统炎症	colitis (excl infective)	各种结肠炎（不包括感染性的）	gastrointestinal disorders	胃肠系统疾病	结肠炎	0.41 ( 0.18 - 0.9 )	0.41 ( 5.23 )	0.41 ( 0.18 )	-1.3 ( -2.26 )
dysphemia	6	25149	4088	56828601	4094	56857844	3.32	1.49	7.39	是	3.32	9.69	1.49	7.38	是	3.31	1.49	否	1.73	0.22	是	communication disorders and disturbances	交流异常和混乱	speech articulation and rhythm disturbances	言语清晰度和节律障碍	psychiatric disorders	精神病类	口吃	3.32 ( 1.49 - 7.39 )	3.32 ( 9.69 )	3.31 ( 1.49 )	1.73 ( 0.22 )
cardiac failure congestive	6	25149	77901	56754788	77907	56857844	0.17	0.08	0.39	否	0.17	23.55	0.08	0.39	否	0.17	0.08	否	-2.52	-3.43	否	heart failures	各类心脏衰竭	heart failures nec	各种心衰（不另分类）	cardiac disorders	心脏器官疾病	充血性心力衰竭	0.17 ( 0.08 - 0.39 )	0.17 ( 23.55 )	0.17 ( 0.08 )	-2.52 ( -3.43 )
accident	6	25149	10876	56821813	10882	56857844	1.25	0.56	2.78	否	1.25	0.29	0.56	2.77	否	1.25	0.56	否	0.32	-0.82	否	injuries nec	各种损伤（不另分类）	non-site specific injuries nec	部位不确定的各种损伤（不另分类）	injury, poisoning and procedural complications	各类损伤、中毒及操作并发症	意外事故	1.25 ( 0.56 - 2.78 )	1.25 ( 0.29 )	1.25 ( 0.56 )	0.32 ( -0.82 )
ligament sprain	6	25149	9063	56823626	9069	56857844	1.5	0.67	3.33	否	1.5	0.99	0.67	3.33	否	1.5	0.67	否	0.58	-0.61	否	injuries nec	各种损伤（不另分类）	muscle, tendon and ligament injuries	肌肉、肌腱和韧带损伤	injury, poisoning and procedural complications	各类损伤、中毒及操作并发症	韧带扭伤	1.5 ( 0.67 - 3.33 )	1.5 ( 0.99 )	1.5 ( 0.67 )	0.58 ( -0.61 )
dizziness postural	6	25149	8506	56824183	8512	56857844	1.59	0.72	3.55	否	1.59	1.33	0.72	3.55	否	1.59	0.72	否	0.67	-0.54	否	neurological disorders nec	神经类疾病（不另分类）	neurological signs and symptoms nec	神经学症状和体征（不另分类）	nervous system disorders	各类神经系统疾病	体位性头晕	1.59 ( 0.72 - 3.55 )	1.59 ( 1.33 )	1.59 ( 0.72 )	0.67 ( -0.54 )
tooth fracture	6	25149	10301	56822388	10307	56857844	1.32	0.59	2.93	否	1.32	0.46	0.59	2.93	否	1.32	0.59	否	0.4	-0.76	否	injuries nec	各种损伤（不另分类）	abdominal and gastrointestinal injuries nec	腹部及胃肠道损伤（不另分类）	injury, poisoning and procedural complications	各类损伤、中毒及操作并发症	牙折	1.32 ( 0.59 - 2.93 )	1.32 ( 0.46 )	1.32 ( 0.59 )	0.4 ( -0.76 )
tooth loss	6	25149	19524	56813165	19530	56857844	0.69	0.31	1.55	否	0.69	0.81	0.31	1.55	否	0.69	0.31	否	-0.53	-1.55	否	dental and gingival conditions	牙齿和牙龈类疾病	tooth missing	牙齿缺失	gastrointestinal disorders	胃肠系统疾病	牙齿脱落	0.69 ( 0.31 - 1.55 )	0.69 ( 0.81 )	0.69 ( 0.31 )	-0.53 ( -1.55 )
musculoskeletal chest pain	6	25149	14310	56818379	14316	56857844	0.95	0.43	2.11	否	0.95	0.02	0.43	2.11	否	0.95	0.43	否	-0.08	-1.16	否	musculoskeletal and connective tissue disorders nec	肌肉骨骼和结缔组织疾病（不另分类）	musculoskeletal and connective tissue pain and discomfort	肌肉骨骼和结缔组织的各种疼痛与不适	musculoskeletal and connective tissue disorders	各种肌肉骨骼及结缔组织疾病	胸部肌肉骨骼疼痛	0.95 ( 0.43 - 2.11 )	0.95 ( 0.02 )	0.95 ( 0.43 )	-0.08 ( -1.16 )
sensation of foreign body	6	25149	7523	56825166	7529	56857844	1.8	0.81	4.01	否	1.8	2.14	0.81	4.01	否	1.8	0.81	否	0.85	-0.4	否	general system disorders nec	全身系统疾病（不另分类）	feelings and sensations nec	各种感受与感觉（不另分类）	general disorders and administration site conditions	全身性疾病及给药部位各种反应	异物感	1.8 ( 0.81 - 4.01 )	1.8 ( 2.14 )	1.8 ( 0.81 )	0.85 ( -0.4 )
rhinorrhoea	6	25149	58553	56774136	58559	56857844	0.23	0.1	0.51	否	0.23	15.32	0.1	0.52	否	0.23	0.1	否	-2.11	-3.03	否	respiratory tract signs and symptoms	呼吸道症状和体征	upper respiratory tract signs and symptoms	上呼吸道症状和体征	respiratory, thoracic and mediastinal disorders	呼吸系统、胸及纵隔疾病	流涕	0.23 ( 0.1 - 0.51 )	0.23 ( 15.32 )	0.23 ( 0.1 )	-2.11 ( -3.03 )
back injury	6	25149	9641	56823048	9647	56857844	1.41	0.63	3.13	否	1.41	0.7	0.63	3.13	否	1.41	0.63	否	0.49	-0.68	否	injuries nec	各种损伤（不另分类）	site specific injuries nec	部位确定的各种损伤（不另分类）	injury, poisoning and procedural complications	各类损伤、中毒及操作并发症	背部损伤	1.41 ( 0.63 - 3.13 )	1.41 ( 0.7 )	1.41 ( 0.63 )	0.49 ( -0.68 )
drug dispensing error	6	25149	15271	56817418	15277	56857844	0.89	0.4	1.98	否	0.89	0.09	0.4	1.98	否	0.89	0.4	否	-0.17	-1.24	否								0.89 ( 0.4 - 1.98 )	0.89 ( 0.09 )	0.89 ( 0.4 )	-0.17 ( -1.24 )
psychiatric symptom	6	25149	6855	56825834	6861	56857844	1.98	0.89	4.4	否	1.98	2.9	0.89	4.4	否	1.98	0.89	否	0.98	-0.3	否	psychiatric and behavioural symptoms nec	精神及行为症状（不另分类）	psychiatric symptoms nec	各种精神病症状（不另分类）	psychiatric disorders	精神病类	精神病学症状	1.98 ( 0.89 - 4.4 )	1.98 ( 2.9 )	1.98 ( 0.89 )	0.98 ( -0.3 )
urine output decreased	6	25149	8183	56824506	8189	56857844	1.66	0.74	3.69	否	1.66	1.56	0.74	3.69	否	1.66	0.74	否	0.73	-0.49	否	renal and urinary tract investigations and urinalyses	肾脏、泌尿道检查及尿液分析	urinary tract function analyses nec	泌尿道功能分析（不另分类）	investigations	各类检查	尿排出量降低	1.66 ( 0.74 - 3.69 )	1.66 ( 1.56 )	1.66 ( 0.74 )	0.73 ( -0.49 )
gastric ulcer	6	25149	17641	56815048	17647	56857844	0.77	0.35	1.71	否	0.77	0.42	0.35	1.71	否	0.77	0.35	否	-0.38	-1.42	否	gastrointestinal ulceration and perforation	胃肠溃疡及穿孔	gastric ulcers and perforation	胃部溃疡和穿孔	gastrointestinal disorders	胃肠系统疾病	胃溃疡	0.77 ( 0.35 - 1.71 )	0.77 ( 0.42 )	0.77 ( 0.35 )	-0.38 ( -1.42 )
coeliac disease	6	25149	8674	56824015	8680	56857844	1.56	0.7	3.48	否	1.56	1.22	0.7	3.48	否	1.56	0.7	否	0.64	-0.56	否	malabsorption conditions	吸收不良类疾病	malabsorption syndromes	各种吸收不良综合征	gastrointestinal disorders	胃肠系统疾病	乳糜泻	1.56 ( 0.7 - 3.48 )	1.56 ( 1.22 )	1.56 ( 0.7 )	0.64 ( -0.56 )
personality disorder	6	25149	2330	56830359	2336	56857844	5.82	2.61	12.97	是	5.82	23.88	2.61	12.96	是	5.81	2.61	是	2.54	0.69	是	personality disorders and disturbances in behaviour	人性格异常及行为混乱	personality disorders nec	各种人格障碍（不另分类）	psychiatric disorders	精神病类	人格障碍	5.82 ( 2.61 - 12.97 )	5.82 ( 23.88 )	5.81 ( 2.61 )	2.54 ( 0.69 )
fungal infection	6	25149	30653	56802036	30659	56857844	0.44	0.2	0.98	否	0.44	4.22	0.2	0.98	否	0.44	0.2	否	-1.18	-2.15	否	fungal infectious disorders	真菌感染性疾病	fungal infections nec	各种真菌感染（不另分类）	infections and infestations	感染及侵染类疾病	真菌感染	0.44 ( 0.2 - 0.98 )	0.44 ( 4.22 )	0.44 ( 0.2 )	-1.18 ( -2.15 )
parosmia	6	25149	6874	56825815	6880	56857844	1.97	0.89	4.39	否	1.97	2.87	0.89	4.39	否	1.97	0.89	否	0.98	-0.3	否	cranial nerve disorders (excl neoplasms)	颅神经疾病（不包括肿瘤）	olfactory nerve disorders	各种嗅神经疾病	nervous system disorders	各类神经系统疾病	嗅觉异常	1.97 ( 0.89 - 4.39 )	1.97 ( 2.87 )	1.97 ( 0.89 )	0.98 ( -0.3 )
hepatic pain	6	25149	3939	56828750	3945	56857844	3.44	1.55	7.67	是	3.44	10.38	1.55	7.66	是	3.44	1.54	否	1.78	0.26	是	hepatic and hepatobiliary disorders	肝脏及肝胆类疾病	hepatobiliary signs and symptoms	肝胆症状和体征	hepatobiliary disorders	肝胆系统疾病	肝痛	3.44 ( 1.55 - 7.67 )	3.44 ( 10.38 )	3.44 ( 1.54 )	1.78 ( 0.26 )
visual acuity reduced	6	25149	31801	56800888	31807	56857844	0.43	0.19	0.95	否	0.43	4.63	0.19	0.95	否	0.43	0.19	否	-1.23	-2.2	否	vision disorders	各种视觉障碍	visual impairment and blindness (excl colour blindness)	视觉损害和失明（色盲除外）	eye disorders	眼器官疾病	视力减退	0.43 ( 0.19 - 0.95 )	0.43 ( 4.63 )	0.43 ( 0.19 )	-1.23 ( -2.2 )
cardiac valve disease	6	25149	5407	56827282	5413	56857844	2.51	1.13	5.58	是	2.51	5.43	1.13	5.58	是	2.51	1.12	否	1.33	-0.05	否	cardiac valve disorders	心脏瓣膜类疾病	cardiac valve disorders nec	心脏瓣膜异常（不另分类）	cardiac disorders	心脏器官疾病	心瓣膜疾病	2.51 ( 1.13 - 5.58 )	2.51 ( 5.43 )	2.51 ( 1.12 )	1.33 ( -0.05 )
scoliosis	6	25149	5794	56826895	5800	56857844	2.34	1.05	5.21	是	2.34	4.6	1.05	5.21	是	2.34	1.05	否	1.23	-0.12	否	musculoskeletal and connective tissue deformities (incl intervertebral disc disorders)	肌肉骨骼和结缔组织畸形（包括椎间盘疾病）	spine and neck deformities	脊柱和颈部畸形	musculoskeletal and connective tissue disorders	各种肌肉骨骼及结缔组织疾病	脊柱侧凸	2.34 ( 1.05 - 5.21 )	2.34 ( 4.6 )	2.34 ( 1.05 )	1.23 ( -0.12 )
neurotoxicity	6	25149	15310	56817379	15316	56857844	0.89	0.4	1.97	否	0.89	0.09	0.4	1.97	否	0.89	0.4	否	-0.18	-1.24	否	neurological disorders nec	神经类疾病（不另分类）	nervous system disorders nec	神经系统异常（不另分类）	nervous system disorders	各类神经系统疾病	神经毒性	0.89 ( 0.4 - 1.97 )	0.89 ( 0.09 )	0.89 ( 0.4 )	-0.18 ( -1.24 )
anhedonia	6	25149	25467	56807222	25473	56857844	0.53	0.24	1.18	否	0.53	2.47	0.24	1.18	否	0.53	0.24	否	-0.91	-1.9	否	depressed mood disorders and disturbances	抑郁性心境障碍和混乱	mood alterations with depressive symptoms	伴忧郁症状的情绪变化	psychiatric disorders	精神病类	快感缺乏	0.53 ( 0.24 - 1.18 )	0.53 ( 2.47 )	0.53 ( 0.24 )	-0.91 ( -1.9 )
osteoporosis	6	25149	37941	56794748	37947	56857844	0.36	0.16	0.8	否	0.36	6.94	0.16	0.8	否	0.36	0.16	否	-1.48	-2.44	否	bone disorders (excl congenital and fractures)	骨骼类疾病（不包括先天性疾病及骨折）	metabolic bone disorders	代谢性骨疾病	musculoskeletal and connective tissue disorders	各种肌肉骨骼及结缔组织疾病	骨质疏松症	0.36 ( 0.16 - 0.8 )	0.36 ( 6.94 )	0.36 ( 0.16 )	-1.48 ( -2.44 )
blood sodium decreased	6	25149	17226	56815463	17232	56857844	0.79	0.35	1.75	否	0.79	0.35	0.35	1.75	否	0.79	0.35	否	-0.35	-1.39	否	water, electrolyte and mineral investigations	水、电解质及矿物质的各种检查	mineral and electrolyte analyses	各种矿物质和电解质分析	investigations	各类检查	血钠降低	0.79 ( 0.35 - 1.75 )	0.79 ( 0.35 )	0.79 ( 0.35 )	-0.35 ( -1.39 )
apnoea	6	25149	7258	56825431	7264	56857844	1.87	0.84	4.16	否	1.87	2.42	0.84	4.16	否	1.87	0.84	否	0.9	-0.36	否	respiratory disorders nec	呼吸系统疾病（不另分类）	breathing abnormalities	各种呼吸异常	respiratory, thoracic and mediastinal disorders	呼吸系统、胸及纵隔疾病	呼吸暂停	1.87 ( 0.84 - 4.16 )	1.87 ( 2.42 )	1.87 ( 0.84 )	0.9 ( -0.36 )
haematocrit decreased	6	25149	18479	56814210	18485	56857844	0.73	0.33	1.63	否	0.73	0.58	0.33	1.63	否	0.73	0.33	否	-0.45	-1.48	否	haematology investigations (incl blood groups)	血液类检查（包括血型）	red blood cell analyses	各种红细胞分析	investigations	各类检查	红细胞压积降低	0.73 ( 0.33 - 1.63 )	0.73 ( 0.58 )	0.73 ( 0.33 )	-0.45 ( -1.48 )
bradyphrenia	6	25149	6215	56826474	6221	56857844	2.18	0.98	4.86	否	2.18	3.83	0.98	4.86	否	2.18	0.98	否	1.12	-0.19	否	disturbances in thinking and perception	思维及感知紊乱	thinking disturbances	思维障碍	psychiatric disorders	精神病类	思维迟钝	2.18 ( 0.98 - 4.86 )	2.18 ( 3.83 )	2.18 ( 0.98 )	1.12 ( -0.19 )
rib fracture	6	25149	18892	56813797	18898	56857844	0.72	0.32	1.6	否	0.72	0.67	0.32	1.6	否	0.72	0.32	否	-0.48	-1.51	否	bone and joint injuries	骨骼及关节损伤	thoracic cage fractures and dislocations	胸廓骨折和脱臼	injury, poisoning and procedural complications	各类损伤、中毒及操作并发症	肋骨骨折	0.72 ( 0.32 - 1.6 )	0.72 ( 0.67 )	0.72 ( 0.32 )	-0.48 ( -1.51 )
rash erythematous	6	25149	40406	56792283	40412	56857844	0.34	0.15	0.75	否	0.34	7.9	0.15	0.75	否	0.34	0.15	否	-1.58	-2.52	否	epidermal and dermal conditions	表皮及真皮状况	rashes, eruptions and exanthems nec	出疹、发疹和皮疹（不另分类）	skin and subcutaneous tissue disorders	皮肤及皮下组织类疾病	红色皮疹	0.34 ( 0.15 - 0.75 )	0.34 ( 7.9 )	0.34 ( 0.15 )	-1.58 ( -2.52 )
focal dyscognitive seizures	6	25149	1055	56831634	1061	56857844	12.85	5.76	28.68	是	12.85	65.19	5.76	28.66	是	12.78	5.73	是	3.68	1.16	是	seizures (incl subtypes)	癫痫发作（包括各种亚型）	partial complex seizures	复杂性癫痫小发作	nervous system disorders	各类神经系统疾病	局灶性认知障碍性颠痫发作	12.85 ( 5.76 - 28.68 )	12.85 ( 65.19 )	12.78 ( 5.73 )	3.68 ( 1.16 )
ventricular hypokinesia	6	25149	2983	56829706	2989	56857844	4.55	2.04	10.13	是	4.54	16.55	2.04	10.12	是	4.54	2.04	是	2.18	0.5	是	myocardial disorders	心肌类疾病	myocardial disorders nec	各种心肌疾病（不另分类）	cardiac disorders	心脏器官疾病	心室运动功能减退	4.55 ( 2.04 - 10.13 )	4.54 ( 16.55 )	4.54 ( 2.04 )	2.18 ( 0.5 )
bone disorder	6	25149	17462	56815227	17468	56857844	0.78	0.35	1.73	否	0.78	0.39	0.35	1.73	否	0.78	0.35	否	-0.37	-1.41	否	bone disorders (excl congenital and fractures)	骨骼类疾病（不包括先天性疾病及骨折）	bone disorders nec	各种骨病（不另分类）	musculoskeletal and connective tissue disorders	各种肌肉骨骼及结缔组织疾病	骨骼疾病	0.78 ( 0.35 - 1.73 )	0.78 ( 0.39 )	0.78 ( 0.35 )	-0.37 ( -1.41 )
lower respiratory tract congestion	6	25149	1557	56831132	1563	56857844	8.71	3.91	19.42	是	8.71	40.77	3.91	19.41	是	8.68	3.89	是	3.12	0.96	是	respiratory tract signs and symptoms	呼吸道症状和体征	lower respiratory tract signs and symptoms	下呼吸道症状和体征	respiratory, thoracic and mediastinal disorders	呼吸系统、胸及纵隔疾病	下呼吸道充血	8.71 ( 3.91 - 19.42 )	8.71 ( 40.77 )	8.68 ( 3.89 )	3.12 ( 0.96 )
chest injury	6	25149	1865	56830824	1871	56857844	7.27	3.26	16.2	是	7.27	32.33	3.26	16.2	是	7.25	3.25	是	2.86	0.84	是	injuries nec	各种损伤（不另分类）	chest and respiratory tract injuries nec	胸部和呼吸道损伤（不另分类）	injury, poisoning and procedural complications	各类损伤、中毒及操作并发症	胸部损伤	7.27 ( 3.26 - 16.2 )	7.27 ( 32.33 )	7.25 ( 3.25 )	2.86 ( 0.84 )
psoriasis	6	25149	121195	56711494	121201	56857844	0.11	0.05	0.25	否	0.11	42.4	0.05	0.25	否	0.11	0.05	否	-3.16	-4.05	否	epidermal and dermal conditions	表皮及真皮状况	psoriatic conditions	银屑状况	skin and subcutaneous tissue disorders	皮肤及皮下组织类疾病	银屑病	0.11 ( 0.05 - 0.25 )	0.11 ( 42.4 )	0.11 ( 0.05 )	-3.16 ( -4.05 )
joint effusion	6	25149	6400	56826289	6406	56857844	2.12	0.95	4.72	否	2.12	3.54	0.95	4.72	否	2.12	0.95	否	1.08	-0.22	否	joint disorders	关节类疾病	joint related signs and symptoms	关节相关症状和体征	musculoskeletal and connective tissue disorders	各种肌肉骨骼及结缔组织疾病	关节渗液	2.12 ( 0.95 - 4.72 )	2.12 ( 3.54 )	2.12 ( 0.95 )	1.08 ( -0.22 )
retinal detachment	6	25149	8315	56824374	8321	56857844	1.63	0.73	3.63	否	1.63	1.46	0.73	3.63	否	1.63	0.73	否	0.7	-0.51	否	ocular structural change, deposit and degeneration nec	眼结构改变、沉积及变性（不另分类）	retinal structural change, deposit and degeneration	视网膜结构变化、沉积和变性	eye disorders	眼器官疾病	视网膜脱离	1.63 ( 0.73 - 3.63 )	1.63 ( 1.46 )	1.63 ( 0.73 )	0.7 ( -0.51 )
blood urea decreased	6	25149	1142	56831547	1148	56857844	11.87	5.32	26.49	是	11.87	59.42	5.32	26.48	是	11.81	5.3	是	3.56	1.12	是	renal and urinary tract investigations and urinalyses	肾脏、泌尿道检查及尿液分析	renal function analyses	各种肾功能分析	investigations	各类检查	血尿素降低	11.87 ( 5.32 - 26.49 )	11.87 ( 59.42 )	11.81 ( 5.3 )	3.56 ( 1.12 )
bone density decreased	6	25149	29763	56802926	29769	56857844	0.46	0.2	1.01	否	0.46	3.91	0.2	1.01	否	0.46	0.2	否	-1.13	-2.11	否	musculoskeletal and soft tissue investigations (excl enzyme tests)	各种肌肉骨骼和软组织检查（不包括酶检测）	musculoskeletal and soft tissue imaging procedures	肌肉骨骼和软组织影像学检查	investigations	各类检查	骨密度降低	0.46 ( 0.2 - 1.01 )	0.46 ( 3.91 )	0.46 ( 0.2 )	-1.13 ( -2.11 )
hyperacusis	6	25149	3436	56829253	3442	56857844	3.95	1.77	8.79	是	3.95	13.17	1.77	8.79	是	3.94	1.77	否	1.98	0.38	是	hearing disorders	听力障碍类疾病	hyperacusia	各种听觉过敏	ear and labyrinth disorders	耳及迷路类疾病	听觉过敏	3.95 ( 1.77 - 8.79 )	3.95 ( 13.17 )	3.94 ( 1.77 )	1.98 ( 0.38 )
labelled drug-drug interaction issue	6	25149	1048	56831641	1054	56857844	12.94	5.8	28.87	是	12.93	65.7	5.8	28.86	是	12.87	5.77	是	3.69	1.16	是	medication errors and other product use errors and issues	用药错误及其他产品使用错误和问题	product monitoring errors and issues	各种产品监测错误和问题	injury, poisoning and procedural complications	各类损伤、中毒及操作并发症	说明书注明的药物间相互作用问题	12.94 ( 5.8 - 28.87 )	12.93 ( 65.7 )	12.87 ( 5.77 )	3.69 ( 1.16 )
gastric haemorrhage	6	25149	10948	56821741	10954	56857844	1.24	0.56	2.76	否	1.24	0.27	0.56	2.76	否	1.24	0.56	否	0.31	-0.83	否	gastrointestinal haemorrhages nec	胃肠系统出血（不另分类）	gastric and oesophageal haemorrhages	胃和食管出血	gastrointestinal disorders	胃肠系统疾病	胃出血	1.24 ( 0.56 - 2.76 )	1.24 ( 0.27 )	1.24 ( 0.56 )	0.31 ( -0.83 )
brain fog	6	25149	9697	56822992	9703	56857844	1.4	0.63	3.11	否	1.4	0.68	0.63	3.11	否	1.4	0.63	否	0.48	-0.69	否	neurological disorders nec	神经类疾病（不另分类）	neurological signs and symptoms nec	神经学症状和体征（不另分类）	nervous system disorders	各类神经系统疾病	脑雾	1.4 ( 0.63 - 3.11 )	1.4 ( 0.68 )	1.4 ( 0.63 )	0.48 ( -0.69 )
blood urine present	6	25149	17744	56814945	17750	56857844	0.76	0.34	1.7	否	0.76	0.44	0.34	1.7	否	0.76	0.34	否	-0.39	-1.43	否	renal and urinary tract investigations and urinalyses	肾脏、泌尿道检查及尿液分析	urinalysis nec	各种尿分析（不另分类）	investigations	各类检查	尿中带血	0.76 ( 0.34 - 1.7 )	0.76 ( 0.44 )	0.76 ( 0.34 )	-0.39 ( -1.43 )
narcolepsy	6	25149	1766	56830923	1772	56857844	7.68	3.44	17.11	是	7.68	34.72	3.44	17.11	是	7.65	3.43	是	2.94	0.88	是	sleep disturbances (incl subtypes)	睡眠类障碍（包括各种亚型）	narcolepsy and hypersomnia	发作性睡病和睡眠过度	nervous system disorders	各类神经系统疾病	嗜眠症	7.68 ( 3.44 - 17.11 )	7.68 ( 34.72 )	7.65 ( 3.43 )	2.94 ( 0.88 )
atrial septal defect	5	25150	8027	56824662	8032	56857844	1.41	0.59	3.38	否	1.41	0.59	0.59	3.38	否	1.41	0.59	否	0.49	-0.78	否	cardiac and vascular disorders congenital	先天性心血管系统疾病	cardiac septal defects congenital	先天性心脏间隔缺损	congenital, familial and genetic disorders	各种先天性家族性遗传性疾病	房间隔缺损	1.41 ( 0.59 - 3.38 )	1.41 ( 0.59 )	1.41 ( 0.59 )	0.49 ( -0.78 )
tricuspid valve incompetence	5	25150	7133	56825556	7138	56857844	1.58	0.66	3.81	否	1.58	1.08	0.66	3.81	否	1.58	0.66	否	0.66	-0.65	否	cardiac valve disorders	心脏瓣膜类疾病	tricuspid valvular disorders	三尖瓣异常	cardiac disorders	心脏器官疾病	三尖瓣关闭不全	1.58 ( 0.66 - 3.81 )	1.58 ( 1.08 )	1.58 ( 0.66 )	0.66 ( -0.65 )
tongue disorder	5	25150	6837	56825852	6842	56857844	1.65	0.69	3.97	否	1.65	1.29	0.69	3.97	否	1.65	0.69	否	0.72	-0.6	否	tongue conditions	舌疾病	tongue disorders	舌异常	gastrointestinal disorders	胃肠系统疾病	舌病	1.65 ( 0.69 - 3.97 )	1.65 ( 1.29 )	1.65 ( 0.69 )	0.72 ( -0.6 )
acute respiratory distress syndrome	5	25150	16104	56816585	16109	56857844	0.7	0.29	1.69	否	0.7	0.64	0.29	1.69	否	0.7	0.29	否	-0.51	-1.62	否	lower respiratory tract disorders (excl obstruction and infection)	下呼吸道疾病（阻塞和感染除外）	pulmonary oedemas	各种肺水肿	respiratory, thoracic and mediastinal disorders	呼吸系统、胸及纵隔疾病	急性呼吸窘迫综合征	0.7 ( 0.29 - 1.69 )	0.7 ( 0.64 )	0.7 ( 0.29 )	-0.51 ( -1.62 )
joint injury	5	25150	19600	56813089	19605	56857844	0.58	0.24	1.38	否	0.58	1.56	0.24	1.38	否	0.58	0.24	否	-0.79	-1.87	否	bone and joint injuries	骨骼及关节损伤	bone and joint injuries nec	骨骼及关节损伤（不另分类）	injury, poisoning and procedural complications	各类损伤、中毒及操作并发症	关节损伤	0.58 ( 0.24 - 1.38 )	0.58 ( 1.56 )	0.58 ( 0.24 )	-0.79 ( -1.87 )
hiatus hernia	5	25150	12175	56820514	12180	56857844	0.93	0.39	2.23	否	0.93	0.03	0.39	2.23	否	0.93	0.39	否	-0.11	-1.27	否	abdominal hernias and other abdominal wall conditions	腹部疝及其它腹壁疾病	diaphragmatic hernias	各种膈疝	gastrointestinal disorders	胃肠系统疾病	裂孔疝	0.93 ( 0.39 - 2.23 )	0.93 ( 0.03 )	0.93 ( 0.39 )	-0.11 ( -1.27 )
pulmonary embolism	5	25150	88978	56743711	88983	56857844	0.13	0.05	0.3	否	0.13	30.06	0.05	0.31	否	0.13	0.05	否	-2.98	-3.93	否	pulmonary vascular disorders	肺血管类疾病	pulmonary thrombotic and embolic conditions	肺血栓形成和栓塞病症	respiratory, thoracic and mediastinal disorders	呼吸系统、胸及纵隔疾病	肺栓塞	0.13 ( 0.05 - 0.3 )	0.13 ( 30.06 )	0.13 ( 0.05 )	-2.98 ( -3.93 )
electrocardiogram abnormal	5	25150	7330	56825359	7335	56857844	1.54	0.64	3.7	否	1.54	0.95	0.64	3.7	否	1.54	0.64	否	0.62	-0.68	否	cardiac and vascular investigations (excl enzyme tests)	心血管检查（不包括酶检测）	ecg investigations	各种心电图检查	investigations	各类检查	心电图异常	1.54 ( 0.64 - 3.7 )	1.54 ( 0.95 )	1.54 ( 0.64 )	0.62 ( -0.68 )
tubulointerstitial nephritis	5	25150	17199	56815490	17204	56857844	0.66	0.27	1.58	否	0.66	0.9	0.27	1.58	否	0.66	0.27	否	-0.61	-1.7	否	nephropathies	肾脏类病	nephritis nec	各种肾炎（不另分类）	renal and urinary disorders	肾脏及泌尿系统疾病	小管间质性肾炎	0.66 ( 0.27 - 1.58 )	0.66 ( 0.9 )	0.66 ( 0.27 )	-0.61 ( -1.7 )
glycosylated haemoglobin increased	5	25150	22980	56809709	22985	56857844	0.49	0.2	1.18	否	0.49	2.63	0.2	1.18	否	0.49	0.2	否	-1.02	-2.07	否	metabolic, nutritional and blood gas investigations	代谢、营养和血气检查	carbohydrate tolerance analyses (incl diabetes)	碳水化合物耐受性分析（包括糖尿病）	investigations	各类检查	糖化血红蛋白升高	0.49 ( 0.2 - 1.18 )	0.49 ( 2.63 )	0.49 ( 0.2 )	-1.02 ( -2.07 )
hepatitis c	5	25150	11715	56820974	11720	56857844	0.96	0.4	2.32	否	0.96	0.01	0.4	2.32	否	0.96	0.4	否	-0.05	-1.22	否	viral infectious disorders	病毒感染性疾病	hepatitis virus infections	肝炎病毒感染	infections and infestations	感染及侵染类疾病	丙型肝炎	0.96 ( 0.4 - 2.32 )	0.96 ( 0.01 )	0.96 ( 0.4 )	-0.05 ( -1.22 )
violence-related symptom	5	25150	1499	56831190	1504	56857844	7.54	3.13	18.14	是	7.54	28.25	3.13	18.13	是	7.51	3.12	是	2.91	0.67	是	personality disorders and disturbances in behaviour	人性格异常及行为混乱	behaviour and socialisation disturbances	行为和社会关系障碍	psychiatric disorders	精神病类	暴力相关症状	7.54 ( 3.13 - 18.14 )	7.54 ( 28.25 )	7.51 ( 3.12 )	2.91 ( 0.67 )
intervertebral disc disorder	5	25150	4041	56828648	4046	56857844	2.8	1.16	6.72	是	2.8	5.76	1.16	6.72	是	2.79	1.16	否	1.48	-0.07	否	musculoskeletal and connective tissue deformities (incl intervertebral disc disorders)	肌肉骨骼和结缔组织畸形（包括椎间盘疾病）	intervertebral disc disorders nec	各种椎间盘疾病（不另分类）	musculoskeletal and connective tissue disorders	各种肌肉骨骼及结缔组织疾病	椎间盘疾病	2.8 ( 1.16 - 6.72 )	2.8 ( 5.76 )	2.79 ( 1.16 )	1.48 ( -0.07 )
impaired gastric emptying	5	25150	8621	56824068	8626	56857844	1.31	0.55	3.15	否	1.31	0.37	0.55	3.15	否	1.31	0.55	否	0.39	-0.86	否	gastrointestinal motility and defaecation conditions	胃肠运动及排便状况	gastrointestinal atonic and hypomotility disorders nec	各种胃肠道弛缓和动力不足性疾病（不另分类）	gastrointestinal disorders	胃肠系统疾病	胃排空障碍	1.31 ( 0.55 - 3.15 )	1.31 ( 0.37 )	1.31 ( 0.55 )	0.39 ( -0.86 )
lumbar spinal stenosis	5	25150	2779	56829910	2784	56857844	4.07	1.69	9.78	是	4.06	11.53	1.69	9.77	是	4.06	1.69	否	2.02	0.25	是	musculoskeletal and connective tissue deformities (incl intervertebral disc disorders)	肌肉骨骼和结缔组织畸形（包括椎间盘疾病）	spine and neck deformities	脊柱和颈部畸形	musculoskeletal and connective tissue disorders	各种肌肉骨骼及结缔组织疾病	腰椎管狭窄	4.07 ( 1.69 - 9.78 )	4.06 ( 11.53 )	4.06 ( 1.69 )	2.02 ( 0.25 )
visual field defect	5	25150	6693	56825996	6698	56857844	1.69	0.7	4.06	否	1.69	1.4	0.7	4.06	否	1.69	0.7	否	0.75	-0.58	否	vision disorders	各种视觉障碍	visual field disorders	视野障碍	eye disorders	眼器官疾病	视野缺损	1.69 ( 0.7 - 4.06 )	1.69 ( 1.4 )	1.69 ( 0.7 )	0.75 ( -0.58 )
wheezing	5	25150	51790	56780899	51795	56857844	0.22	0.09	0.52	否	0.22	14.03	0.09	0.52	否	0.22	0.09	否	-2.2	-3.17	否	bronchial disorders (excl neoplasms)	支气管系统疾病（不包括肿瘤）	bronchospasm and obstruction	支气管痉挛和阻塞	respiratory, thoracic and mediastinal disorders	呼吸系统、胸及纵隔疾病	哮鸣	0.22 ( 0.09 - 0.52 )	0.22 ( 14.03 )	0.22 ( 0.09 )	-2.2 ( -3.17 )
akinesia	5	25150	1905	56830784	1910	56857844	5.93	2.47	14.27	是	5.93	20.44	2.47	14.26	是	5.92	2.46	是	2.56	0.52	是	movement disorders (incl parkinsonism)	运动障碍类（包括帕金森病）	dyskinesias and movement disorders nec	运动障碍和运动失调（不另分类）	nervous system disorders	各类神经系统疾病	运动不能	5.93 ( 2.47 - 14.27 )	5.93 ( 20.44 )	5.92 ( 2.46 )	2.56 ( 0.52 )
sleep terror	5	25150	3848	56828841	3853	56857844	2.94	1.22	7.06	是	2.94	6.37	1.22	7.06	是	2.93	1.22	否	1.55	-0.03	否	sleep disorders and disturbances	睡眠异常和混乱	parasomnias	各种异睡症	psychiatric disorders	精神病类	睡惊症	2.94 ( 1.22 - 7.06 )	2.94 ( 6.37 )	2.93 ( 1.22 )	1.55 ( -0.03 )
melaena	5	25150	20505	56812184	20510	56857844	0.55	0.23	1.32	否	0.55	1.83	0.23	1.32	否	0.55	0.23	否	-0.86	-1.93	否	gastrointestinal haemorrhages nec	胃肠系统出血（不另分类）	non-site specific gastrointestinal haemorrhages	部位不明的胃肠出血	gastrointestinal disorders	胃肠系统疾病	黑便	0.55 ( 0.23 - 1.32 )	0.55 ( 1.83 )	0.55 ( 0.23 )	-0.86 ( -1.93 )
hypothyroidism	5	25150	28626	56804063	28631	56857844	0.39	0.16	0.95	否	0.39	4.64	0.16	0.95	否	0.39	0.16	否	-1.34	-2.37	否	thyroid gland disorders	甲状腺类疾病	thyroid hypofunction disorders	各种甲状腺机能减退疾病	endocrine disorders	内分泌系统疾病	甲状腺功能减退症	0.39 ( 0.16 - 0.95 )	0.39 ( 4.64 )	0.39 ( 0.16 )	-1.34 ( -2.37 )
persecutory delusion	5	25150	2243	56830446	2248	56857844	5.04	2.09	12.11	是	5.04	16.14	2.09	12.11	是	5.03	2.09	是	2.33	0.41	是	disturbances in thinking and perception	思维及感知紊乱	delusional symptoms	妄想综合征	psychiatric disorders	精神病类	被害妄想	5.04 ( 2.09 - 12.11 )	5.04 ( 16.14 )	5.03 ( 2.09 )	2.33 ( 0.41 )
emotional poverty	5	25150	1587	56831102	1592	56857844	7.12	2.96	17.13	是	7.12	26.21	2.96	17.12	是	7.1	2.95	是	2.83	0.64	是	mood disorders and disturbances nec	心境障碍和混乱（不另分类）	emotional and mood disturbances nec	情感和情绪障碍（不另分类）	psychiatric disorders	精神病类	情绪贫乏	7.12 ( 2.96 - 17.13 )	7.12 ( 26.21 )	7.1 ( 2.95 )	2.83 ( 0.64 )
food allergy	5	25150	6305	56826384	6310	56857844	1.79	0.75	4.31	否	1.79	1.75	0.75	4.31	否	1.79	0.75	否	0.84	-0.52	否	allergic conditions	过敏类反应	allergies to foods, food additives, drugs and other chemicals	对食物、食物添加剂、药物和其他化学物的过敏	immune system disorders	免疫系统疾病	食物过敏	1.79 ( 0.75 - 4.31 )	1.79 ( 1.75 )	1.79 ( 0.75 )	0.84 ( -0.52 )
neurological symptom	5	25150	5132	56827557	5137	56857844	2.2	0.92	5.29	否	2.2	3.27	0.92	5.29	否	2.2	0.92	否	1.14	-0.3	否	neurological disorders nec	神经类疾病（不另分类）	neurological signs and symptoms nec	神经学症状和体征（不另分类）	nervous system disorders	各类神经系统疾病	神经病学症状	2.2 ( 0.92 - 5.29 )	2.2 ( 3.27 )	2.2 ( 0.92 )	1.14 ( -0.3 )
bacterial infection	5	25150	16641	56816048	16646	56857844	0.68	0.28	1.63	否	0.68	0.76	0.28	1.63	否	0.68	0.28	否	-0.56	-1.66	否	bacterial infectious disorders	细菌感染性疾病	bacterial infections nec	各种细菌感染（不另分类）	infections and infestations	感染及侵染类疾病	细菌性感染	0.68 ( 0.28 - 1.63 )	0.68 ( 0.76 )	0.68 ( 0.28 )	-0.56 ( -1.66 )
tenderness	5	25150	9654	56823035	9659	56857844	1.17	0.49	2.81	否	1.17	0.12	0.49	2.81	否	1.17	0.49	否	0.23	-0.99	否	general system disorders nec	全身系统疾病（不另分类）	pain and discomfort nec	疼痛和不适（不另分类）	general disorders and administration site conditions	全身性疾病及给药部位各种反应	触痛	1.17 ( 0.49 - 2.81 )	1.17 ( 0.12 )	1.17 ( 0.49 )	0.23 ( -0.99 )
dyspnoea exertional	5	25150	33969	56798720	33974	56857844	0.33	0.14	0.8	否	0.33	6.7	0.14	0.8	否	0.33	0.14	否	-1.59	-2.6	否	respiratory disorders nec	呼吸系统疾病（不另分类）	breathing abnormalities	各种呼吸异常	respiratory, thoracic and mediastinal disorders	呼吸系统、胸及纵隔疾病	劳力性呼吸困难	0.33 ( 0.14 - 0.8 )	0.33 ( 6.7 )	0.33 ( 0.14 )	-1.59 ( -2.6 )
gout	5	25150	16523	56816166	16528	56857844	0.68	0.28	1.64	否	0.68	0.73	0.28	1.64	否	0.68	0.28	否	-0.55	-1.65	否	purine and pyrimidine metabolism disorders	嘌呤及嘧啶代谢异常	disorders of purine metabolism	嘌呤代谢异常	metabolism and nutrition disorders	代谢及营养类疾病	痛风	0.68 ( 0.28 - 1.64 )	0.68 ( 0.73 )	0.68 ( 0.28 )	-0.55 ( -1.65 )
blood glucose fluctuation	5	25150	10177	56822512	10182	56857844	1.11	0.46	2.67	否	1.11	0.05	0.46	2.67	否	1.11	0.46	否	0.15	-1.05	否	metabolic, nutritional and blood gas investigations	代谢、营养和血气检查	carbohydrate tolerance analyses (incl diabetes)	碳水化合物耐受性分析（包括糖尿病）	investigations	各类检查	血葡萄糖波动	1.11 ( 0.46 - 2.67 )	1.11 ( 0.05 )	1.11 ( 0.46 )	0.15 ( -1.05 )
orgasm abnormal	5	25150	758	56831931	763	56857844	14.91	6.19	35.92	是	14.9	64.43	6.19	35.91	是	14.81	6.15	是	3.89	0.98	是	sexual dysfunctions, disturbances and gender identity disorders	性功能障碍、异常及性认同异常	orgasmic disorders and disturbances	性高潮障碍和失调	psychiatric disorders	精神病类	性高潮异常	14.91 ( 6.19 - 35.92 )	14.9 ( 64.43 )	14.81 ( 6.15 )	3.89 ( 0.98 )
knee arthroplasty	5	25150	18045	56814644	18050	56857844	0.63	0.26	1.5	否	0.63	1.12	0.26	1.5	否	0.63	0.26	否	-0.68	-1.76	否	bone and joint therapeutic procedures	骨和关节治疗类操作	joint therapeutic procedures	关节治疗类操作	surgical and medical procedures	各种手术及医疗操作	膝关节成形术	0.63 ( 0.26 - 1.5 )	0.63 ( 1.12 )	0.63 ( 0.26 )	-0.68 ( -1.76 )
tendon disorder	5	25150	6037	56826652	6042	56857844	1.87	0.78	4.5	否	1.87	2.03	0.78	4.5	否	1.87	0.78	否	0.9	-0.47	否	tendon, ligament and cartilage disorders	肌腱、韧带及软骨疾病	tendon disorders	各种肌腱疾病	musculoskeletal and connective tissue disorders	各种肌肉骨骼及结缔组织疾病	肌腱病变	1.87 ( 0.78 - 4.5 )	1.87 ( 2.03 )	1.87 ( 0.78 )	0.9 ( -0.47 )
obsessive thoughts	5	25150	1673	56831016	1678	56857844	6.75	2.81	16.25	是	6.75	24.43	2.81	16.24	是	6.74	2.8	是	2.75	0.6	是	anxiety disorders and symptoms	焦虑症及症状	obsessive-compulsive disorders and symptoms	各种强迫症及症状	psychiatric disorders	精神病类	强迫性思考	6.75 ( 2.81 - 16.25 )	6.75 ( 24.43 )	6.74 ( 2.8 )	2.75 ( 0.6 )
dry eye	5	25150	41511	56791178	41516	56857844	0.27	0.11	0.65	否	0.27	9.74	0.11	0.65	否	0.27	0.11	否	-1.88	-2.87	否	eye disorders nec	眼类疾病（不另分类）	lacrimation disorders	泪液分泌类疾病	eye disorders	眼器官疾病	干眼	0.27 ( 0.11 - 0.65 )	0.27 ( 9.74 )	0.27 ( 0.11 )	-1.88 ( -2.87 )
knee operation	5	25150	8564	56824125	8569	56857844	1.32	0.55	3.17	否	1.32	0.39	0.55	3.17	否	1.32	0.55	否	0.4	-0.85	否	bone and joint therapeutic procedures	骨和关节治疗类操作	joint therapeutic procedures	关节治疗类操作	surgical and medical procedures	各种手术及医疗操作	膝关节手术	1.32 ( 0.55 - 3.17 )	1.32 ( 0.39 )	1.32 ( 0.55 )	0.4 ( -0.85 )
body temperature fluctuation	5	25150	1959	56830730	1964	56857844	5.77	2.4	13.87	是	5.77	19.65	2.4	13.87	是	5.75	2.39	是	2.52	0.5	是	physical examination and organ system status topics	体检和器官系统状态主题	physical examination procedures and organ system status	体检步骤和器官系统状态	investigations	各类检查	体温波动	5.77 ( 2.4 - 13.87 )	5.77 ( 19.65 )	5.75 ( 2.39 )	2.52 ( 0.5 )
hyperventilation	5	25150	5352	56827337	5357	56857844	2.11	0.88	5.07	否	2.11	2.92	0.88	5.07	否	2.11	0.88	否	1.08	-0.35	否	respiratory disorders nec	呼吸系统疾病（不另分类）	breathing abnormalities	各种呼吸异常	respiratory, thoracic and mediastinal disorders	呼吸系统、胸及纵隔疾病	换气过度	2.11 ( 0.88 - 5.07 )	2.11 ( 2.92 )	2.11 ( 0.88 )	1.08 ( -0.35 )
caesarean section	5	25150	10972	56821717	10977	56857844	1.03	0.43	2.47	否	1.03	0	0.43	2.47	否	1.03	0.43	否	0.04	-1.14	否	obstetric and gynaecological therapeutic procedures	妇产科治疗类操作	obstetric therapeutic procedures	产科治疗类操作	surgical and medical procedures	各种手术及医疗操作	剖宫产	1.03 ( 0.43 - 2.47 )	1.03 ( 0 )	1.03 ( 0.43 )	0.04 ( -1.14 )
hypoaesthesia oral	5	25150	13913	56818776	13918	56857844	0.81	0.34	1.95	否	0.81	0.22	0.34	1.95	否	0.81	0.34	否	-0.3	-1.43	否	oral soft tissue conditions	口腔软组织类疾病	oral soft tissue signs and symptoms	口部软组织症状和体征	gastrointestinal disorders	胃肠系统疾病	口腔感觉减退	0.81 ( 0.34 - 1.95 )	0.81 ( 0.22 )	0.81 ( 0.34 )	-0.3 ( -1.43 )
tardive dyskinesia	5	25150	27433	56805256	27438	56857844	0.41	0.17	0.99	否	0.41	4.2	0.17	0.99	否	0.41	0.17	否	-1.28	-2.31	否	movement disorders (incl parkinsonism)	运动障碍类（包括帕金森病）	dyskinesias and movement disorders nec	运动障碍和运动失调（不另分类）	nervous system disorders	各类神经系统疾病	迟发性运动障碍	0.41 ( 0.17 - 0.99 )	0.41 ( 4.2 )	0.41 ( 0.17 )	-1.28 ( -2.31 )
pallor	5	25150	25366	56807323	25371	56857844	0.45	0.19	1.07	否	0.45	3.45	0.19	1.07	否	0.45	0.19	否	-1.17	-2.21	否	vascular disorders nec	血管疾病（不另分类）	site specific vascular disorders nec	特定部位血管疾病（不另分类）	vascular disorders	血管与淋巴管类疾病	苍白	0.45 ( 0.19 - 1.07 )	0.45 ( 3.45 )	0.45 ( 0.19 )	-1.17 ( -2.21 )
initial insomnia	5	25150	9375	56823314	9380	56857844	1.21	0.5	2.9	否	1.2	0.17	0.5	2.9	否	1.2	0.5	否	0.27	-0.96	否	sleep disorders and disturbances	睡眠异常和混乱	disturbances in initiating and maintaining sleep	入睡和睡眠障碍	psychiatric disorders	精神病类	入睡困难	1.21 ( 0.5 - 2.9 )	1.2 ( 0.17 )	1.2 ( 0.5 )	0.27 ( -0.96 )
cystitis	5	25150	29893	56802796	29898	56857844	0.38	0.16	0.91	否	0.38	5.12	0.16	0.91	否	0.38	0.16	否	-1.4	-2.42	否	infections - pathogen unspecified	感染 - 未指明病原	urinary tract infections	各种尿路感染	infections and infestations	感染及侵染类疾病	膀胱炎	0.38 ( 0.16 - 0.91 )	0.38 ( 5.12 )	0.38 ( 0.16 )	-1.4 ( -2.42 )
inappropriate schedule of drug administration	5	25150	71171	56761518	71176	56857844	0.16	0.07	0.38	否	0.16	22.32	0.07	0.38	否	0.16	0.07	否	-2.65	-3.62	否								0.16 ( 0.07 - 0.38 )	0.16 ( 22.32 )	0.16 ( 0.07 )	-2.65 ( -3.62 )
mouth ulceration	5	25150	19073	56813616	19078	56857844	0.59	0.25	1.42	否	0.59	1.4	0.25	1.42	否	0.59	0.25	否	-0.76	-1.83	否	oral soft tissue conditions	口腔软组织类疾病	stomatitis and ulceration	口腔黏膜炎和溃疡	gastrointestinal disorders	胃肠系统疾病	口腔溃疡	0.59 ( 0.25 - 1.42 )	0.59 ( 1.4 )	0.59 ( 0.25 )	-0.76 ( -1.83 )
skin burning sensation	5	25150	65822	56766867	65827	56857844	0.17	0.07	0.41	否	0.17	20.01	0.07	0.41	否	0.17	0.07	否	-2.54	-3.51	否	epidermal and dermal conditions	表皮及真皮状况	dermal and epidermal conditions nec	各种表皮和真皮病症（不另分类）	skin and subcutaneous tissue disorders	皮肤及皮下组织类疾病	皮肤烧灼感	0.17 ( 0.07 - 0.41 )	0.17 ( 20.01 )	0.17 ( 0.07 )	-2.54 ( -3.51 )
dissociation	5	25150	6150	56826539	6155	56857844	1.84	0.76	4.42	否	1.84	1.9	0.76	4.41	否	1.84	0.76	否	0.88	-0.49	否	dissociative disorders	各种分离性障碍	dissociative states	分离状态	psychiatric disorders	精神病类	分裂	1.84 ( 0.76 - 4.42 )	1.84 ( 1.9 )	1.84 ( 0.76 )	0.88 ( -0.49 )
lacrimation increased	5	25150	26607	56806082	26612	56857844	0.42	0.18	1.02	否	0.42	3.9	0.18	1.02	否	0.42	0.18	否	-1.24	-2.27	否	eye disorders nec	眼类疾病（不另分类）	lacrimation disorders	泪液分泌类疾病	eye disorders	眼器官疾病	流泪增加	0.42 ( 0.18 - 1.02 )	0.42 ( 3.9 )	0.42 ( 0.18 )	-1.24 ( -2.27 )
exfoliative rash	5	25150	2428	56830261	2433	56857844	4.65	1.93	11.19	是	4.65	14.31	1.93	11.19	是	4.65	1.93	否	2.22	0.35	是	epidermal and dermal conditions	表皮及真皮状况	exfoliative conditions	表皮脱落状况	skin and subcutaneous tissue disorders	皮肤及皮下组织类疾病	剥脱性皮疹	4.65 ( 1.93 - 11.19 )	4.65 ( 14.31 )	4.65 ( 1.93 )	2.22 ( 0.35 )
dental caries	5	25150	10222	56822467	10227	56857844	1.11	0.46	2.66	否	1.11	0.05	0.46	2.66	否	1.11	0.46	否	0.14	-1.06	否	dental and gingival conditions	牙齿和牙龈类疾病	dental and periodontal infections and inflammations	牙齿和牙周感染及炎症	gastrointestinal disorders	胃肠系统疾病	龋齿	1.11 ( 0.46 - 2.66 )	1.11 ( 0.05 )	1.11 ( 0.46 )	0.14 ( -1.06 )
wound	5	25150	23239	56809450	23244	56857844	0.49	0.2	1.17	否	0.49	2.72	0.2	1.17	否	0.49	0.2	否	-1.04	-2.09	否	injuries nec	各种损伤（不另分类）	non-site specific injuries nec	部位不确定的各种损伤（不另分类）	injury, poisoning and procedural complications	各类损伤、中毒及操作并发症	伤口	0.49 ( 0.2 - 1.17 )	0.49 ( 2.72 )	0.49 ( 0.2 )	-1.04 ( -2.09 )
drooling	5	25150	6202	56826487	6207	56857844	1.82	0.76	4.38	否	1.82	1.85	0.76	4.38	否	1.82	0.76	否	0.86	-0.5	否	neurological disorders nec	神经类疾病（不另分类）	neurological signs and symptoms nec	神经学症状和体征（不另分类）	nervous system disorders	各类神经系统疾病	流涎	1.82 ( 0.76 - 4.38 )	1.82 ( 1.85 )	1.82 ( 0.76 )	0.86 ( -0.5 )
heart rate irregular	5	25150	21357	56811332	21362	56857844	0.53	0.22	1.27	否	0.53	2.1	0.22	1.27	否	0.53	0.22	否	-0.92	-1.98	否	cardiac and vascular investigations (excl enzyme tests)	心血管检查（不包括酶检测）	heart rate and pulse investigations	心率和脉搏检查	investigations	各类检查	心率不规则	0.53 ( 0.22 - 1.27 )	0.53 ( 2.1 )	0.53 ( 0.22 )	-0.92 ( -1.98 )
sinus congestion	5	25150	12493	56820196	12498	56857844	0.9	0.38	2.17	否	0.9	0.05	0.38	2.17	否	0.9	0.38	否	-0.15	-1.3	否	upper respiratory tract disorders (excl infections)	上呼吸道疾病（不包括感染）	paranasal sinus disorders (excl infections and neoplasms)	副鼻窦疾病（不包括感染和肿瘤）	respiratory, thoracic and mediastinal disorders	呼吸系统、胸及纵隔疾病	鼻窦充血	0.9 ( 0.38 - 2.17 )	0.9 ( 0.05 )	0.9 ( 0.38 )	-0.15 ( -1.3 )
neutropenia	5	25150	123082	56709607	123087	56857844	0.09	0.04	0.22	否	0.09	45.03	0.04	0.22	否	0.09	0.04	否	-3.45	-4.39	否	white blood cell disorders	白血球类疾病	neutropenias	各种嗜中性白细胞减少症	blood and lymphatic system disorders	血液及淋巴系统疾病	中性粒细胞减少症	0.09 ( 0.04 - 0.22 )	0.09 ( 45.03 )	0.09 ( 0.04 )	-3.45 ( -4.39 )
pulmonary oedema	5	25150	41406	56791283	41411	56857844	0.27	0.11	0.66	否	0.27	9.7	0.11	0.66	否	0.27	0.11	否	-1.87	-2.87	否	lower respiratory tract disorders (excl obstruction and infection)	下呼吸道疾病（阻塞和感染除外）	pulmonary oedemas	各种肺水肿	respiratory, thoracic and mediastinal disorders	呼吸系统、胸及纵隔疾病	肺水肿	0.27 ( 0.11 - 0.66 )	0.27 ( 9.7 )	0.27 ( 0.11 )	-1.87 ( -2.87 )
inappropriate affect	5	25150	1509	56831180	1514	56857844	7.49	3.11	18.02	是	7.49	28.01	3.11	18.01	是	7.46	3.1	是	2.9	0.66	是	mood disorders and disturbances nec	心境障碍和混乱（不另分类）	affect alterations nec	情感变化（不另分类）	psychiatric disorders	精神病类	不当的情感表现	7.49 ( 3.11 - 18.02 )	7.49 ( 28.01 )	7.46 ( 3.1 )	2.9 ( 0.66 )
vulvovaginal candidiasis	5	25150	1175	56831514	1180	56857844	9.62	3.99	23.15	是	9.61	38.43	3.99	23.14	是	9.58	3.98	是	3.26	0.8	是	fungal infectious disorders	真菌感染性疾病	candida infections	各种念珠菌感染	infections and infestations	感染及侵染类疾病	外阴阴道念珠菌病	9.62 ( 3.99 - 23.15 )	9.61 ( 38.43 )	9.58 ( 3.98 )	3.26 ( 0.8 )
listless	5	25150	3042	56829647	3047	56857844	3.71	1.54	8.93	是	3.71	9.9	1.54	8.93	是	3.71	1.54	否	1.89	0.17	是	mood disorders and disturbances nec	心境障碍和混乱（不另分类）	mood disorders nec	心境障碍性疾病（不另分类）	psychiatric disorders	精神病类	倦怠	3.71 ( 1.54 - 8.93 )	3.71 ( 9.9 )	3.71 ( 1.54 )	1.89 ( 0.17 )
femur fracture	5	25150	29087	56803602	29092	56857844	0.39	0.16	0.93	否	0.39	4.82	0.16	0.93	否	0.39	0.16	否	-1.36	-2.39	否	bone and joint injuries	骨骼及关节损伤	limb fractures and dislocations	四肢骨折与脱位	injury, poisoning and procedural complications	各类损伤、中毒及操作并发症	股骨骨折	0.39 ( 0.16 - 0.93 )	0.39 ( 4.82 )	0.39 ( 0.16 )	-1.36 ( -2.39 )
rotator cuff syndrome	5	25150	12184	56820505	12189	56857844	0.93	0.39	2.23	否	0.93	0.03	0.39	2.23	否	0.93	0.39	否	-0.11	-1.27	否	joint disorders	关节类疾病	joint related disorders nec	各种关节相关疾病（不另分类）	musculoskeletal and connective tissue disorders	各种肌肉骨骼及结缔组织疾病	肩袖综合征	0.93 ( 0.39 - 2.23 )	0.93 ( 0.03 )	0.93 ( 0.39 )	-0.11 ( -1.27 )
bacteraemia	5	25150	10579	56822110	10584	56857844	1.07	0.44	2.57	否	1.07	0.02	0.44	2.57	否	1.07	0.44	否	0.09	-1.1	否	infections - pathogen unspecified	感染 - 未指明病原	sepsis, bacteraemia, viraemia and fungaemia nec	脓毒症、菌血症、病毒血症和真菌血症（不另分类）	infections and infestations	感染及侵染类疾病	菌血症	1.07 ( 0.44 - 2.57 )	1.07 ( 0.02 )	1.07 ( 0.44 )	0.09 ( -1.1 )
ascites	5	25150	26979	56805710	26984	56857844	0.42	0.17	1.01	否	0.42	4.04	0.17	1.01	否	0.42	0.17	否	-1.26	-2.29	否	peritoneal and retroperitoneal conditions	腹膜及腹后膜类疾病	peritoneal and retroperitoneal disorders	腹膜和腹膜后疾病	gastrointestinal disorders	胃肠系统疾病	腹水	0.42 ( 0.17 - 1.01 )	0.42 ( 4.04 )	0.42 ( 0.17 )	-1.26 ( -2.29 )
anaphylactic shock	5	25150	22981	56809708	22986	56857844	0.49	0.2	1.18	否	0.49	2.63	0.2	1.18	否	0.49	0.2	否	-1.02	-2.07	否	allergic conditions	过敏类反应	anaphylactic and anaphylactoid responses	速发严重过敏反应与类过敏反应	immune system disorders	免疫系统疾病	过敏性休克	0.49 ( 0.2 - 1.18 )	0.49 ( 2.63 )	0.49 ( 0.2 )	-1.02 ( -2.07 )
injection site erythema	5	25150	112999	56719690	113004	56857844	0.1	0.04	0.24	否	0.1	40.59	0.04	0.24	否	0.1	0.04	否	-3.32	-4.27	否	administration site reactions	给药部位各种反应	injection site reactions	注射部位各种反应	general disorders and administration site conditions	全身性疾病及给药部位各种反应	注射部位红斑	0.1 ( 0.04 - 0.24 )	0.1 ( 40.59 )	0.1 ( 0.04 )	-3.32 ( -4.27 )
eyelid myoclonus	5	25150	79	56832610	84	56857844	143.02	57.92	353.16	是	142.99	663.04	57.92	353.04	是	134.54	54.49	是	7.07	1.31	是	ocular neuromuscular disorders	眼神经肌肉类疾病	eyelid movement disorders	各种眼睑运动障碍	eye disorders	眼器官疾病	眼睑肌阵挛	143.02 ( 57.92 - 353.16 )	142.99 ( 663.04 )	134.54 ( 54.49 )	7.07 ( 1.31 )
disinhibition	5	25150	1487	56831202	1492	56857844	7.6	3.16	18.28	是	7.6	28.55	3.16	18.28	是	7.57	3.15	是	2.92	0.67	是	personality disorders and disturbances in behaviour	人性格异常及行为混乱	behaviour and socialisation disturbances	行为和社会关系障碍	psychiatric disorders	精神病类	抑制解除	7.6 ( 3.16 - 18.28 )	7.6 ( 28.55 )	7.57 ( 3.15 )	2.92 ( 0.67 )
dysgraphia	5	25150	6205	56826484	6210	56857844	1.82	0.76	4.38	否	1.82	1.85	0.76	4.38	否	1.82	0.76	否	0.86	-0.5	否	neurological disorders nec	神经类疾病（不另分类）	cortical dysfunction nec	皮质功能异常（不另分类）	nervous system disorders	各类神经系统疾病	书写困难	1.82 ( 0.76 - 4.38 )	1.82 ( 1.85 )	1.82 ( 0.76 )	0.86 ( -0.5 )
akathisia	5	25150	12653	56820036	12658	56857844	0.89	0.37	2.15	否	0.89	0.06	0.37	2.15	否	0.89	0.37	否	-0.16	-1.32	否	movement disorders (incl parkinsonism)	运动障碍类（包括帕金森病）	dyskinesias and movement disorders nec	运动障碍和运动失调（不另分类）	nervous system disorders	各类神经系统疾病	静坐不能	0.89 ( 0.37 - 2.15 )	0.89 ( 0.06 )	0.89 ( 0.37 )	-0.16 ( -1.32 )
no adverse event	5	25150	161352	56671337	161357	56857844	0.07	0.03	0.17	否	0.07	61.94	0.03	0.17	否	0.07	0.03	否	-3.84	-4.77	否	general system disorders nec	全身系统疾病（不另分类）	adverse effect absent	没有不良反应	general disorders and administration site conditions	全身性疾病及给药部位各种反应	无不良事件	0.07 ( 0.03 - 0.17 )	0.07 ( 61.94 )	0.07 ( 0.03 )	-3.84 ( -4.77 )
psoriatic arthropathy	5	25150	34657	56798032	34662	56857844	0.33	0.14	0.78	否	0.33	6.97	0.14	0.78	否	0.33	0.14	否	-1.62	-2.62	否	joint disorders	关节类疾病	psoriatic arthropathies	银屑病关节病	musculoskeletal and connective tissue disorders	各种肌肉骨骼及结缔组织疾病	银屑病关节炎	0.33 ( 0.14 - 0.78 )	0.33 ( 6.97 )	0.33 ( 0.14 )	-1.62 ( -2.62 )
urosepsis	5	25150	8422	56824267	8427	56857844	1.34	0.56	3.22	否	1.34	0.43	0.56	3.22	否	1.34	0.56	否	0.42	-0.84	否	infections - pathogen unspecified	感染 - 未指明病原	sepsis, bacteraemia, viraemia and fungaemia nec	脓毒症、菌血症、病毒血症和真菌血症（不另分类）	infections and infestations	感染及侵染类疾病	尿脓毒症	1.34 ( 0.56 - 3.22 )	1.34 ( 0.43 )	1.34 ( 0.56 )	0.42 ( -0.84 )
coronary artery stenosis	5	25150	4762	56827927	4767	56857844	2.37	0.99	5.7	否	2.37	3.96	0.99	5.7	否	2.37	0.99	否	1.25	-0.23	否	coronary artery disorders	冠状动脉类疾病	coronary artery disorders nec	各种冠状动脉疾病（不另分类）	cardiac disorders	心脏器官疾病	冠状动脉狭窄	2.37 ( 0.99 - 5.7 )	2.37 ( 3.96 )	2.37 ( 0.99 )	1.25 ( -0.23 )
prostatism	5	25150	135	56832554	140	56857844	83.69	34.28	204.36	是	83.68	393.86	34.28	204.28	是	80.72	33.06	是	6.33	1.29	是	prostatic disorders (excl infections and inflammations)	前列腺疾病（不包括感染和炎症）	prostatic signs, symptoms and disorders nec	前列腺症状、体征和疾病（不另分类）	reproductive system and breast disorders	生殖系统及乳腺疾病	前列腺慢性病	83.69 ( 34.28 - 204.36 )	83.68 ( 393.86 )	80.72 ( 33.06 )	6.33 ( 1.29 )
pancytopenia	5	25150	50762	56781927	50767	56857844	0.22	0.09	0.53	否	0.22	13.59	0.09	0.53	否	0.22	0.09	否	-2.17	-3.15	否	anaemias nonhaemolytic and marrow depression	非溶血性贫血及骨髓抑制	marrow depression and hypoplastic anaemias	骨髓抑制和增生不良性贫血	blood and lymphatic system disorders	血液及淋巴系统疾病	全血细胞减少症	0.22 ( 0.09 - 0.53 )	0.22 ( 13.59 )	0.22 ( 0.09 )	-2.17 ( -3.15 )
heparin-induced thrombocytopenia	5	25150	4525	56828164	4530	56857844	2.5	1.04	6	是	2.5	4.48	1.04	6	是	2.49	1.04	否	1.32	-0.18	否	platelet disorders	血小板类疾病	thrombocytopenias	各种血小板减少症	blood and lymphatic system disorders	血液及淋巴系统疾病	肝素诱导性血小板减少症	2.5 ( 1.04 - 6 )	2.5 ( 4.48 )	2.49 ( 1.04 )	1.32 ( -0.18 )
hangover	5	25150	3339	56829350	3344	56857844	3.38	1.41	8.14	是	3.38	8.38	1.41	8.13	是	3.38	1.41	否	1.76	0.1	是	general system disorders nec	全身系统疾病（不另分类）	feelings and sensations nec	各种感受与感觉（不另分类）	general disorders and administration site conditions	全身性疾病及给药部位各种反应	延续效应	3.38 ( 1.41 - 8.14 )	3.38 ( 8.38 )	3.38 ( 1.41 )	1.76 ( 0.1 )
pancreatitis acute	5	25150	20156	56812533	20161	56857844	0.56	0.23	1.35	否	0.56	1.72	0.23	1.35	否	0.56	0.23	否	-0.84	-1.9	否	exocrine pancreas conditions	胰腺外分泌疾病	acute and chronic pancreatitis	急性及慢性胰腺炎	gastrointestinal disorders	胃肠系统疾病	急性胰腺炎	0.56 ( 0.23 - 1.35 )	0.56 ( 1.72 )	0.56 ( 0.23 )	-0.84 ( -1.9 )
drug withdrawal syndrome neonatal	5	25150	14552	56818137	14557	56857844	0.78	0.32	1.87	否	0.78	0.32	0.32	1.87	否	0.78	0.32	否	-0.37	-1.49	否	therapeutic and nontherapeutic effects (excl toxicity)	治疗性及非治疗性反应类（不包括毒性）	withdrawal and rebound effects	各种停药与反弹效应	general disorders and administration site conditions	全身性疾病及给药部位各种反应	新生儿药物戒断综合征	0.78 ( 0.32 - 1.87 )	0.78 ( 0.32 )	0.78 ( 0.32 )	-0.37 ( -1.49 )
gait inability	5	25150	28713	56803976	28718	56857844	0.39	0.16	0.95	否	0.39	4.68	0.16	0.95	否	0.39	0.16	否	-1.35	-2.37	否	general system disorders nec	全身系统疾病（不另分类）	gait disturbances	行走障碍	general disorders and administration site conditions	全身性疾病及给药部位各种反应	步态无力	0.39 ( 0.16 - 0.95 )	0.39 ( 4.68 )	0.39 ( 0.16 )	-1.35 ( -2.37 )
nephropathy toxic	5	25150	9902	56822787	9907	56857844	1.14	0.47	2.74	否	1.14	0.09	0.47	2.74	否	1.14	0.47	否	0.19	-1.02	否	nephropathies	肾脏类病	nephropathies and tubular disorders nec	肾病和肾小管疾病（不另分类）	renal and urinary disorders	肾脏及泌尿系统疾病	中毒性肾病	1.14 ( 0.47 - 2.74 )	1.14 ( 0.09 )	1.14 ( 0.47 )	0.19 ( -1.02 )
lymphoedema	5	25150	6225	56826464	6230	56857844	1.81	0.76	4.36	否	1.81	1.83	0.76	4.36	否	1.81	0.75	否	0.86	-0.5	否	lymphatic vessel disorders	淋巴管疾病	lymphoedemas	各种淋巴水肿	vascular disorders	血管与淋巴管类疾病	淋巴水肿	1.81 ( 0.76 - 4.36 )	1.81 ( 1.83 )	1.81 ( 0.75 )	0.86 ( -0.5 )
radial nerve palsy	5	25150	330	56832359	335	56857844	34.24	14.16	82.81	是	34.23	158.9	14.16	82.78	是	33.74	13.95	是	5.08	1.2	是	peripheral neuropathies	外周神经类疾病	mononeuropathies	各种单神经病	nervous system disorders	各类神经系统疾病	桡神经麻痹	34.24 ( 14.16 - 82.81 )	34.23 ( 158.9 )	33.74 ( 13.95 )	5.08 ( 1.2 )
osteoporosis postmenopausal	5	25150	124	56832565	129	56857844	91.12	37.26	222.8	是	91.1	428.29	37.26	222.72	是	87.61	35.83	是	6.45	1.3	是	bone disorders (excl congenital and fractures)	骨骼类疾病（不包括先天性疾病及骨折）	metabolic bone disorders	代谢性骨疾病	musculoskeletal and connective tissue disorders	各种肌肉骨骼及结缔组织疾病	绝经后骨质疏松症	91.12 ( 37.26 - 222.8 )	91.1 ( 428.29 )	87.61 ( 35.83 )	6.45 ( 1.3 )
muscle strain	5	25150	8062	56824627	8067	56857844	1.4	0.58	3.37	否	1.4	0.57	0.58	3.37	否	1.4	0.58	否	0.49	-0.79	否	injuries nec	各种损伤（不另分类）	muscle, tendon and ligament injuries	肌肉、肌腱和韧带损伤	injury, poisoning and procedural complications	各类损伤、中毒及操作并发症	肌肉拉伤	1.4 ( 0.58 - 3.37 )	1.4 ( 0.57 )	1.4 ( 0.58 )	0.49 ( -0.79 )
peripheral nerve lesion	5	25150	305	56832384	310	56857844	37.04	15.31	89.65	是	37.04	172.5	15.31	89.62	是	36.46	15.06	是	5.19	1.21	是	peripheral neuropathies	外周神经类疾病	mononeuropathies	各种单神经病	nervous system disorders	各类神经系统疾病	周围神经病损	37.04 ( 15.31 - 89.65 )	37.04 ( 172.5 )	36.46 ( 15.06 )	5.19 ( 1.21 )
blood iron decreased	5	25150	10485	56822204	10490	56857844	1.08	0.45	2.59	否	1.08	0.03	0.45	2.59	否	1.08	0.45	否	0.11	-1.09	否	water, electrolyte and mineral investigations	水、电解质及矿物质的各种检查	mineral and electrolyte analyses	各种矿物质和电解质分析	investigations	各类检查	血铁降低	1.08 ( 0.45 - 2.59 )	1.08 ( 0.03 )	1.08 ( 0.45 )	0.11 ( -1.09 )
vertebral lesion	5	25150	462	56832227	467	56857844	24.46	10.13	59.04	是	24.45	111.26	10.13	59.02	是	24.2	10.02	是	4.6	1.13	是	bone disorders (excl congenital and fractures)	骨骼类疾病（不包括先天性疾病及骨折）	bone disorders nec	各种骨病（不另分类）	musculoskeletal and connective tissue disorders	各种肌肉骨骼及结缔组织疾病	椎骨病损	24.46 ( 10.13 - 59.04 )	24.45 ( 111.26 )	24.2 ( 10.02 )	4.6 ( 1.13 )
micturition disorder	5	25150	3219	56829470	3224	56857844	3.51	1.46	8.44	是	3.51	8.96	1.46	8.44	是	3.51	1.46	否	1.81	0.13	是	urinary tract signs and symptoms	各种泌尿道体征和症状	bladder and urethral symptoms	膀胱和尿道症状	renal and urinary disorders	肾脏及泌尿系统疾病	排尿障碍	3.51 ( 1.46 - 8.44 )	3.51 ( 8.96 )	3.51 ( 1.46 )	1.81 ( 0.13 )
postoperative delirium	5	25150	147	56832542	152	56857844	76.86	31.52	187.43	是	76.85	361.99	31.52	187.36	是	74.35	30.49	是	6.22	1.29	是	procedural related injuries and complications nec	操作相关伤害与并发症（不另分类）	neurological and psychiatric procedural complications	神经学和精神病学操作并发症	injury, poisoning and procedural complications	各类损伤、中毒及操作并发症	术后谵妄	76.86 ( 31.52 - 187.43 )	76.85 ( 361.99 )	74.35 ( 30.49 )	6.22 ( 1.29 )
bradypnoea	5	25150	2400	56830289	2405	56857844	4.71	1.96	11.32	是	4.71	14.57	1.96	11.32	是	4.7	1.95	否	2.23	0.36	是	respiratory disorders nec	呼吸系统疾病（不另分类）	breathing abnormalities	各种呼吸异常	respiratory, thoracic and mediastinal disorders	呼吸系统、胸及纵隔疾病	呼吸徐缓	4.71 ( 1.96 - 11.32 )	4.71 ( 14.57 )	4.7 ( 1.95 )	2.23 ( 0.36 )
glaucoma	5	25150	17703	56814986	17708	56857844	0.64	0.27	1.53	否	0.64	1.03	0.27	1.53	否	0.64	0.27	否	-0.65	-1.74	否	glaucoma and ocular hypertension	青光眼及高眼压	glaucomas (excl congenital)	各种青光眼（不包括先天性）	eye disorders	眼器官疾病	青光眼	0.64 ( 0.27 - 1.53 )	0.64 ( 1.03 )	0.64 ( 0.27 )	-0.65 ( -1.74 )
left ventricular dysfunction	5	25150	6110	56826579	6115	56857844	1.85	0.77	4.44	否	1.85	1.95	0.77	4.44	否	1.85	0.77	否	0.89	-0.48	否	myocardial disorders	心肌类疾病	myocardial disorders nec	各种心肌疾病（不另分类）	cardiac disorders	心脏器官疾病	左心室功能障碍	1.85 ( 0.77 - 4.44 )	1.85 ( 1.95 )	1.85 ( 0.77 )	0.89 ( -0.48 )
electroencephalogram abnormal	5	25150	2862	56829827	2867	56857844	3.95	1.64	9.49	是	3.95	10.98	1.64	9.49	是	3.94	1.64	否	1.98	0.22	是	neurological, special senses and psychiatric investigations	神经、特殊感觉和精神病检查	neurologic diagnostic procedures	神经系统诊断性检查	investigations	各类检查	脑电图异常	3.95 ( 1.64 - 9.49 )	3.95 ( 10.98 )	3.94 ( 1.64 )	1.98 ( 0.22 )
blood albumin decreased	5	25150	7266	56825423	7271	56857844	1.55	0.65	3.74	否	1.55	0.99	0.65	3.74	否	1.55	0.65	否	0.64	-0.67	否	protein and chemistry analyses nec	蛋白分析及化检（不另分类）	protein analyses nec	蛋白分析（不另分类）	investigations	各类检查	血白蛋白降低	1.55 ( 0.65 - 3.74 )	1.55 ( 0.99 )	1.55 ( 0.65 )	0.64 ( -0.67 )
multiple drug overdose intentional	5	25150	3197	56829492	3202	56857844	3.53	1.47	8.5	是	3.53	9.07	1.47	8.49	是	3.53	1.47	否	1.82	0.13	是								3.53 ( 1.47 - 8.5 )	3.53 ( 9.07 )	3.53 ( 1.47 )	1.82 ( 0.13 )
drug exposure during pregnancy	5	25150	32822	56799867	32827	56857844	0.34	0.14	0.83	否	0.34	6.25	0.14	0.83	否	0.34	0.14	否	-1.54	-2.55	否								0.34 ( 0.14 - 0.83 )	0.34 ( 6.25 )	0.34 ( 0.14 )	-1.54 ( -2.55 )
congenital anomaly	4	25151	7055	56825634	7059	56857844	1.28	0.48	3.41	否	1.28	0.25	0.48	3.41	否	1.28	0.48	否	0.36	-1.01	否	congenital and hereditary disorders nec	先天性及遗传性疾病（不另分类）	congenital disorders nec	各种先天性疾病（不另分类）	congenital, familial and genetic disorders	各种先天性家族性遗传性疾病	先天性异常	1.28 ( 0.48 - 3.41 )	1.28 ( 0.25 )	1.28 ( 0.48 )	0.36 ( -1.01 )
low density lipoprotein increased	4	25151	6963	56825726	6967	56857844	1.3	0.49	3.46	否	1.3	0.27	0.49	3.46	否	1.3	0.49	否	0.38	-1	否	lipid analyses	脂质分析类检验	cholesterol analyses	胆固醇各项分析	investigations	各类检查	低密度脂蛋白升高	1.3 ( 0.49 - 3.46 )	1.3 ( 0.27 )	1.3 ( 0.49 )	0.38 ( -1 )
sleep talking	4	25151	1596	56831093	1600	56857844	5.66	2.12	15.11	是	5.66	15.32	2.12	15.1	是	5.65	2.12	是	2.5	0.26	是	sleep disorders and disturbances	睡眠异常和混乱	parasomnias	各种异睡症	psychiatric disorders	精神病类	梦话	5.66 ( 2.12 - 15.11 )	5.66 ( 15.32 )	5.65 ( 2.12 )	2.5 ( 0.26 )
panic disorder	4	25151	3616	56829073	3620	56857844	2.5	0.94	6.66	否	2.5	3.59	0.94	6.66	否	2.5	0.94	否	1.32	-0.35	否	anxiety disorders and symptoms	焦虑症及症状	panic attacks and disorders	惊恐发作和惊恐障碍	psychiatric disorders	精神病类	惊恐障碍	2.5 ( 0.94 - 6.66 )	2.5 ( 3.59 )	2.5 ( 0.94 )	1.32 ( -0.35 )
duodenal ulcer	4	25151	6467	56826222	6471	56857844	1.4	0.52	3.72	否	1.4	0.45	0.52	3.72	否	1.4	0.52	否	0.48	-0.92	否	gastrointestinal ulceration and perforation	胃肠溃疡及穿孔	duodenal ulcers and perforation	十二指肠溃疡和穿孔	gastrointestinal disorders	胃肠系统疾病	十二指肠溃疡	1.4 ( 0.52 - 3.72 )	1.4 ( 0.45 )	1.4 ( 0.52 )	0.48 ( -0.92 )
psychotic behaviour	4	25151	972	56831717	976	56857844	9.3	3.48	24.83	是	9.3	29.5	3.48	24.82	是	9.26	3.47	是	3.21	0.51	是	schizophrenia and other psychotic disorders	精神分裂症和其他精神疾病	psychotic disorder nec	精神类疾病（不另分类）	psychiatric disorders	精神病类	精神病性行为	9.3 ( 3.48 - 24.83 )	9.3 ( 29.5 )	9.26 ( 3.47 )	3.21 ( 0.51 )
throat irritation	4	25151	40447	56792242	40451	56857844	0.22	0.08	0.6	否	0.22	10.8	0.08	0.6	否	0.22	0.08	否	-2.16	-3.21	否	respiratory tract signs and symptoms	呼吸道症状和体征	upper respiratory tract signs and symptoms	上呼吸道症状和体征	respiratory, thoracic and mediastinal disorders	呼吸系统、胸及纵隔疾病	咽喉刺激	0.22 ( 0.08 - 0.6 )	0.22 ( 10.8 )	0.22 ( 0.08 )	-2.16 ( -3.21 )
faecal incontinence	4	25151	4742	56827947	4746	56857844	1.91	0.71	5.08	否	1.91	1.72	0.72	5.08	否	1.91	0.71	否	0.93	-0.6	否								1.91 ( 0.71 - 5.08 )	1.91 ( 1.72 )	1.91 ( 0.71 )	0.93 ( -0.6 )
otitis media	4	25151	3048	56829641	3052	56857844	2.97	1.11	7.91	是	2.96	5.2	1.11	7.9	是	2.96	1.11	否	1.57	-0.2	否	infections - pathogen unspecified	感染 - 未指明病原	ear infections	各种耳部感染	infections and infestations	感染及侵染类疾病	中耳炎	2.97 ( 1.11 - 7.91 )	2.96 ( 5.2 )	2.96 ( 1.11 )	1.57 ( -0.2 )
pre-existing condition improved	4	25151	6112	56826577	6116	56857844	1.48	0.55	3.94	否	1.48	0.62	0.55	3.94	否	1.48	0.55	否	0.56	-0.86	否	general system disorders nec	全身系统疾病（不另分类）	general signs and symptoms nec	一般症状和体征（不另分类）	general disorders and administration site conditions	全身性疾病及给药部位各种反应	基础病病情改善	1.48 ( 0.55 - 3.94 )	1.48 ( 0.62 )	1.48 ( 0.55 )	0.56 ( -0.86 )
oral mucosal blistering	4	25151	5923	56826766	5927	56857844	1.53	0.57	4.07	否	1.53	0.72	0.57	4.07	否	1.53	0.57	否	0.61	-0.83	否	oral soft tissue conditions	口腔软组织类疾病	oral soft tissue signs and symptoms	口部软组织症状和体征	gastrointestinal disorders	胃肠系统疾病	口腔粘膜起疱	1.53 ( 0.57 - 4.07 )	1.53 ( 0.72 )	1.53 ( 0.57 )	0.61 ( -0.83 )
alcohol use	4	25151	3449	56829240	3453	56857844	2.62	0.98	6.99	否	2.62	4	0.98	6.98	是	2.62	0.98	否	1.39	-0.31	否	lifestyle issues	生活方式问题	alcohol product use	酒精类产品的使用	social circumstances	社会环境	饮酒	2.62 ( 0.98 - 6.99 )	2.62 ( 4 )	2.62 ( 0.98 )	1.39 ( -0.31 )
acute coronary syndrome	4	25151	7918	56824771	7922	56857844	1.14	0.43	3.04	否	1.14	0.07	0.43	3.04	否	1.14	0.43	否	0.19	-1.14	否	coronary artery disorders	冠状动脉类疾病	ischaemic coronary artery disorders	各种缺血性冠状动脉疾病	cardiac disorders	心脏器官疾病	急性冠脉综合征	1.14 ( 0.43 - 3.04 )	1.14 ( 0.07 )	1.14 ( 0.43 )	0.19 ( -1.14 )
upper limb fracture	4	25151	18775	56813914	18779	56857844	0.48	0.18	1.28	否	0.48	2.24	0.18	1.28	否	0.48	0.18	否	-1.05	-2.19	否	bone and joint injuries	骨骼及关节损伤	limb fractures and dislocations	四肢骨折与脱位	injury, poisoning and procedural complications	各类损伤、中毒及操作并发症	上肢骨折	0.48 ( 0.18 - 1.28 )	0.48 ( 2.24 )	0.48 ( 0.18 )	-1.05 ( -2.19 )
ear swelling	4	25151	1893	56830796	1897	56857844	4.77	1.79	12.74	是	4.77	11.91	1.79	12.73	是	4.77	1.79	否	2.25	0.15	是	aural disorders nec	听觉疾病（不另分类）	ear disorders nec	各种耳部疾病（不另分类）	ear and labyrinth disorders	耳及迷路类疾病	耳肿	4.77 ( 1.79 - 12.74 )	4.77 ( 11.91 )	4.77 ( 1.79 )	2.25 ( 0.15 )
creatinine renal clearance decreased	4	25151	3542	56829147	3546	56857844	2.55	0.96	6.8	否	2.55	3.77	0.96	6.8	否	2.55	0.96	否	1.35	-0.33	否	renal and urinary tract investigations and urinalyses	肾脏、泌尿道检查及尿液分析	renal function analyses	各种肾功能分析	investigations	各类检查	肾肌酐清除率降低	2.55 ( 0.96 - 6.8 )	2.55 ( 3.77 )	2.55 ( 0.96 )	1.35 ( -0.33 )
muscle contractions involuntary	4	25151	3293	56829396	3297	56857844	2.74	1.03	7.32	是	2.74	4.43	1.03	7.32	是	2.74	1.03	否	1.46	-0.27	否	neuromuscular disorders	神经肌肉类疾病	neuromuscular disorders nec	各种神经性肌肉疾病（不另分类）	nervous system disorders	各类神经系统疾病	肌肉不自主收缩	2.74 ( 1.03 - 7.32 )	2.74 ( 4.43 )	2.74 ( 1.03 )	1.46 ( -0.27 )
pneumonitis	4	25151	24067	56808622	24071	56857844	0.38	0.14	1	否	0.38	4.16	0.14	1	否	0.38	0.14	否	-1.41	-2.51	否	lower respiratory tract disorders (excl obstruction and infection)	下呼吸道疾病（阻塞和感染除外）	lower respiratory tract inflammatory and immunologic conditions	下呼吸道炎症和免疫病症	respiratory, thoracic and mediastinal disorders	呼吸系统、胸及纵隔疾病	肺部炎症	0.38 ( 0.14 - 1 )	0.38 ( 4.16 )	0.38 ( 0.14 )	-1.41 ( -2.51 )
loss of personal independence in daily activities	4	25151	40779	56791910	40783	56857844	0.22	0.08	0.59	否	0.22	10.94	0.08	0.59	否	0.22	0.08	否	-2.17	-3.22	否	lifestyle issues	生活方式问题	disability issues	残疾问题	social circumstances	社会环境	日常活动自理能力丧失	0.22 ( 0.08 - 0.59 )	0.22 ( 10.94 )	0.22 ( 0.08 )	-2.17 ( -3.22 )
blindness	4	25151	36958	56795731	36962	56857844	0.24	0.09	0.65	否	0.24	9.34	0.09	0.65	否	0.24	0.09	否	-2.03	-3.09	否	vision disorders	各种视觉障碍	visual impairment and blindness (excl colour blindness)	视觉损害和失明（色盲除外）	eye disorders	眼器官疾病	失明	0.24 ( 0.09 - 0.65 )	0.24 ( 9.34 )	0.24 ( 0.09 )	-2.03 ( -3.09 )
renal cancer	4	25151	47043	56785646	47047	56857844	0.19	0.07	0.51	否	0.19	13.6	0.07	0.51	否	0.19	0.07	否	-2.38	-3.42	否	renal and urinary tract neoplasms malignant and unspecified	肾脏和泌尿道恶性及性质不明的肿瘤	renal neoplasms malignant	各种恶性肾脏肿瘤	neoplasms benign, malignant and unspecified (incl cysts and polyps)	良性、恶性及性质不明的肿瘤（包括囊状和息肉状）	肾癌	0.19 ( 0.07 - 0.51 )	0.19 ( 13.6 )	0.19 ( 0.07 )	-2.38 ( -3.42 )
autonomic nervous system imbalance	4	25151	2541	56830148	2545	56857844	3.56	1.33	9.49	是	3.56	7.34	1.33	9.48	是	3.55	1.33	否	1.83	-0.06	否	neuromuscular disorders	神经肌肉类疾病	autonomic nervous system disorders	植物神经系统疾病	nervous system disorders	各类神经系统疾病	自主神经系统功能失调	3.56 ( 1.33 - 9.49 )	3.56 ( 7.34 )	3.55 ( 1.33 )	1.83 ( -0.06 )
labile blood pressure	4	25151	1106	56831583	1110	56857844	8.17	3.06	21.81	是	8.17	25.08	3.06	21.81	是	8.15	3.05	是	3.03	0.45	是	decreased and nonspecific blood pressure disorders and shock	血压降低和性质不明的血压异常及休克	blood pressure disorders nec	血压疾病（不另分类）	vascular disorders	血管与淋巴管类疾病	不稳定血压	8.17 ( 3.06 - 21.81 )	8.17 ( 25.08 )	8.15 ( 3.05 )	3.03 ( 0.45 )
pancreatic carcinoma	4	25151	27646	56805043	27650	56857844	0.33	0.12	0.87	否	0.33	5.55	0.12	0.87	否	0.33	0.12	否	-1.61	-2.69	否	gastrointestinal neoplasms malignant and unspecified	胃肠道恶性及性质不明的肿瘤	pancreatic neoplasms malignant (excl islet cell and carcinoid)	胰腺恶性肿瘤（不包括胰岛细胞瘤和类癌瘤）	neoplasms benign, malignant and unspecified (incl cysts and polyps)	良性、恶性及性质不明的肿瘤（包括囊状和息肉状）	胰腺癌	0.33 ( 0.12 - 0.87 )	0.33 ( 5.55 )	0.33 ( 0.12 )	-1.61 ( -2.69 )
monoplegia	4	25151	4043	56828646	4047	56857844	2.24	0.84	5.96	否	2.24	2.73	0.84	5.96	否	2.23	0.84	否	1.16	-0.45	否	movement disorders (incl parkinsonism)	运动障碍类（包括帕金森病）	paralysis and paresis (excl cranial nerve)	瘫痪和轻瘫（不包括颅神经）	nervous system disorders	各类神经系统疾病	单瘫	2.24 ( 0.84 - 5.96 )	2.24 ( 2.73 )	2.23 ( 0.84 )	1.16 ( -0.45 )
parkinsonism	4	25151	8789	56823900	8793	56857844	1.03	0.39	2.74	否	1.03	0	0.39	2.74	否	1.03	0.39	否	0.04	-1.26	否	movement disorders (incl parkinsonism)	运动障碍类（包括帕金森病）	parkinson's disease and parkinsonism	帕金森病和帕金森综合征	nervous system disorders	各类神经系统疾病	帕金森综合征	1.03 ( 0.39 - 2.74 )	1.03 ( 0 )	1.03 ( 0.39 )	0.04 ( -1.26 )
gallbladder disorder	4	25151	16722	56815967	16726	56857844	0.54	0.2	1.44	否	0.54	1.56	0.2	1.44	否	0.54	0.2	否	-0.89	-2.04	否	gallbladder disorders	胆囊类疾病	gallbladder disorders nec	各种胆囊疾病（不另分类）	hepatobiliary disorders	肝胆系统疾病	胆囊病变	0.54 ( 0.2 - 1.44 )	0.54 ( 1.56 )	0.54 ( 0.2 )	-0.89 ( -2.04 )
skin irritation	4	25151	43064	56789625	43068	56857844	0.21	0.08	0.56	否	0.21	11.91	0.08	0.56	否	0.21	0.08	否	-2.25	-3.29	否	epidermal and dermal conditions	表皮及真皮状况	dermatitis and eczema	皮炎和湿疹	skin and subcutaneous tissue disorders	皮肤及皮下组织类疾病	皮肤刺激	0.21 ( 0.08 - 0.56 )	0.21 ( 11.91 )	0.21 ( 0.08 )	-2.25 ( -3.29 )
spinal pain	4	25151	10862	56821827	10866	56857844	0.83	0.31	2.22	否	0.83	0.14	0.31	2.22	否	0.83	0.31	否	-0.27	-1.51	否	bone disorders (excl congenital and fractures)	骨骼类疾病（不包括先天性疾病及骨折）	bone related signs and symptoms	骨相关症状和体征	musculoskeletal and connective tissue disorders	各种肌肉骨骼及结缔组织疾病	脊柱疼痛	0.83 ( 0.31 - 2.22 )	0.83 ( 0.14 )	0.83 ( 0.31 )	-0.27 ( -1.51 )
wrist fracture	4	25151	11112	56821577	11116	56857844	0.81	0.31	2.17	否	0.81	0.17	0.31	2.17	否	0.81	0.31	否	-0.3	-1.53	否	bone and joint injuries	骨骼及关节损伤	limb fractures and dislocations	四肢骨折与脱位	injury, poisoning and procedural complications	各类损伤、中毒及操作并发症	腕部骨折	0.81 ( 0.31 - 2.17 )	0.81 ( 0.17 )	0.81 ( 0.31 )	-0.3 ( -1.53 )
concussion	4	25151	7087	56825602	7091	56857844	1.28	0.48	3.4	否	1.28	0.24	0.48	3.4	否	1.28	0.48	否	0.35	-1.02	否	injuries nec	各种损伤（不另分类）	cerebral injuries nec	大脑损伤（不另分类）	injury, poisoning and procedural complications	各类损伤、中毒及操作并发症	脑震荡	1.28 ( 0.48 - 3.4 )	1.28 ( 0.24 )	1.28 ( 0.48 )	0.35 ( -1.02 )
localised infection	4	25151	22398	56810291	22402	56857844	0.4	0.15	1.07	否	0.4	3.53	0.15	1.08	否	0.4	0.15	否	-1.31	-2.42	否	infections - pathogen unspecified	感染 - 未指明病原	infections nec	各种感染（不另分类）	infections and infestations	感染及侵染类疾病	局部感染	0.4 ( 0.15 - 1.07 )	0.4 ( 3.53 )	0.4 ( 0.15 )	-1.31 ( -2.42 )
feelings of worthlessness	4	25151	1264	56831425	1268	56857844	7.15	2.68	19.08	是	7.15	21.09	2.68	19.08	是	7.13	2.67	是	2.83	0.39	是	depressed mood disorders and disturbances	抑郁性心境障碍和混乱	mood alterations with depressive symptoms	伴忧郁症状的情绪变化	psychiatric disorders	精神病类	无价值感	7.15 ( 2.68 - 19.08 )	7.15 ( 21.09 )	7.13 ( 2.67 )	2.83 ( 0.39 )
malnutrition	4	25151	9959	56822730	9963	56857844	0.91	0.34	2.42	否	0.91	0.04	0.34	2.42	否	0.91	0.34	否	-0.14	-1.4	否	appetite and general nutritional disorders	食欲及一般性营养障碍	general nutritional disorders nec	一般性营养障碍（不另分类）	metabolism and nutrition disorders	代谢及营养类疾病	营养不良	0.91 ( 0.34 - 2.42 )	0.91 ( 0.04 )	0.91 ( 0.34 )	-0.14 ( -1.4 )
self esteem decreased	4	25151	2341	56830348	2345	56857844	3.86	1.45	10.3	是	3.86	8.46	1.45	10.29	是	3.86	1.45	否	1.95	0	否	personality disorders and disturbances in behaviour	人性格异常及行为混乱	personality disorders nec	各种人格障碍（不另分类）	psychiatric disorders	精神病类	自尊降低	3.86 ( 1.45 - 10.3 )	3.86 ( 8.46 )	3.86 ( 1.45 )	1.95 ( 0 )
cerebral haematoma	4	25151	3119	56829570	3123	56857844	2.9	1.09	7.73	是	2.9	4.96	1.09	7.72	是	2.9	1.09	否	1.53	-0.22	否	central nervous system vascular disorders	中枢神经系统血管疾病	central nervous system haemorrhages and cerebrovascular accidents	中枢神经系统出血和脑血管意外	nervous system disorders	各类神经系统疾病	大脑血肿	2.9 ( 1.09 - 7.73 )	2.9 ( 4.96 )	2.9 ( 1.09 )	1.53 ( -0.22 )
cerebral disorder	4	25151	6801	56825888	6805	56857844	1.33	0.5	3.54	否	1.33	0.33	0.5	3.54	否	1.33	0.5	否	0.41	-0.97	否	neurological disorders nec	神经类疾病（不另分类）	nervous system disorders nec	神经系统异常（不另分类）	nervous system disorders	各类神经系统疾病	大脑疾病	1.33 ( 0.5 - 3.54 )	1.33 ( 0.33 )	1.33 ( 0.5 )	0.41 ( -0.97 )
cardiac flutter	4	25151	5943	56826746	5947	56857844	1.52	0.57	4.05	否	1.52	0.71	0.57	4.05	否	1.52	0.57	否	0.6	-0.83	否	cardiac arrhythmias	心律失常类疾病	rate and rhythm disorders nec	心率和节律异常（不另分类）	cardiac disorders	心脏器官疾病	心脏扑动	1.52 ( 0.57 - 4.05 )	1.52 ( 0.71 )	1.52 ( 0.57 )	0.6 ( -0.83 )
hair growth abnormal	4	25151	6393	56826296	6397	56857844	1.41	0.53	3.77	否	1.41	0.48	0.53	3.77	否	1.41	0.53	否	0.5	-0.91	否	skin appendage conditions	皮肤附属物各种状况	pilar disorders nec	毛发疾病（不另分类）	skin and subcutaneous tissue disorders	皮肤及皮下组织类疾病	毛发生长异常	1.41 ( 0.53 - 3.77 )	1.41 ( 0.48 )	1.41 ( 0.53 )	0.5 ( -0.91 )
systemic lupus erythematosus	4	25151	28138	56804551	28142	56857844	0.32	0.12	0.86	否	0.32	5.74	0.12	0.86	否	0.32	0.12	否	-1.64	-2.72	否	connective tissue disorders (excl congenital)	结缔组织类疾病（不包括先天性）	lupus erythematosus (incl subtypes)	红斑狼疮（包括亚型）	musculoskeletal and connective tissue disorders	各种肌肉骨骼及结缔组织疾病	系统性红斑狼疮	0.32 ( 0.12 - 0.86 )	0.32 ( 5.74 )	0.32 ( 0.12 )	-1.64 ( -2.72 )
ill-defined disorder	4	25151	55415	56777274	55419	56857844	0.16	0.06	0.43	否	0.16	17.2	0.06	0.43	否	0.16	0.06	否	-2.62	-3.64	否	general system disorders nec	全身系统疾病（不另分类）	general signs and symptoms nec	一般症状和体征（不另分类）	general disorders and administration site conditions	全身性疾病及给药部位各种反应	未明确定义的疾病	0.16 ( 0.06 - 0.43 )	0.16 ( 17.2 )	0.16 ( 0.06 )	-2.62 ( -3.64 )
abnormal sensation in eye	4	25151	3932	56828757	3936	56857844	2.3	0.86	6.13	否	2.3	2.93	0.86	6.13	否	2.3	0.86	否	1.2	-0.42	否	ocular sensory symptoms nec	眼感觉症状（不另分类）	ocular sensation disorders	眼部感觉障碍	eye disorders	眼器官疾病	眼感觉异常	2.3 ( 0.86 - 6.13 )	2.3 ( 2.93 )	2.3 ( 0.86 )	1.2 ( -0.42 )
laboratory test abnormal	4	25151	27108	56805581	27112	56857844	0.33	0.13	0.89	否	0.33	5.33	0.13	0.89	否	0.33	0.13	否	-1.58	-2.67	否	investigations, imaging and histopathology procedures nec	检查、成像、及病理组织检验操作（不另分类）	investigations nec	各种检查（不另分类）	investigations	各类检查	实验室检查异常	0.33 ( 0.13 - 0.89 )	0.33 ( 5.33 )	0.33 ( 0.13 )	-1.58 ( -2.67 )
post-traumatic stress disorder	4	25151	6130	56826559	6134	56857844	1.47	0.55	3.93	否	1.47	0.61	0.55	3.93	否	1.47	0.55	否	0.56	-0.86	否	anxiety disorders and symptoms	焦虑症及症状	stress disorders	应激障碍	psychiatric disorders	精神病类	创伤后应激障碍	1.47 ( 0.55 - 3.93 )	1.47 ( 0.61 )	1.47 ( 0.55 )	0.56 ( -0.86 )
musculoskeletal disorder	4	25151	17922	56814767	17926	56857844	0.5	0.19	1.34	否	0.5	1.95	0.19	1.34	否	0.5	0.19	否	-0.99	-2.13	否	musculoskeletal and connective tissue disorders nec	肌肉骨骼和结缔组织疾病（不另分类）	musculoskeletal and connective tissue conditions nec	各种肌肉骨骼和结缔组织疾病（不另分类）	musculoskeletal and connective tissue disorders	各种肌肉骨骼及结缔组织疾病	肌肉骨骼疾病	0.5 ( 0.19 - 1.34 )	0.5 ( 1.95 )	0.5 ( 0.19 )	-0.99 ( -2.13 )
respiratory disorder	4	25151	27353	56805336	27357	56857844	0.33	0.12	0.88	否	0.33	5.43	0.12	0.88	否	0.33	0.12	否	-1.6	-2.68	否	respiratory disorders nec	呼吸系统疾病（不另分类）	respiratory tract disorders nec	呼吸道疾病（不另分类）	respiratory, thoracic and mediastinal disorders	呼吸系统、胸及纵隔疾病	呼吸系统疾病	0.33 ( 0.12 - 0.88 )	0.33 ( 5.43 )	0.33 ( 0.12 )	-1.6 ( -2.68 )
anorgasmia	4	25151	2514	56830175	2518	56857844	3.6	1.35	9.59	是	3.59	7.48	1.35	9.58	是	3.59	1.35	否	1.84	-0.05	否	sexual dysfunctions, disturbances and gender identity disorders	性功能障碍、异常及性认同异常	orgasmic disorders and disturbances	性高潮障碍和失调	psychiatric disorders	精神病类	性快感缺失	3.6 ( 1.35 - 9.59 )	3.59 ( 7.48 )	3.59 ( 1.35 )	1.84 ( -0.05 )
attention deficit/hyperactivity disorder	4	25151	3191	56829498	3195	56857844	2.83	1.06	7.55	是	2.83	4.74	1.06	7.55	是	2.83	1.06	否	1.5	-0.24	否								2.83 ( 1.06 - 7.55 )	2.83 ( 4.74 )	2.83 ( 1.06 )	1.5 ( -0.24 )
pulse absent	4	25151	4417	56828272	4421	56857844	2.05	0.77	5.45	否	2.05	2.14	0.77	5.45	否	2.05	0.77	否	1.03	-0.53	否	cardiac and vascular investigations (excl enzyme tests)	心血管检查（不包括酶检测）	heart rate and pulse investigations	心率和脉搏检查	investigations	各类检查	脉搏消失	2.05 ( 0.77 - 5.45 )	2.05 ( 2.14 )	2.05 ( 0.77 )	1.03 ( -0.53 )
negative thoughts	4	25151	2724	56829965	2728	56857844	3.32	1.24	8.85	是	3.32	6.47	1.24	8.85	是	3.31	1.24	否	1.73	-0.11	否	depressed mood disorders and disturbances	抑郁性心境障碍和混乱	mood alterations with depressive symptoms	伴忧郁症状的情绪变化	psychiatric disorders	精神病类	消极想法	3.32 ( 1.24 - 8.85 )	3.32 ( 6.47 )	3.31 ( 1.24 )	1.73 ( -0.11 )
rash papular	4	25151	20961	56811728	20965	56857844	0.43	0.16	1.15	否	0.43	3	0.16	1.15	否	0.43	0.16	否	-1.21	-2.33	否	epidermal and dermal conditions	表皮及真皮状况	rashes, eruptions and exanthems nec	出疹、发疹和皮疹（不另分类）	skin and subcutaneous tissue disorders	皮肤及皮下组织类疾病	丘疹样皮疹	0.43 ( 0.16 - 1.15 )	0.43 ( 3 )	0.43 ( 0.16 )	-1.21 ( -2.33 )
rash macular	4	25151	31667	56801022	31671	56857844	0.29	0.11	0.76	否	0.29	7.16	0.11	0.76	否	0.29	0.11	否	-1.81	-2.88	否	epidermal and dermal conditions	表皮及真皮状况	rashes, eruptions and exanthems nec	出疹、发疹和皮疹（不另分类）	skin and subcutaneous tissue disorders	皮肤及皮下组织类疾病	斑状皮疹	0.29 ( 0.11 - 0.76 )	0.29 ( 7.16 )	0.29 ( 0.11 )	-1.81 ( -2.88 )
oral candidiasis	4	25151	11553	56821136	11557	56857844	0.78	0.29	2.08	否	0.78	0.24	0.29	2.08	否	0.78	0.29	否	-0.35	-1.58	否	fungal infectious disorders	真菌感染性疾病	candida infections	各种念珠菌感染	infections and infestations	感染及侵染类疾病	口腔念珠菌病	0.78 ( 0.29 - 2.08 )	0.78 ( 0.24 )	0.78 ( 0.29 )	-0.35 ( -1.58 )
tooth disorder	4	25151	21031	56811658	21035	56857844	0.43	0.16	1.14	否	0.43	3.03	0.16	1.14	否	0.43	0.16	否	-1.22	-2.33	否	dental and gingival conditions	牙齿和牙龈类疾病	dental disorders nec	各种牙齿疾病（不另分类）	gastrointestinal disorders	胃肠系统疾病	牙病	0.43 ( 0.16 - 1.14 )	0.43 ( 3.03 )	0.43 ( 0.16 )	-1.22 ( -2.33 )
local swelling	4	25151	17359	56815330	17363	56857844	0.52	0.2	1.39	否	0.52	1.77	0.2	1.39	否	0.52	0.2	否	-0.94	-2.09	否								0.52 ( 0.2 - 1.39 )	0.52 ( 1.77 )	0.52 ( 0.2 )	-0.94 ( -2.09 )
renal pain	4	25151	9724	56822965	9728	56857844	0.93	0.35	2.48	否	0.93	0.02	0.35	2.48	否	0.93	0.35	否	-0.11	-1.38	否	urinary tract signs and symptoms	各种泌尿道体征和症状	urinary tract signs and symptoms nec	泌尿道各种体征和症状（不另分类）	renal and urinary disorders	肾脏及泌尿系统疾病	肾疼痛	0.93 ( 0.35 - 2.48 )	0.93 ( 0.02 )	0.93 ( 0.35 )	-0.11 ( -1.38 )
raynaud's phenomenon	4	25151	4586	56828103	4590	56857844	1.97	0.74	5.25	否	1.97	1.91	0.74	5.25	否	1.97	0.74	否	0.98	-0.57	否	arteriosclerosis, stenosis, vascular insufficiency and necrosis	动脉硬化、狭窄、血管功能不全和坏死	peripheral vasoconstriction, necrosis and vascular insufficiency	周围血管收缩、坏死和血管功能障碍	vascular disorders	血管与淋巴管类疾病	雷诺现象	1.97 ( 0.74 - 5.25 )	1.97 ( 1.91 )	1.97 ( 0.74 )	0.98 ( -0.57 )
injection site rash	4	25151	26966	56805723	26970	56857844	0.34	0.13	0.89	否	0.34	5.28	0.13	0.89	否	0.34	0.13	否	-1.58	-2.66	否	administration site reactions	给药部位各种反应	injection site reactions	注射部位各种反应	general disorders and administration site conditions	全身性疾病及给药部位各种反应	注射部位皮疹	0.34 ( 0.13 - 0.89 )	0.34 ( 5.28 )	0.34 ( 0.13 )	-1.58 ( -2.66 )
hyperkalaemia	4	25151	31787	56800902	31791	56857844	0.28	0.11	0.76	否	0.28	7.21	0.11	0.76	否	0.28	0.11	否	-1.81	-2.88	否	electrolyte and fluid balance conditions	电解质及液体平衡状况	potassium imbalance	钾平衡失调	metabolism and nutrition disorders	代谢及营养类疾病	高钾血症	0.28 ( 0.11 - 0.76 )	0.28 ( 7.21 )	0.28 ( 0.11 )	-1.81 ( -2.88 )
clumsiness	4	25151	2569	56830120	2573	56857844	3.52	1.32	9.38	是	3.52	7.2	1.32	9.38	是	3.51	1.32	否	1.81	-0.07	否	movement disorders (incl parkinsonism)	运动障碍类（包括帕金森病）	dyskinesias and movement disorders nec	运动障碍和运动失调（不另分类）	nervous system disorders	各类神经系统疾病	笨拙	3.52 ( 1.32 - 9.38 )	3.52 ( 7.2 )	3.51 ( 1.32 )	1.81 ( -0.07 )
quality of life decreased	4	25151	12502	56820187	12506	56857844	0.72	0.27	1.93	否	0.72	0.42	0.27	1.93	否	0.72	0.27	否	-0.47	-1.68	否	investigations, imaging and histopathology procedures nec	检查、成像、及病理组织检验操作（不另分类）	investigations nec	各种检查（不另分类）	investigations	各类检查	生活质量下降	0.72 ( 0.27 - 1.93 )	0.72 ( 0.42 )	0.72 ( 0.27 )	-0.47 ( -1.68 )
skin reaction	4	25151	12730	56819959	12734	56857844	0.71	0.27	1.89	否	0.71	0.47	0.27	1.89	否	0.71	0.27	否	-0.49	-1.7	否	epidermal and dermal conditions	表皮及真皮状况	dermal and epidermal conditions nec	各种表皮和真皮病症（不另分类）	skin and subcutaneous tissue disorders	皮肤及皮下组织类疾病	皮肤反应	0.71 ( 0.27 - 1.89 )	0.71 ( 0.47 )	0.71 ( 0.27 )	-0.49 ( -1.7 )
papule	4	25151	6220	56826469	6224	56857844	1.45	0.55	3.87	否	1.45	0.56	0.55	3.87	否	1.45	0.54	否	0.54	-0.88	否	epidermal and dermal conditions	表皮及真皮状况	dermal and epidermal conditions nec	各种表皮和真皮病症（不另分类）	skin and subcutaneous tissue disorders	皮肤及皮下组织类疾病	丘疹	1.45 ( 0.55 - 3.87 )	1.45 ( 0.56 )	1.45 ( 0.54 )	0.54 ( -0.88 )
petechiae	4	25151	9399	56823290	9403	56857844	0.96	0.36	2.56	否	0.96	0.01	0.36	2.56	否	0.96	0.36	否	-0.06	-1.34	否	skin vascular abnormalities	皮肤血管异常	purpura and related conditions	紫癜和相关病症	skin and subcutaneous tissue disorders	皮肤及皮下组织类疾病	瘀点	0.96 ( 0.36 - 2.56 )	0.96 ( 0.01 )	0.96 ( 0.36 )	-0.06 ( -1.34 )
eosinophilia	4	25151	15714	56816975	15718	56857844	0.58	0.22	1.53	否	0.58	1.26	0.22	1.53	否	0.58	0.22	否	-0.8	-1.96	否	white blood cell disorders	白血球类疾病	eosinophilic disorders	各种嗜酸粒细胞病症	blood and lymphatic system disorders	血液及淋巴系统疾病	嗜酸性粒细胞增多症	0.58 ( 0.22 - 1.53 )	0.58 ( 1.26 )	0.58 ( 0.22 )	-0.8 ( -1.96 )
multiple organ dysfunction syndrome	4	25151	23839	56808850	23843	56857844	0.38	0.14	1.01	否	0.38	4.07	0.14	1.01	否	0.38	0.14	否	-1.4	-2.5	否	general system disorders nec	全身系统疾病（不另分类）	general signs and symptoms nec	一般症状和体征（不另分类）	general disorders and administration site conditions	全身性疾病及给药部位各种反应	多器官功能不全综合征	0.38 ( 0.14 - 1.01 )	0.38 ( 4.07 )	0.38 ( 0.14 )	-1.4 ( -2.5 )
viral infection	4	25151	30107	56802582	30111	56857844	0.3	0.11	0.8	否	0.3	6.53	0.11	0.8	否	0.3	0.11	否	-1.74	-2.81	否	viral infectious disorders	病毒感染性疾病	viral infections nec	各种病毒感染（不另分类）	infections and infestations	感染及侵染类疾病	病毒感染	0.3 ( 0.11 - 0.8 )	0.3 ( 6.53 )	0.3 ( 0.11 )	-1.74 ( -2.81 )
abdominal adhesions	4	25151	3011	56829678	3015	56857844	3	1.13	8	是	3	5.33	1.13	8	是	3	1.12	否	1.58	-0.19	否	peritoneal and retroperitoneal conditions	腹膜及腹后膜类疾病	peritoneal and retroperitoneal fibrosis and adhesions	腹膜和腹膜后纤维化及粘连	gastrointestinal disorders	胃肠系统疾病	腹腔粘连	3 ( 1.13 - 8 )	3 ( 5.33 )	3 ( 1.12 )	1.58 ( -0.19 )
pulmonary arterial hypertension	4	25151	13848	56818841	13852	56857844	0.65	0.24	1.74	否	0.65	0.74	0.24	1.74	否	0.65	0.24	否	-0.62	-1.8	否	pulmonary vascular disorders	肺血管类疾病	pulmonary hypertensions	各种肺动脉高压	respiratory, thoracic and mediastinal disorders	呼吸系统、胸及纵隔疾病	肺动脉高压	0.65 ( 0.24 - 1.74 )	0.65 ( 0.74 )	0.65 ( 0.24 )	-0.62 ( -1.8 )
brain herniation	4	25151	2708	56829981	2712	56857844	3.34	1.25	8.9	是	3.34	6.54	1.25	8.9	是	3.33	1.25	否	1.74	-0.11	否	injuries nec	各种损伤（不另分类）	cerebral injuries nec	大脑损伤（不另分类）	injury, poisoning and procedural complications	各类损伤、中毒及操作并发症	脑疝	3.34 ( 1.25 - 8.9 )	3.34 ( 6.54 )	3.33 ( 1.25 )	1.74 ( -0.11 )
small intestinal obstruction	4	25151	11184	56821505	11188	56857844	0.81	0.3	2.15	否	0.81	0.18	0.3	2.15	否	0.81	0.3	否	-0.31	-1.54	否	gastrointestinal stenosis and obstruction	胃肠道狭窄及梗阻类疾病	duodenal and small intestinal stenosis and obstruction	十二指肠和小肠狭窄和阻塞	gastrointestinal disorders	胃肠系统疾病	小肠梗阻	0.81 ( 0.3 - 2.15 )	0.81 ( 0.18 )	0.81 ( 0.3 )	-0.31 ( -1.54 )
respiratory rate increased	4	25151	8066	56824623	8070	56857844	1.12	0.42	2.99	否	1.12	0.05	0.42	2.99	否	1.12	0.42	否	0.16	-1.16	否	physical examination and organ system status topics	体检和器官系统状态主题	physical examination procedures and organ system status	体检步骤和器官系统状态	investigations	各类检查	呼吸率升高	1.12 ( 0.42 - 2.99 )	1.12 ( 0.05 )	1.12 ( 0.42 )	0.16 ( -1.16 )
blood chloride decreased	4	25151	2393	56830296	2397	56857844	3.78	1.42	10.07	是	3.78	8.15	1.42	10.07	是	3.77	1.41	否	1.92	-0.01	否	water, electrolyte and mineral investigations	水、电解质及矿物质的各种检查	mineral and electrolyte analyses	各种矿物质和电解质分析	investigations	各类检查	血氯化物降低	3.78 ( 1.42 - 10.07 )	3.78 ( 8.15 )	3.77 ( 1.41 )	1.92 ( -0.01 )
painful respiration	4	25151	2269	56830420	2273	56857844	3.98	1.49	10.62	是	3.98	8.92	1.49	10.62	是	3.98	1.49	否	1.99	0.03	是	respiratory tract signs and symptoms	呼吸道症状和体征	respiratory signs and symptoms nec	呼吸症状和体征（不另分类）	respiratory, thoracic and mediastinal disorders	呼吸系统、胸及纵隔疾病	痛性呼吸	3.98 ( 1.49 - 10.62 )	3.98 ( 8.92 )	3.98 ( 1.49 )	1.99 ( 0.03 )
hypoglycaemic seizure	4	25151	847	56831842	851	56857844	10.67	4	28.5	是	10.67	34.89	4	28.49	是	10.62	3.98	是	3.41	0.57	是	seizures (incl subtypes)	癫痫发作（包括各种亚型）	seizures and seizure disorders nec	癫痫和癫痫类疾病 （不另分类）	nervous system disorders	各类神经系统疾病	低血糖性癫痫发作	10.67 ( 4 - 28.5 )	10.67 ( 34.89 )	10.62 ( 3.98 )	3.41 ( 0.57 )
rash maculo-papular	4	25151	20045	56812644	20049	56857844	0.45	0.17	1.2	否	0.45	2.68	0.17	1.2	否	0.45	0.17	否	-1.15	-2.27	否	epidermal and dermal conditions	表皮及真皮状况	rashes, eruptions and exanthems nec	出疹、发疹和皮疹（不另分类）	skin and subcutaneous tissue disorders	皮肤及皮下组织类疾病	斑丘疹	0.45 ( 0.17 - 1.2 )	0.45 ( 2.68 )	0.45 ( 0.17 )	-1.15 ( -2.27 )
gun shot wound	4	25151	1711	56830978	1715	56857844	5.28	1.98	14.09	是	5.28	13.85	1.98	14.09	是	5.27	1.98	否	2.4	0.21	是	injuries nec	各种损伤（不另分类）	non-site specific injuries nec	部位不确定的各种损伤（不另分类）	injury, poisoning and procedural complications	各类损伤、中毒及操作并发症	枪伤	5.28 ( 1.98 - 14.09 )	5.28 ( 13.85 )	5.27 ( 1.98 )	2.4 ( 0.21 )
prescription form tampering	4	25151	684	56832005	688	56857844	13.21	4.94	35.31	是	13.21	44.89	4.94	35.3	是	13.14	4.92	是	3.72	0.64	是	legal issues	各类法律问题	criminal activity	犯罪行为	social circumstances	社会环境	处方表篡改	13.21 ( 4.94 - 35.31 )	13.21 ( 44.89 )	13.14 ( 4.92 )	3.72 ( 0.64 )
acute lung injury	4	25151	1136	56831553	1140	56857844	7.96	2.98	21.24	是	7.96	24.24	2.98	21.23	是	7.93	2.97	是	2.99	0.44	是	lower respiratory tract disorders (excl obstruction and infection)	下呼吸道疾病（阻塞和感染除外）	pulmonary oedemas	各种肺水肿	respiratory, thoracic and mediastinal disorders	呼吸系统、胸及纵隔疾病	急性肺损伤	7.96 ( 2.98 - 21.24 )	7.96 ( 24.24 )	7.93 ( 2.97 )	2.99 ( 0.44 )
fluid overload	4	25151	14537	56818152	14541	56857844	0.62	0.23	1.66	否	0.62	0.92	0.23	1.66	否	0.62	0.23	否	-0.69	-1.86	否								0.62 ( 0.23 - 1.66 )	0.62 ( 0.92 )	0.62 ( 0.23 )	-0.69 ( -1.86 )
nail discolouration	4	25151	3589	56829100	3593	56857844	2.52	0.94	6.71	否	2.52	3.66	0.94	6.71	否	2.52	0.94	否	1.33	-0.34	否	skin appendage conditions	皮肤附属物各种状况	nail and nail bed conditions (excl infections and infestations)	甲和甲床病征（不包括感染和寄生虫）	skin and subcutaneous tissue disorders	皮肤及皮下组织类疾病	指甲变色	2.52 ( 0.94 - 6.71 )	2.52 ( 3.66 )	2.52 ( 0.94 )	1.33 ( -0.34 )
sudden cardiac death	4	25151	3302	56829387	3306	56857844	2.74	1.03	7.3	是	2.74	4.4	1.03	7.3	是	2.73	1.03	否	1.45	-0.27	否	fatal outcomes	致命后果	death and sudden death	死亡和猝死	general disorders and administration site conditions	全身性疾病及给药部位各种反应	心源性猝死	2.74 ( 1.03 - 7.3 )	2.74 ( 4.4 )	2.73 ( 1.03 )	1.45 ( -0.27 )
analgesic drug level above therapeutic	4	25151	132	56832557	136	56857844	68.47	25.32	185.17	是	68.46	258.09	25.32	185.11	是	66.48	24.58	是	6.05	0.92	是	toxicology and therapeutic drug monitoring	毒理学及治疗药物监测	therapeutic drug monitoring analyses	各种治疗药物监测分析	investigations	各类检查	镇痛药水平高于治疗量	68.47 ( 25.32 - 185.17 )	68.46 ( 258.09 )	66.48 ( 24.58 )	6.05 ( 0.92 )
mouth swelling	4	25151	5254	56827435	5258	56857844	1.72	0.65	4.59	否	1.72	1.2	0.65	4.58	否	1.72	0.65	否	0.78	-0.7	否	oral soft tissue conditions	口腔软组织类疾病	oral soft tissue swelling and oedema	口部软组织肿胀和水肿	gastrointestinal disorders	胃肠系统疾病	口肿胀	1.72 ( 0.65 - 4.59 )	1.72 ( 1.2 )	1.72 ( 0.65 )	0.78 ( -0.7 )
hepatic necrosis	4	25151	3485	56829204	3489	56857844	2.59	0.97	6.91	否	2.59	3.91	0.97	6.91	否	2.59	0.97	否	1.37	-0.32	否	hepatic and hepatobiliary disorders	肝脏及肝胆类疾病	hepatocellular damage and hepatitis nec	肝细胞损害和肝炎（不另分类）	hepatobiliary disorders	肝胆系统疾病	肝坏死	2.59 ( 0.97 - 6.91 )	2.59 ( 3.91 )	2.59 ( 0.97 )	1.37 ( -0.32 )
cephalo-pelvic disproportion	4	25151	187	56832502	191	56857844	48.33	17.95	130.15	是	48.33	181.51	17.95	130.11	是	47.34	17.58	是	5.56	0.9	是	maternal complications of labour and delivery	产妇临产及分娩并发症	maternal complications of labour nec	产妇生产并发症（不另分类）	pregnancy, puerperium and perinatal conditions	妊娠期、产褥期及围产期状况	头盆不称	48.33 ( 17.95 - 130.15 )	48.33 ( 181.51 )	47.34 ( 17.58 )	5.56 ( 0.9 )
bronchial hyperreactivity	4	25151	1132	56831557	1136	56857844	7.98	2.99	21.31	是	7.98	24.35	2.99	21.31	是	7.96	2.98	是	2.99	0.44	是	bronchial disorders (excl neoplasms)	支气管系统疾病（不包括肿瘤）	bronchospasm and obstruction	支气管痉挛和阻塞	respiratory, thoracic and mediastinal disorders	呼吸系统、胸及纵隔疾病	气道高反应性	7.98 ( 2.99 - 21.31 )	7.98 ( 24.35 )	7.96 ( 2.98 )	2.99 ( 0.44 )
social anxiety disorder	4	25151	599	56832090	603	56857844	15.09	5.64	40.34	是	15.09	52.27	5.64	40.33	是	14.99	5.61	是	3.91	0.68	是	anxiety disorders and symptoms	焦虑症及症状	fear symptoms and phobic disorders (incl social phobia)	恐惧症状和恐怖症（包括社会恐怖症）	psychiatric disorders	精神病类	社交焦虑症	15.09 ( 5.64 - 40.34 )	15.09 ( 52.27 )	14.99 ( 5.61 )	3.91 ( 0.68 )
infusion related reaction	4	25151	57142	56775547	57146	56857844	0.16	0.06	0.42	否	0.16	17.94	0.06	0.42	否	0.16	0.06	否	-2.66	-3.68	否	procedural related injuries and complications nec	操作相关伤害与并发症（不另分类）	non-site specific procedural complications	部位不明的操作并发症	injury, poisoning and procedural complications	各类损伤、中毒及操作并发症	输液相关反应	0.16 ( 0.06 - 0.42 )	0.16 ( 17.94 )	0.16 ( 0.06 )	-2.66 ( -3.68 )
granulocytopenia	4	25151	5440	56827249	5444	56857844	1.66	0.62	4.43	否	1.66	1.05	0.62	4.43	否	1.66	0.62	否	0.73	-0.74	否	white blood cell disorders	白血球类疾病	neutropenias	各种嗜中性白细胞减少症	blood and lymphatic system disorders	血液及淋巴系统疾病	粒细胞减少症	1.66 ( 0.62 - 4.43 )	1.66 ( 1.05 )	1.66 ( 0.62 )	0.73 ( -0.74 )
asphyxia	4	25151	7595	56825094	7599	56857844	1.19	0.45	3.17	否	1.19	0.12	0.45	3.17	否	1.19	0.45	否	0.25	-1.09	否	respiratory disorders nec	呼吸系统疾病（不另分类）	conditions associated with abnormal gas exchange	与气体交换异常相关的病症	respiratory, thoracic and mediastinal disorders	呼吸系统、胸及纵隔疾病	窒息	1.19 ( 0.45 - 3.17 )	1.19 ( 0.12 )	1.19 ( 0.45 )	0.25 ( -1.09 )
hepatic enzyme abnormal	4	25151	4534	56828155	4538	56857844	1.99	0.75	5.31	否	1.99	1.98	0.75	5.31	否	1.99	0.75	否	0.99	-0.56	否	hepatobiliary investigations	肝胆系统检查	hepatobiliary function diagnostic procedures	肝胆功能诊断性操作	investigations	各类检查	肝酶异常	1.99 ( 0.75 - 5.31 )	1.99 ( 1.98 )	1.99 ( 0.75 )	0.99 ( -0.56 )
muscle spasticity	4	25151	11637	56821052	11641	56857844	0.78	0.29	2.07	否	0.78	0.26	0.29	2.07	否	0.78	0.29	否	-0.36	-1.59	否	neuromuscular disorders	神经肌肉类疾病	neuromuscular disorders nec	各种神经性肌肉疾病（不另分类）	nervous system disorders	各类神经系统疾病	肌肉痉挛状态	0.78 ( 0.29 - 2.07 )	0.78 ( 0.26 )	0.78 ( 0.29 )	-0.36 ( -1.59 )
diabetes mellitus inadequate control	4	25151	16225	56816464	16229	56857844	0.56	0.21	1.48	否	0.56	1.41	0.21	1.48	否	0.56	0.21	否	-0.84	-2	否	glucose metabolism disorders (incl diabetes mellitus)	葡萄糖代谢疾病（包括糖尿病）	diabetes mellitus (incl subtypes)	各种糖尿病（包括亚型）	metabolism and nutrition disorders	代谢及营养类疾病	糖尿病控制不佳	0.56 ( 0.21 - 1.48 )	0.56 ( 1.41 )	0.56 ( 0.21 )	-0.84 ( -2 )
tension headache	4	25151	3934	56828755	3938	56857844	2.3	0.86	6.12	否	2.3	2.93	0.86	6.12	否	2.3	0.86	否	1.2	-0.43	否	headaches	各类头痛	headaches nec	各种头痛（不另分类）	nervous system disorders	各类神经系统疾病	紧张性头痛	2.3 ( 0.86 - 6.12 )	2.3 ( 2.93 )	2.3 ( 0.86 )	1.2 ( -0.43 )
product residue present	4	25151	4649	56828040	4653	56857844	1.94	0.73	5.18	否	1.94	1.83	0.73	5.18	否	1.94	0.73	否	0.96	-0.58	否	physical examination and organ system status topics	体检和器官系统状态主题	physical examination procedures and organ system status	体检步骤和器官系统状态	investigations	各类检查	检出残留产品	1.94 ( 0.73 - 5.18 )	1.94 ( 1.83 )	1.94 ( 0.73 )	0.96 ( -0.58 )
lymphopenia	4	25151	12749	56819940	12753	56857844	0.71	0.27	1.89	否	0.71	0.48	0.27	1.89	否	0.71	0.27	否	-0.5	-1.7	否	white blood cell disorders	白血球类疾病	leukopenias nec	各种白细胞减少症（不另分类）	blood and lymphatic system disorders	血液及淋巴系统疾病	淋巴细胞减少症	0.71 ( 0.27 - 1.89 )	0.71 ( 0.48 )	0.71 ( 0.27 )	-0.5 ( -1.7 )
stress at work	4	25151	1033	56831656	1037	56857844	8.75	3.28	23.36	是	8.75	27.35	3.28	23.35	是	8.72	3.27	是	3.12	0.48	是	economic and housing issues	经济及居住问题	employment issues	就业问题	social circumstances	社会环境	工作压力	8.75 ( 3.28 - 23.36 )	8.75 ( 27.35 )	8.72 ( 3.27 )	3.12 ( 0.48 )
craniocerebral injury	4	25151	2698	56829991	2702	56857844	3.35	1.26	8.93	是	3.35	6.58	1.26	8.93	是	3.35	1.25	否	1.74	-0.1	否	injuries nec	各种损伤（不另分类）	cerebral injuries nec	大脑损伤（不另分类）	injury, poisoning and procedural complications	各类损伤、中毒及操作并发症	颅脑损伤	3.35 ( 1.26 - 8.93 )	3.35 ( 6.58 )	3.35 ( 1.25 )	1.74 ( -0.1 )
substance use disorder	4	25151	2091	56830598	2095	56857844	4.32	1.62	11.53	是	4.32	10.19	1.62	11.53	是	4.32	1.62	否	2.11	0.08	是	psychiatric disorders nec	精神病类（不另分类）	substance related and addictive disorders	各种物质使用相关及成瘾性障碍	psychiatric disorders	精神病类	物质使用障碍	4.32 ( 1.62 - 11.53 )	4.32 ( 10.19 )	4.32 ( 1.62 )	2.11 ( 0.08 )
supraventricular extrasystoles	4	25151	3141	56829548	3145	56857844	2.88	1.08	7.67	是	2.88	4.89	1.08	7.67	是	2.87	1.08	否	1.52	-0.23	否	cardiac arrhythmias	心律失常类疾病	supraventricular arrhythmias	各种室上性心律失常	cardiac disorders	心脏器官疾病	室上性期外收缩	2.88 ( 1.08 - 7.67 )	2.88 ( 4.89 )	2.87 ( 1.08 )	1.52 ( -0.23 )
gastrointestinal infection	4	25151	8105	56824584	8109	56857844	1.12	0.42	2.97	否	1.12	0.05	0.42	2.97	否	1.11	0.42	否	0.16	-1.17	否	infections - pathogen unspecified	感染 - 未指明病原	abdominal and gastrointestinal infections	腹部和胃肠道感染	infections and infestations	感染及侵染类疾病	胃肠感染	1.12 ( 0.42 - 2.97 )	1.12 ( 0.05 )	1.11 ( 0.42 )	0.16 ( -1.17 )
cyst	4	25151	11550	56821139	11554	56857844	0.78	0.29	2.09	否	0.78	0.24	0.29	2.08	否	0.78	0.29	否	-0.35	-1.58	否	tissue disorders nec	组织疾病（不另分类）	mass conditions nec	各种肿块状况（不另分类）	general disorders and administration site conditions	全身性疾病及给药部位各种反应	囊肿	0.78 ( 0.29 - 2.09 )	0.78 ( 0.24 )	0.78 ( 0.29 )	-0.35 ( -1.58 )
dysplasia	4	25151	1095	56831594	1099	56857844	8.25	3.09	22.03	是	8.25	25.4	3.09	22.03	是	8.23	3.08	是	3.04	0.46	是	tissue disorders nec	组织疾病（不另分类）	trophic disorders	营养障碍	general disorders and administration site conditions	全身性疾病及给药部位各种反应	发育不良	8.25 ( 3.09 - 22.03 )	8.25 ( 25.4 )	8.23 ( 3.08 )	3.04 ( 0.46 )
sinobronchitis	4	25151	136	56832553	140	56857844	66.46	24.59	179.65	是	66.45	250.49	24.59	179.59	是	64.58	23.89	是	6.01	0.92	是	infections - pathogen unspecified	感染 - 未指明病原	upper respiratory tract infections	各种上呼吸道感染	infections and infestations	感染及侵染类疾病	鼻窦支气管炎	66.46 ( 24.59 - 179.65 )	66.45 ( 250.49 )	64.58 ( 23.89 )	6.01 ( 0.92 )
junctional ectopic tachycardia	4	25151	51	56832638	55	56857844	177.23	64.05	490.4	是	177.2	649.85	64.05	490.25	是	164.39	59.41	是	7.36	0.94	是	cardiac arrhythmias	心律失常类疾病	supraventricular arrhythmias	各种室上性心律失常	cardiac disorders	心脏器官疾病	交界异位性心动过速	177.23 ( 64.05 - 490.4 )	177.2 ( 649.85 )	164.39 ( 59.41 )	7.36 ( 0.94 )
dysaesthesia	4	25151	2698	56829991	2702	56857844	3.35	1.26	8.93	是	3.35	6.58	1.26	8.93	是	3.35	1.25	否	1.74	-0.1	否	neurological disorders nec	神经类疾病（不另分类）	paraesthesias and dysaesthesias	感觉异常和感觉迟钝	nervous system disorders	各类神经系统疾病	感觉迟钝	3.35 ( 1.26 - 8.93 )	3.35 ( 6.58 )	3.35 ( 1.25 )	1.74 ( -0.1 )
uterine leiomyoma	4	25151	6887	56825802	6891	56857844	1.31	0.49	3.5	否	1.31	0.3	0.49	3.5	否	1.31	0.49	否	0.39	-0.99	否	reproductive neoplasms female benign	女性生殖系统良性肿瘤	uterine neoplasms benign	各种良性子宫肿瘤	neoplasms benign, malignant and unspecified (incl cysts and polyps)	良性、恶性及性质不明的肿瘤（包括囊状和息肉状）	子宫平滑肌瘤	1.31 ( 0.49 - 3.5 )	1.31 ( 0.3 )	1.31 ( 0.49 )	0.39 ( -0.99 )
device related infection	4	25151	14470	56818219	14474	56857844	0.62	0.23	1.66	否	0.62	0.9	0.23	1.66	否	0.62	0.23	否	-0.68	-1.86	否	infections - pathogen unspecified	感染 - 未指明病原	infections nec	各种感染（不另分类）	infections and infestations	感染及侵染类疾病	装置相关感染	0.62 ( 0.23 - 1.66 )	0.62 ( 0.9 )	0.62 ( 0.23 )	-0.68 ( -1.86 )
paranasal sinus inflammation	4	25151	176	56832513	180	56857844	51.36	19.06	138.37	是	51.35	193.08	19.06	138.33	是	50.23	18.64	是	5.65	0.9	是	upper respiratory tract disorders (excl infections)	上呼吸道疾病（不包括感染）	paranasal sinus disorders (excl infections and neoplasms)	副鼻窦疾病（不包括感染和肿瘤）	respiratory, thoracic and mediastinal disorders	呼吸系统、胸及纵隔疾病	鼻旁窦炎症	51.36 ( 19.06 - 138.37 )	51.35 ( 193.08 )	50.23 ( 18.64 )	5.65 ( 0.9 )
nasal septum deviation	4	25151	1789	56830900	1793	56857844	5.05	1.89	13.48	是	5.05	12.97	1.89	13.47	是	5.04	1.89	否	2.33	0.19	是	upper respiratory tract disorders (excl infections)	上呼吸道疾病（不包括感染）	nasal disorders nec	各种鼻病（不另分类）	respiratory, thoracic and mediastinal disorders	呼吸系统、胸及纵隔疾病	鼻中隔弯曲	5.05 ( 1.89 - 13.48 )	5.05 ( 12.97 )	5.04 ( 1.89 )	2.33 ( 0.19 )
chondropathy	4	25151	2580	56830109	2584	56857844	3.5	1.31	9.34	是	3.5	7.14	1.31	9.34	是	3.5	1.31	否	1.81	-0.07	否	tendon, ligament and cartilage disorders	肌腱、韧带及软骨疾病	cartilage disorders	软骨类疾病	musculoskeletal and connective tissue disorders	各种肌肉骨骼及结缔组织疾病	软骨病	3.5 ( 1.31 - 9.34 )	3.5 ( 7.14 )	3.5 ( 1.31 )	1.81 ( -0.07 )
iliotibial band syndrome	4	25151	215	56832474	219	56857844	42.04	15.63	113.04	是	42.03	157.3	15.63	113.01	是	41.28	15.35	是	5.37	0.88	是	injuries nec	各种损伤（不另分类）	muscle, tendon and ligament injuries	肌肉、肌腱和韧带损伤	injury, poisoning and procedural complications	各类损伤、中毒及操作并发症	髂胫带束综合征	42.04 ( 15.63 - 113.04 )	42.03 ( 157.3 )	41.28 ( 15.35 )	5.37 ( 0.88 )
nasal turbinate hypertrophy	4	25151	303	56832386	307	56857844	29.83	11.12	80	是	29.83	109.99	11.12	79.98	是	29.45	10.98	是	4.88	0.84	是	upper respiratory tract disorders (excl infections)	上呼吸道疾病（不包括感染）	nasal disorders nec	各种鼻病（不另分类）	respiratory, thoracic and mediastinal disorders	呼吸系统、胸及纵隔疾病	鼻甲肥大	29.83 ( 11.12 - 80 )	29.83 ( 109.99 )	29.45 ( 10.98 )	4.88 ( 0.84 )
diastolic dysfunction	4	25151	2781	56829908	2785	56857844	3.25	1.22	8.67	是	3.25	6.22	1.22	8.66	是	3.25	1.22	否	1.7	-0.13	否	myocardial disorders	心肌类疾病	myocardial disorders nec	各种心肌疾病（不另分类）	cardiac disorders	心脏器官疾病	舒张功能紊乱	3.25 ( 1.22 - 8.67 )	3.25 ( 6.22 )	3.25 ( 1.22 )	1.7 ( -0.13 )
montreal cognitive assessment	4	25151	2	56832687	6	56857844	4519.32	827.71	24675.6	是	4518.6	6022.13	827.65	24669.5	是	1506.87	275.98	是	10.56	0.63	是	neurological, special senses and psychiatric investigations	神经、特殊感觉和精神病检查	neurologic diagnostic procedures	神经系统诊断性检查	investigations	各类检查	蒙特利尔认知评估量表	4519.32 ( 827.71 - 24675.63 )	4518.6 ( 6022.13 )	1506.87 ( 275.98 )	10.56 ( 0.63 )
ejection fraction decreased	4	25151	14253	56818436	14257	56857844	0.63	0.24	1.69	否	0.63	0.84	0.24	1.69	否	0.63	0.24	否	-0.66	-1.84	否	cardiac and vascular investigations (excl enzyme tests)	心血管检查（不包括酶检测）	cardiac function diagnostic procedures	心功能诊断程序	investigations	各类检查	射血分数降低	0.63 ( 0.24 - 1.69 )	0.63 ( 0.84 )	0.63 ( 0.24 )	-0.66 ( -1.84 )
vitamin d decreased	4	25151	7997	56824692	8001	56857844	1.13	0.42	3.01	否	1.13	0.06	0.42	3.01	否	1.13	0.42	否	0.18	-1.15	否	metabolic, nutritional and blood gas investigations	代谢、营养和血气检查	vitamin analyses	维生素分析	investigations	各类检查	维生素 D 降低	1.13 ( 0.42 - 3.01 )	1.13 ( 0.06 )	1.13 ( 0.42 )	0.18 ( -1.15 )
alcohol interaction	4	25151	1799	56830890	1803	56857844	5.02	1.88	13.4	是	5.02	12.86	1.88	13.4	是	5.01	1.88	否	2.33	0.18	是	therapeutic and nontherapeutic effects (excl toxicity)	治疗性及非治疗性反应类（不包括毒性）	interactions	各种相互作用	general disorders and administration site conditions	全身性疾病及给药部位各种反应	酒精相互作用	5.02 ( 1.88 - 13.4 )	5.02 ( 12.86 )	5.01 ( 1.88 )	2.33 ( 0.18 )
intermenstrual bleeding	4	25151	3463	56829226	3467	56857844	2.61	0.98	6.96	否	2.61	3.97	0.98	6.96	否	2.61	0.98	否	1.38	-0.31	否	menstrual cycle and uterine bleeding disorders	月经周期及子宫出血疾病	menstruation and uterine bleeding nec	月经和子宫出血（不另分类）	reproductive system and breast disorders	生殖系统及乳腺疾病	月经间期出血	2.61 ( 0.98 - 6.96 )	2.61 ( 3.97 )	2.61 ( 0.98 )	1.38 ( -0.31 )
wrong drug	4	25151	308	56832381	312	56857844	29.35	10.94	78.69	是	29.34	108.1	10.94	78.67	是	28.98	10.81	是	4.86	0.83	是	medication errors and other product use errors and issues	用药错误及其他产品使用错误和问题	medication errors, product use errors and issues nec	不另分类的各种用药错误、产品使用错误和问题	injury, poisoning and procedural complications	各类损伤、中毒及操作并发症	药品有误	29.35 ( 10.94 - 78.69 )	29.34 ( 108.1 )	28.98 ( 10.81 )	4.86 ( 0.83 )
drug-genetic interaction	4	25151	265	56832424	269	56857844	34.11	12.71	91.56	是	34.1	126.62	12.71	91.53	是	33.61	12.52	是	5.07	0.86	是	therapeutic and nontherapeutic effects (excl toxicity)	治疗性及非治疗性反应类（不包括毒性）	interactions	各种相互作用	general disorders and administration site conditions	全身性疾病及给药部位各种反应	药物-基因相互作用	34.11 ( 12.71 - 91.56 )	34.1 ( 126.62 )	33.61 ( 12.52 )	5.07 ( 0.86 )
catatonia	4	25151	4665	56828024	4669	56857844	1.94	0.73	5.16	否	1.94	1.81	0.73	5.16	否	1.94	0.73	否	0.95	-0.59	否	changes in physical activity	体力活动变化	decreased physical activity levels	身体活动水平降低	psychiatric disorders	精神病类	紧张症	1.94 ( 0.73 - 5.16 )	1.94 ( 1.81 )	1.94 ( 0.73 )	0.95 ( -0.59 )
cardiomyopathy	4	25151	13815	56818874	13819	56857844	0.65	0.25	1.74	否	0.65	0.73	0.25	1.74	否	0.65	0.25	否	-0.61	-1.8	否	myocardial disorders	心肌类疾病	cardiomyopathies	各种心肌病	cardiac disorders	心脏器官疾病	心肌病	0.65 ( 0.25 - 1.74 )	0.65 ( 0.73 )	0.65 ( 0.25 )	-0.61 ( -1.8 )
confusion postoperative	4	25151	119	56832570	123	56857844	75.95	28.04	205.73	是	75.94	286.2	28.04	205.66	是	73.51	27.14	是	6.2	0.93	是	procedural related injuries and complications nec	操作相关伤害与并发症（不另分类）	neurological and psychiatric procedural complications	神经学和精神病学操作并发症	injury, poisoning and procedural complications	各类损伤、中毒及操作并发症	手术后精神错乱	75.95 ( 28.04 - 205.73 )	75.94 ( 286.2 )	73.51 ( 27.14 )	6.2 ( 0.93 )
immunodeficiency	4	25151	12721	56819968	12725	56857844	0.71	0.27	1.89	否	0.71	0.47	0.27	1.89	否	0.71	0.27	否	-0.49	-1.7	否	immunodeficiency syndromes	免疫缺陷综合征	immunodeficiency disorders nec	免疫功能缺陷疾病（不另分类）	immune system disorders	免疫系统疾病	免疫缺陷	0.71 ( 0.27 - 1.89 )	0.71 ( 0.47 )	0.71 ( 0.27 )	-0.49 ( -1.7 )
temperature intolerance	4	25151	9244	56823445	9248	56857844	0.98	0.37	2.61	否	0.98	0	0.37	2.61	否	0.98	0.37	否	-0.03	-1.32	否	general system disorders nec	全身系统疾病（不另分类）	feelings and sensations nec	各种感受与感觉（不另分类）	general disorders and administration site conditions	全身性疾病及给药部位各种反应	温度变化不耐受	0.98 ( 0.37 - 2.61 )	0.98 ( 0 )	0.98 ( 0.37 )	-0.03 ( -1.32 )
heart rate decreased	4	25151	32800	56799889	32804	56857844	0.28	0.1	0.73	否	0.28	7.62	0.1	0.73	否	0.28	0.1	否	-1.86	-2.92	否	cardiac and vascular investigations (excl enzyme tests)	心血管检查（不包括酶检测）	heart rate and pulse investigations	心率和脉搏检查	investigations	各类检查	心率降低	0.28 ( 0.1 - 0.73 )	0.28 ( 7.62 )	0.28 ( 0.1 )	-1.86 ( -2.92 )
difficulty in walking	4	25151	2924	56829765	2928	56857844	3.09	1.16	8.24	是	3.09	5.65	1.16	8.24	是	3.09	1.16	否	1.63	-0.17	否								3.09 ( 1.16 - 8.24 )	3.09 ( 5.65 )	3.09 ( 1.16 )	1.63 ( -0.17 )
multiple drug overdose	4	25151	4406	56828283	4410	56857844	2.05	0.77	5.47	否	2.05	2.15	0.77	5.47	否	2.05	0.77	否	1.04	-0.53	否								2.05 ( 0.77 - 5.47 )	2.05 ( 2.15 )	2.05 ( 0.77 )	1.04 ( -0.53 )
gingival bleeding	4	25151	12579	56820110	12583	56857844	0.72	0.27	1.91	否	0.72	0.44	0.27	1.91	否	0.72	0.27	否	-0.48	-1.68	否	dental and gingival conditions	牙齿和牙龈类疾病	gingival haemorrhages	各种牙龈出血	gastrointestinal disorders	胃肠系统疾病	牙龈出血	0.72 ( 0.27 - 1.91 )	0.72 ( 0.44 )	0.72 ( 0.27 )	-0.48 ( -1.68 )
vasculitis	4	25151	10487	56822202	10491	56857844	0.86	0.32	2.3	否	0.86	0.09	0.32	2.3	否	0.86	0.32	否	-0.21	-1.47	否	vascular infections and inflammations	血管感染和炎症类疾病	vasculitides nec	各种血管炎（不另分类）	vascular disorders	血管与淋巴管类疾病	血管炎	0.86 ( 0.32 - 2.3 )	0.86 ( 0.09 )	0.86 ( 0.32 )	-0.21 ( -1.47 )
gastric bypass	4	25151	2019	56830670	2023	56857844	4.48	1.68	11.94	是	4.48	10.78	1.68	11.94	是	4.47	1.68	否	2.16	0.11	是	gastrointestinal therapeutic procedures	胃肠道治疗类操作	gastric therapeutic procedures	胃治疗类操作	surgical and medical procedures	各种手术及医疗操作	胃旁路术	4.48 ( 1.68 - 11.94 )	4.48 ( 10.78 )	4.47 ( 1.68 )	2.16 ( 0.11 )
thrombosis	4	25151	74829	56757860	74833	56857844	0.12	0.05	0.32	否	0.12	25.64	0.05	0.32	否	0.12	0.05	否	-3.05	-4.06	否	embolism and thrombosis	栓塞及血栓	non-site specific embolism and thrombosis	部位不确定的栓塞和血栓形成	vascular disorders	血管与淋巴管类疾病	血栓形成	0.12 ( 0.05 - 0.32 )	0.12 ( 25.64 )	0.12 ( 0.05 )	-3.05 ( -4.06 )
wound infection staphylococcal	4	25151	1657	56831032	1661	56857844	5.45	2.04	14.55	是	5.45	14.51	2.04	14.55	是	5.44	2.04	是	2.44	0.23	是	bacterial infectious disorders	细菌感染性疾病	staphylococcal infections	各种葡萄球菌感染	infections and infestations	感染及侵染类疾病	伤口葡萄球菌感染	5.45 ( 2.04 - 14.55 )	5.45 ( 14.51 )	5.44 ( 2.04 )	2.44 ( 0.23 )
gastrointestinal tube insertion	4	25151	2248	56830441	2252	56857844	4.02	1.51	10.72	是	4.02	9.06	1.51	10.72	是	4.01	1.51	否	2.01	0.03	是	gastrointestinal therapeutic procedures	胃肠道治疗类操作	gastrointestinal therapeutic procedures nec	各种胃肠道治疗类操作（不另分类）	surgical and medical procedures	各种手术及医疗操作	胃肠管置入	4.02 ( 1.51 - 10.72 )	4.02 ( 9.06 )	4.01 ( 1.51 )	2.01 ( 0.03 )
antinuclear antibody positive	4	25151	2958	56829731	2962	56857844	3.06	1.15	8.15	是	3.06	5.52	1.15	8.15	是	3.05	1.14	否	1.61	-0.18	否	immunology and allergy investigations	免疫及过敏类检查	autoimmunity analyses	各种自身免疫分析	investigations	各类检查	抗核抗体阳性	3.06 ( 1.15 - 8.15 )	3.06 ( 5.52 )	3.05 ( 1.14 )	1.61 ( -0.18 )
sensation of pressure	4	25151	859	56831830	863	56857844	10.52	3.94	28.1	是	10.52	34.3	3.94	28.09	是	10.48	3.92	是	3.39	0.56	是								10.52 ( 3.94 - 28.1 )	10.52 ( 34.3 )	10.48 ( 3.92 )	3.39 ( 0.56 )
drug diversion	4	25151	4031	56828658	4035	56857844	2.24	0.84	5.98	否	2.24	2.75	0.84	5.98	否	2.24	0.84	否	1.16	-0.45	否	legal issues	各类法律问题	criminal activity	犯罪行为	social circumstances	社会环境	药物流弊	2.24 ( 0.84 - 5.98 )	2.24 ( 2.75 )	2.24 ( 0.84 )	1.16 ( -0.45 )
exposure during breast feeding	4	25151	3302	56829387	3306	56857844	2.74	1.03	7.3	是	2.74	4.4	1.03	7.3	是	2.73	1.03	否	1.45	-0.27	否								2.74 ( 1.03 - 7.3 )	2.74 ( 4.4 )	2.73 ( 1.03 )	1.45 ( -0.27 )
hepatitis toxic	3	25152	2443	56830246	2446	56857844	2.77	0.89	8.61	否	2.77	3.4	0.89	8.61	否	2.77	0.89	否	1.47	-0.5	否	hepatic and hepatobiliary disorders	肝脏及肝胆类疾病	hepatocellular damage and hepatitis nec	肝细胞损害和肝炎（不另分类）	hepatobiliary disorders	肝胆系统疾病	中毒性肝炎	2.77 ( 0.89 - 8.61 )	2.77 ( 3.4 )	2.77 ( 0.89 )	1.47 ( -0.5 )
ototoxicity	3	25152	1688	56831001	1691	56857844	4.02	1.29	12.46	是	4.02	6.78	1.29	12.46	是	4.01	1.29	否	2	-0.25	否	aural disorders nec	听觉疾病（不另分类）	ear disorders nec	各种耳部疾病（不另分类）	ear and labyrinth disorders	耳及迷路类疾病	耳毒性	4.02 ( 1.29 - 12.46 )	4.02 ( 6.78 )	4.01 ( 1.29 )	2 ( -0.25 )
impatience	3	25152	1767	56830922	1770	56857844	3.84	1.24	11.91	是	3.84	6.28	1.24	11.9	是	3.83	1.23	否	1.94	-0.28	否	personality disorders and disturbances in behaviour	人性格异常及行为混乱	behaviour and socialisation disturbances	行为和社会关系障碍	psychiatric disorders	精神病类	急躁	3.84 ( 1.24 - 11.91 )	3.84 ( 6.28 )	3.83 ( 1.23 )	1.94 ( -0.28 )
rectocele	3	25152	577	56832112	580	56857844	11.75	3.78	36.54	是	11.75	29.34	3.78	36.53	是	11.69	3.76	是	3.55	0.22	是	uterine, pelvic and broad ligament disorders	子宫、盆腔和阔韧带疾病	pelvic prolapse conditions	盆腔内器官脱垂	reproductive system and breast disorders	生殖系统及乳腺疾病	直肠膨出	11.75 ( 3.78 - 36.54 )	11.75 ( 29.34 )	11.69 ( 3.76 )	3.55 ( 0.22 )
chronic kidney disease	3	25152	72510	56760179	72513	56857844	0.09	0.03	0.29	否	0.09	26.41	0.03	0.29	否	0.09	0.03	否	-3.42	-4.49	否	renal disorders (excl nephropathies)	肾脏各种异常（不包括肾病）	renal failure and impairment	肾衰和肾损害	renal and urinary disorders	肾脏及泌尿系统疾病	慢性肾脏疾病	0.09 ( 0.03 - 0.29 )	0.09 ( 26.41 )	0.09 ( 0.03 )	-3.42 ( -4.49 )
pulmonary hypertension	3	25152	19612	56813077	19615	56857844	0.35	0.11	1.07	否	0.35	3.72	0.11	1.07	否	0.35	0.11	否	-1.53	-2.72	否	pulmonary vascular disorders	肺血管类疾病	pulmonary hypertensions	各种肺动脉高压	respiratory, thoracic and mediastinal disorders	呼吸系统、胸及纵隔疾病	肺性高血压	0.35 ( 0.11 - 1.07 )	0.35 ( 3.72 )	0.35 ( 0.11 )	-1.53 ( -2.72 )
lymphadenopathy	3	25152	32504	56800185	32507	56857844	0.21	0.07	0.65	否	0.21	9.02	0.07	0.65	否	0.21	0.07	否	-2.26	-3.39	否	spleen, lymphatic and reticuloendothelial system disorders	脾、淋巴及网状内皮系统疾病	lymphatic system disorders nec	淋巴系统疾病（不另分类）	blood and lymphatic system disorders	血液及淋巴系统疾病	淋巴结病	0.21 ( 0.07 - 0.65 )	0.21 ( 9.02 )	0.21 ( 0.07 )	-2.26 ( -3.39 )
troponin i increased	3	25152	1496	56831193	1499	56857844	4.53	1.46	14.07	是	4.53	8.24	1.46	14.06	是	4.52	1.46	否	2.18	-0.18	否	enzyme investigations nec	酶检查（不另分类）	skeletal and cardiac muscle analyses	骨和心肌分析检验	investigations	各类检查	肌钙蛋白 I 升高	4.53 ( 1.46 - 14.07 )	4.53 ( 8.24 )	4.52 ( 1.46 )	2.18 ( -0.18 )
otorrhoea	3	25152	1585	56831104	1588	56857844	4.28	1.38	13.28	是	4.28	7.52	1.38	13.27	是	4.27	1.38	否	2.09	-0.21	否	aural disorders nec	听觉疾病（不另分类）	ear disorders nec	各种耳部疾病（不另分类）	ear and labyrinth disorders	耳及迷路类疾病	耳漏	4.28 ( 1.38 - 13.28 )	4.28 ( 7.52 )	4.27 ( 1.38 )	2.09 ( -0.21 )
eye pruritus	3	25152	28580	56804109	28583	56857844	0.24	0.08	0.74	否	0.24	7.36	0.08	0.74	否	0.24	0.08	否	-2.08	-3.21	否	ocular infections, irritations and inflammations	眼部感染、刺激及炎症	ocular infections, inflammations and associated manifestations	眼部感染、炎症和相关征象	eye disorders	眼器官疾病	眼睛瘙痒	0.24 ( 0.08 - 0.74 )	0.24 ( 7.36 )	0.24 ( 0.08 )	-2.08 ( -3.21 )
hernia	3	25152	17534	56815155	17537	56857844	0.39	0.12	1.2	否	0.39	2.92	0.12	1.2	否	0.39	0.12	否	-1.37	-2.57	否	general system disorders nec	全身系统疾病（不另分类）	hernias nec	各种疝气（不另分类）	general disorders and administration site conditions	全身性疾病及给药部位各种反应	疝气	0.39 ( 0.12 - 1.2 )	0.39 ( 2.92 )	0.39 ( 0.12 )	-1.37 ( -2.57 )
paralysis	3	25152	13266	56819423	13269	56857844	0.51	0.16	1.58	否	0.51	1.4	0.16	1.58	否	0.51	0.16	否	-0.97	-2.22	否	movement disorders (incl parkinsonism)	运动障碍类（包括帕金森病）	paralysis and paresis (excl cranial nerve)	瘫痪和轻瘫（不包括颅神经）	nervous system disorders	各类神经系统疾病	瘫痪	0.51 ( 0.16 - 1.58 )	0.51 ( 1.4 )	0.51 ( 0.16 )	-0.97 ( -2.22 )
product quality issue	3	25152	128390	56704299	128393	56857844	0.05	0.02	0.16	否	0.05	51.1	0.02	0.16	否	0.05	0.02	否	-4.24	-5.3	否	product quality, supply, distribution, manufacturing and quality system issues	产品质量、供应、经销、生产和质量系统问题	product quality issues nec	产品的各种质量问题（不另分类）	product issues	产品问题	产品质量问题	0.05 ( 0.02 - 0.16 )	0.05 ( 51.1 )	0.05 ( 0.02 )	-4.24 ( -5.3 )
multi-organ failure	3	25152	17181	56815508	17184	56857844	0.39	0.13	1.22	否	0.39	2.79	0.13	1.22	否	0.39	0.13	否	-1.34	-2.55	否								0.39 ( 0.13 - 1.22 )	0.39 ( 2.79 )	0.39 ( 0.13 )	-1.34 ( -2.55 )
lipase increased	3	25152	6980	56825709	6983	56857844	0.97	0.31	3.01	否	0.97	0	0.31	3.01	否	0.97	0.31	否	-0.04	-1.48	否	gastrointestinal investigations	胃肠类检查	digestive enzymes	各种消化酶检验	investigations	各类检查	脂肪酶升高	0.97 ( 0.31 - 3.01 )	0.97 ( 0 )	0.97 ( 0.31 )	-0.04 ( -1.48 )
cerebral infarction	3	25152	22736	56809953	22739	56857844	0.3	0.1	0.92	否	0.3	4.96	0.1	0.92	否	0.3	0.1	否	-1.75	-2.91	否	central nervous system vascular disorders	中枢神经系统血管疾病	central nervous system haemorrhages and cerebrovascular accidents	中枢神经系统出血和脑血管意外	nervous system disorders	各类神经系统疾病	大脑梗死	0.3 ( 0.1 - 0.92 )	0.3 ( 4.96 )	0.3 ( 0.1 )	-1.75 ( -2.91 )
electric shock	3	25152	754	56831935	757	56857844	8.99	2.89	27.94	是	8.99	21.22	2.89	27.93	是	8.96	2.88	是	3.16	0.14	是	injuries nec	各种损伤（不另分类）	non-site specific injuries nec	部位不确定的各种损伤（不另分类）	injury, poisoning and procedural complications	各类损伤、中毒及操作并发症	电休克	8.99 ( 2.89 - 27.94 )	8.99 ( 21.22 )	8.96 ( 2.88 )	3.16 ( 0.14 )
dry throat	3	25152	9296	56823393	9299	56857844	0.73	0.24	2.26	否	0.73	0.3	0.24	2.26	否	0.73	0.24	否	-0.46	-1.8	否	respiratory tract signs and symptoms	呼吸道症状和体征	upper respiratory tract signs and symptoms	上呼吸道症状和体征	respiratory, thoracic and mediastinal disorders	呼吸系统、胸及纵隔疾病	咽干	0.73 ( 0.24 - 2.26 )	0.73 ( 0.3 )	0.73 ( 0.24 )	-0.46 ( -1.8 )
weight fluctuation	3	25152	9391	56823298	9394	56857844	0.72	0.23	2.24	否	0.72	0.32	0.23	2.24	否	0.72	0.23	否	-0.47	-1.81	否	appetite and general nutritional disorders	食欲及一般性营养障碍	general nutritional disorders nec	一般性营养障碍（不另分类）	metabolism and nutrition disorders	代谢及营养类疾病	体重波动	0.72 ( 0.23 - 2.24 )	0.72 ( 0.32 )	0.72 ( 0.23 )	-0.47 ( -1.81 )
bowel movement irregularity	3	25152	6832	56825857	6835	56857844	0.99	0.32	3.08	否	0.99	0	0.32	3.08	否	0.99	0.32	否	-0.01	-1.45	否	gastrointestinal motility and defaecation conditions	胃肠运动及排便状况	gastrointestinal dyskinetic disorders	各种胃肠道运动障碍性疾病	gastrointestinal disorders	胃肠系统疾病	大便不规律	0.99 ( 0.32 - 3.08 )	0.99 ( 0 )	0.99 ( 0.32 )	-0.01 ( -1.45 )
blood disorder	3	25152	7460	56825229	7463	56857844	0.91	0.29	2.82	否	0.91	0.03	0.29	2.82	否	0.91	0.29	否	-0.14	-1.55	否	haematological disorders nec	血液异常类（不另分类）	haematological disorders	各种血液疾病	blood and lymphatic system disorders	血液及淋巴系统疾病	血液疾病	0.91 ( 0.29 - 2.82 )	0.91 ( 0.03 )	0.91 ( 0.29 )	-0.14 ( -1.55 )
escherichia infection	3	25152	7289	56825400	7292	56857844	0.93	0.3	2.88	否	0.93	0.02	0.3	2.88	否	0.93	0.3	否	-0.1	-1.52	否	bacterial infectious disorders	细菌感染性疾病	escherichia infections	各种埃希氏杆菌感染	infections and infestations	感染及侵染类疾病	埃希菌感染	0.93 ( 0.3 - 2.88 )	0.93 ( 0.02 )	0.93 ( 0.3 )	-0.1 ( -1.52 )
viith nerve paralysis	3	25152	3439	56829250	3442	56857844	1.97	0.64	6.11	否	1.97	1.43	0.64	6.11	否	1.97	0.64	否	0.98	-0.78	否								1.97 ( 0.64 - 6.11 )	1.97 ( 1.43 )	1.97 ( 0.64 )	0.98 ( -0.78 )
toxic encephalopathy	3	25152	4388	56828301	4391	56857844	1.54	0.5	4.79	否	1.54	0.58	0.5	4.79	否	1.54	0.5	否	0.63	-1	否	encephalopathies	各类脑病	encephalopathies toxic and metabolic	中毒性和代谢性脑病	nervous system disorders	各类神经系统疾病	中毒性脑病	1.54 ( 0.5 - 4.79 )	1.54 ( 0.58 )	1.54 ( 0.5 )	0.63 ( -1 )
morbid thoughts	3	25152	1119	56831570	1122	56857844	6.06	1.95	18.81	是	6.06	12.63	1.95	18.81	是	6.04	1.95	否	2.6	-0.03	否	disturbances in thinking and perception	思维及感知紊乱	thinking disturbances	思维障碍	psychiatric disorders	精神病类	病态思维	6.06 ( 1.95 - 18.81 )	6.06 ( 12.63 )	6.04 ( 1.95 )	2.6 ( -0.03 )
trigeminal neuralgia	3	25152	3760	56828929	3763	56857844	1.8	0.58	5.59	否	1.8	1.07	0.58	5.59	否	1.8	0.58	否	0.85	-0.86	否	cranial nerve disorders (excl neoplasms)	颅神经疾病（不包括肿瘤）	trigeminal disorders	各种三叉神经疾病	nervous system disorders	各类神经系统疾病	三叉神经痛	1.8 ( 0.58 - 5.59 )	1.8 ( 1.07 )	1.8 ( 0.58 )	0.85 ( -0.86 )
ocular icterus	3	25152	3999	56828690	4002	56857844	1.69	0.55	5.26	否	1.69	0.85	0.55	5.26	否	1.69	0.55	否	0.76	-0.91	否	hepatic and hepatobiliary disorders	肝脏及肝胆类疾病	cholestasis and jaundice	胆汁淤积和黄疸类病症	hepatobiliary disorders	肝胆系统疾病	眼黄疸	1.69 ( 0.55 - 5.26 )	1.69 ( 0.85 )	1.69 ( 0.55 )	0.76 ( -0.91 )
laryngitis	3	25152	9791	56822898	9794	56857844	0.69	0.22	2.15	否	0.69	0.41	0.22	2.15	否	0.69	0.22	否	-0.53	-1.86	否	infections - pathogen unspecified	感染 - 未指明病原	upper respiratory tract infections	各种上呼吸道感染	infections and infestations	感染及侵染类疾病	喉炎	0.69 ( 0.22 - 2.15 )	0.69 ( 0.41 )	0.69 ( 0.22 )	-0.53 ( -1.86 )
arthropod bite	3	25152	6775	56825914	6778	56857844	1	0.32	3.1	否	1	0	0.32	3.1	否	1	0.32	否	0	-1.44	否	injuries nec	各种损伤（不另分类）	non-site specific injuries nec	部位不确定的各种损伤（不另分类）	injury, poisoning and procedural complications	各类损伤、中毒及操作并发症	节肢动物咬伤	1 ( 0.32 - 3.1 )	1 ( 0 )	1 ( 0.32 )	0 ( -1.44 )
body height decreased	3	25152	10358	56822331	10361	56857844	0.65	0.21	2.03	否	0.65	0.55	0.21	2.03	否	0.65	0.21	否	-0.61	-1.92	否	physical examination and organ system status topics	体检和器官系统状态主题	physical examination procedures and organ system status	体检步骤和器官系统状态	investigations	各类检查	身高降低	0.65 ( 0.21 - 2.03 )	0.65 ( 0.55 )	0.65 ( 0.21 )	-0.61 ( -1.92 )
cancer pain	3	25152	2337	56830352	2340	56857844	2.9	0.93	9	否	2.9	3.73	0.93	9	否	2.9	0.93	否	1.53	-0.47	否	neoplasm related morbidities	肿瘤相关类病患	oncologic complications and emergencies	肿瘤并发症和急症	neoplasms benign, malignant and unspecified (incl cysts and polyps)	良性、恶性及性质不明的肿瘤（包括囊状和息肉状）	癌症疼痛	2.9 ( 0.93 - 9 )	2.9 ( 3.73 )	2.9 ( 0.93 )	1.53 ( -0.47 )
pigmentation disorder	3	25152	5631	56827058	5634	56857844	1.2	0.39	3.73	否	1.2	0.1	0.39	3.73	否	1.2	0.39	否	0.27	-1.25	否	pigmentation disorders	各类皮肤色素异常	pigmentation changes nec	色素沉着变化（不另分类）	skin and subcutaneous tissue disorders	皮肤及皮下组织类疾病	色素沉着障碍	1.2 ( 0.39 - 3.73 )	1.2 ( 0.1 )	1.2 ( 0.39 )	0.27 ( -1.25 )
hypocalcaemia	3	25152	17170	56815519	17173	56857844	0.39	0.13	1.22	否	0.39	2.78	0.13	1.22	否	0.39	0.13	否	-1.34	-2.55	否	bone, calcium, magnesium and phosphorus metabolism disorders	骨、钙、镁及磷代谢异常	calcium metabolism disorders	各种钙代谢疾病	metabolism and nutrition disorders	代谢及营养类疾病	低钙血症	0.39 ( 0.13 - 1.22 )	0.39 ( 2.78 )	0.39 ( 0.13 )	-1.34 ( -2.55 )
ischaemic stroke	3	25152	16587	56816102	16590	56857844	0.41	0.13	1.27	否	0.41	2.57	0.13	1.27	否	0.41	0.13	否	-1.29	-2.5	否	central nervous system vascular disorders	中枢神经系统血管疾病	central nervous system haemorrhages and cerebrovascular accidents	中枢神经系统出血和脑血管意外	nervous system disorders	各类神经系统疾病	缺血性卒中	0.41 ( 0.13 - 1.27 )	0.41 ( 2.57 )	0.41 ( 0.13 )	-1.29 ( -2.5 )
nosocomial infection	3	25152	2069	56830620	2072	56857844	3.28	1.06	10.17	是	3.28	4.74	1.06	10.17	是	3.27	1.05	否	1.71	-0.38	否	ancillary infectious topics	其他感染相关主题	infectious transmissions	传染病的传播	infections and infestations	感染及侵染类疾病	医院内感染	3.28 ( 1.06 - 10.17 )	3.28 ( 4.74 )	3.27 ( 1.05 )	1.71 ( -0.38 )
prostatic disorder	3	25152	5266	56827423	5269	56857844	1.29	0.41	3.99	否	1.29	0.19	0.42	3.99	否	1.29	0.41	否	0.36	-1.18	否	prostatic disorders (excl infections and inflammations)	前列腺疾病（不包括感染和炎症）	prostatic signs, symptoms and disorders nec	前列腺症状、体征和疾病（不另分类）	reproductive system and breast disorders	生殖系统及乳腺疾病	前列腺疾病	1.29 ( 0.41 - 3.99 )	1.29 ( 0.19 )	1.29 ( 0.41 )	0.36 ( -1.18 )
bladder disorder	3	25152	9297	56823392	9300	56857844	0.73	0.24	2.26	否	0.73	0.3	0.24	2.26	否	0.73	0.24	否	-0.46	-1.8	否	bladder and bladder neck disorders (excl calculi)	膀胱及膀胱颈疾病（不包括结石）	bladder disorders nec	各种膀胱疾病（不另分类）	renal and urinary disorders	肾脏及泌尿系统疾病	膀胱疾病	0.73 ( 0.24 - 2.26 )	0.73 ( 0.3 )	0.73 ( 0.24 )	-0.46 ( -1.8 )
haemoptysis	3	25152	25868	56806821	25871	56857844	0.26	0.08	0.81	否	0.26	6.24	0.08	0.81	否	0.26	0.08	否	-1.93	-3.08	否	respiratory disorders nec	呼吸系统疾病（不另分类）	coughing and associated symptoms	咳嗽和相关症状	respiratory, thoracic and mediastinal disorders	呼吸系统、胸及纵隔疾病	咯血	0.26 ( 0.08 - 0.81 )	0.26 ( 6.24 )	0.26 ( 0.08 )	-1.93 ( -3.08 )
food craving	3	25152	3802	56828887	3805	56857844	1.78	0.57	5.53	否	1.78	1.03	0.57	5.53	否	1.78	0.57	否	0.83	-0.87	否	appetite and general nutritional disorders	食欲及一般性营养障碍	appetite disorders	各种食欲障碍	metabolism and nutrition disorders	代谢及营养类疾病	贪食	1.78 ( 0.57 - 5.53 )	1.78 ( 1.03 )	1.78 ( 0.57 )	0.83 ( -0.87 )
choking	3	25152	17819	56814870	17822	56857844	0.38	0.12	1.18	否	0.38	3.03	0.12	1.18	否	0.38	0.12	否	-1.39	-2.59	否	respiratory tract signs and symptoms	呼吸道症状和体征	upper respiratory tract signs and symptoms	上呼吸道症状和体征	respiratory, thoracic and mediastinal disorders	呼吸系统、胸及纵隔疾病	呛噎	0.38 ( 0.12 - 1.18 )	0.38 ( 3.03 )	0.38 ( 0.12 )	-1.39 ( -2.59 )
exophthalmos	3	25152	1906	56830783	1909	56857844	3.56	1.15	11.04	是	3.56	5.5	1.15	11.04	是	3.55	1.14	否	1.83	-0.33	否	ocular structural change, deposit and degeneration nec	眼结构改变、沉积及变性（不另分类）	structural change, deposit and degeneration of eye nec	眼部结构变化、沉积和变性（不另分类）	eye disorders	眼器官疾病	突眼症	3.56 ( 1.15 - 11.04 )	3.56 ( 5.5 )	3.55 ( 1.14 )	1.83 ( -0.33 )
hernia repair	3	25152	2364	56830325	2367	56857844	2.87	0.92	8.9	否	2.87	3.64	0.92	8.9	否	2.86	0.92	否	1.52	-0.48	否	gastrointestinal therapeutic procedures	胃肠道治疗类操作	hernia repairs	各种疝修复	surgical and medical procedures	各种手术及医疗操作	疝修补术	2.87 ( 0.92 - 8.9 )	2.87 ( 3.64 )	2.86 ( 0.92 )	1.52 ( -0.48 )
sjogren's syndrome	3	25152	4622	56828067	4625	56857844	1.47	0.47	4.55	否	1.47	0.44	0.47	4.55	否	1.47	0.47	否	0.55	-1.05	否	connective tissue disorders (excl congenital)	结缔组织类疾病（不包括先天性）	connective tissue disorders nec	各种结缔组织疾病（不另分类）	musculoskeletal and connective tissue disorders	各种肌肉骨骼及结缔组织疾病	舍格林综合征	1.47 ( 0.47 - 4.55 )	1.47 ( 0.44 )	1.47 ( 0.47 )	0.55 ( -1.05 )
nicotine dependence	3	25152	7641	56825048	7644	56857844	0.89	0.29	2.75	否	0.89	0.04	0.29	2.75	否	0.89	0.29	否	-0.17	-1.57	否	psychiatric disorders nec	精神病类（不另分类）	substance related and addictive disorders	各种物质使用相关及成瘾性障碍	psychiatric disorders	精神病类	尼古丁依赖	0.89 ( 0.29 - 2.75 )	0.89 ( 0.04 )	0.89 ( 0.29 )	-0.17 ( -1.57 )
vaginal haemorrhage	3	25152	40411	56792278	40414	56857844	0.17	0.05	0.52	否	0.17	12.4	0.05	0.52	否	0.17	0.05	否	-2.58	-3.68	否	vulvovaginal disorders (excl infections and inflammations)	外阴阴道疾病（不包括感染和炎症）	vulvovaginal disorders nec	各种外阴阴道疾病（不另分类）	reproductive system and breast disorders	生殖系统及乳腺疾病	阴道出血	0.17 ( 0.05 - 0.52 )	0.17 ( 12.4 )	0.17 ( 0.05 )	-2.58 ( -3.68 )
eye swelling	3	25152	33748	56798941	33751	56857844	0.2	0.06	0.62	否	0.2	9.54	0.06	0.62	否	0.2	0.06	否	-2.32	-3.44	否	eye disorders nec	眼类疾病（不另分类）	ocular disorders nec	各种眼部疾病（不另分类）	eye disorders	眼器官疾病	眼肿	0.2 ( 0.06 - 0.62 )	0.2 ( 9.54 )	0.2 ( 0.06 )	-2.32 ( -3.44 )
pressure of speech	3	25152	612	56832077	615	56857844	11.08	3.56	34.44	是	11.07	27.36	3.56	34.43	是	11.03	3.55	是	3.46	0.2	是	communication disorders and disturbances	交流异常和混乱	speech articulation and rhythm disturbances	言语清晰度和节律障碍	psychiatric disorders	精神病类	言语压力	11.08 ( 3.56 - 34.44 )	11.07 ( 27.36 )	11.03 ( 3.55 )	3.46 ( 0.2 )
sluggishness	3	25152	9400	56823289	9403	56857844	0.72	0.23	2.24	否	0.72	0.32	0.23	2.24	否	0.72	0.23	否	-0.47	-1.81	否	general system disorders nec	全身系统疾病（不另分类）	asthenic conditions	虚弱状态	general disorders and administration site conditions	全身性疾病及给药部位各种反应	反应迟缓	0.72 ( 0.23 - 2.24 )	0.72 ( 0.32 )	0.72 ( 0.23 )	-0.47 ( -1.81 )
localised oedema	3	25152	4315	56828374	4318	56857844	1.57	0.51	4.87	否	1.57	0.62	0.51	4.87	否	1.57	0.51	否	0.65	-0.98	否	general system disorders nec	全身系统疾病（不另分类）	oedema nec	各种水肿（不另分类）	general disorders and administration site conditions	全身性疾病及给药部位各种反应	局部水肿	1.57 ( 0.51 - 4.87 )	1.57 ( 0.62 )	1.57 ( 0.51 )	0.65 ( -0.98 )
urine output increased	3	25152	2474	56830215	2477	56857844	2.74	0.88	8.5	否	2.74	3.31	0.88	8.5	否	2.74	0.88	否	1.45	-0.51	否	renal and urinary tract investigations and urinalyses	肾脏、泌尿道检查及尿液分析	urinary tract function analyses nec	泌尿道功能分析（不另分类）	investigations	各类检查	尿排出量升高	2.74 ( 0.88 - 8.5 )	2.74 ( 3.31 )	2.74 ( 0.88 )	1.45 ( -0.51 )
skin disorder	3	25152	30336	56802353	30339	56857844	0.22	0.07	0.69	否	0.22	8.1	0.07	0.69	否	0.22	0.07	否	-2.16	-3.29	否	epidermal and dermal conditions	表皮及真皮状况	dermal and epidermal conditions nec	各种表皮和真皮病症（不另分类）	skin and subcutaneous tissue disorders	皮肤及皮下组织类疾病	皮肤病变	0.22 ( 0.07 - 0.69 )	0.22 ( 8.1 )	0.22 ( 0.07 )	-2.16 ( -3.29 )
ear infection	3	25152	24076	56808613	24079	56857844	0.28	0.09	0.87	否	0.28	5.5	0.09	0.87	否	0.28	0.09	否	-1.83	-2.99	否	infections - pathogen unspecified	感染 - 未指明病原	ear infections	各种耳部感染	infections and infestations	感染及侵染类疾病	耳部感染	0.28 ( 0.09 - 0.87 )	0.28 ( 5.5 )	0.28 ( 0.09 )	-1.83 ( -2.99 )
oral disorder	3	25152	6798	56825891	6801	56857844	1	0.32	3.09	否	1	0	0.32	3.09	否	1	0.32	否	0	-1.45	否	oral soft tissue conditions	口腔软组织类疾病	oral soft tissue disorders nec	口部软组织疾病（不另分类）	gastrointestinal disorders	胃肠系统疾病	口腔病	1 ( 0.32 - 3.09 )	1 ( 0 )	1 ( 0.32 )	0 ( -1.45 )
wrong drug administered	3	25152	8910	56823779	8913	56857844	0.76	0.25	2.36	否	0.76	0.23	0.25	2.36	否	0.76	0.25	否	-0.39	-1.75	否								0.76 ( 0.25 - 2.36 )	0.76 ( 0.23 )	0.76 ( 0.25 )	-0.39 ( -1.75 )
blood testosterone decreased	3	25152	6612	56826077	6615	56857844	1.03	0.33	3.18	否	1.03	0	0.33	3.18	否	1.03	0.33	否	0.04	-1.42	否	endocrine investigations (incl sex hormones)	内分泌系统检查（包括性激素）	reproductive hormone analyses	生殖激素分析	investigations	各类检查	血睾酮降低	1.03 ( 0.33 - 3.18 )	1.03 ( 0 )	1.03 ( 0.33 )	0.04 ( -1.42 )
ageusia	3	25152	23156	56809533	23159	56857844	0.29	0.09	0.91	否	0.29	5.13	0.09	0.91	否	0.29	0.09	否	-1.77	-2.93	否	neurological disorders nec	神经类疾病（不另分类）	sensory abnormalities nec	各种感觉异常（不另分类）	nervous system disorders	各类神经系统疾病	味觉丧失	0.29 ( 0.09 - 0.91 )	0.29 ( 5.13 )	0.29 ( 0.09 )	-1.77 ( -2.93 )
spinal column stenosis	3	25152	4703	56827986	4706	56857844	1.44	0.46	4.47	否	1.44	0.4	0.46	4.47	否	1.44	0.46	否	0.53	-1.07	否								1.44 ( 0.46 - 4.47 )	1.44 ( 0.4 )	1.44 ( 0.46 )	0.53 ( -1.07 )
urine odour abnormal	3	25152	5486	56827203	5489	56857844	1.24	0.4	3.83	否	1.24	0.13	0.4	3.83	否	1.24	0.4	否	0.3	-1.22	否	urinary tract signs and symptoms	各种泌尿道体征和症状	urinary abnormalities	各种泌尿系统障碍	renal and urinary disorders	肾脏及泌尿系统疾病	尿气味异常	1.24 ( 0.4 - 3.83 )	1.24 ( 0.13 )	1.24 ( 0.4 )	0.3 ( -1.22 )
nystagmus	3	25152	4925	56827764	4928	56857844	1.38	0.44	4.27	否	1.38	0.31	0.44	4.27	否	1.38	0.44	否	0.46	-1.11	否	neurological disorders nec	神经类疾病（不另分类）	coordination and balance disturbances	协调与平衡障碍	nervous system disorders	各类神经系统疾病	眼震	1.38 ( 0.44 - 4.27 )	1.38 ( 0.31 )	1.38 ( 0.44 )	0.46 ( -1.11 )
dementia alzheimer's type	3	25152	8720	56823969	8723	56857844	0.78	0.25	2.41	否	0.78	0.19	0.25	2.41	否	0.78	0.25	否	-0.36	-1.72	否	mental impairment disorders	精神损害类疾病	alzheimer's disease (incl subtypes)	阿尔兹海默病（包括亚型）	nervous system disorders	各类神经系统疾病	阿尔茨海默型痴呆	0.78 ( 0.25 - 2.41 )	0.78 ( 0.19 )	0.78 ( 0.25 )	-0.36 ( -1.72 )
parkinson's disease	3	25152	17431	56815258	17434	56857844	0.39	0.13	1.21	否	0.39	2.88	0.13	1.21	否	0.39	0.13	否	-1.36	-2.57	否	movement disorders (incl parkinsonism)	运动障碍类（包括帕金森病）	parkinson's disease and parkinsonism	帕金森病和帕金森综合征	nervous system disorders	各类神经系统疾病	帕金森病	0.39 ( 0.13 - 1.21 )	0.39 ( 2.88 )	0.39 ( 0.13 )	-1.36 ( -2.57 )
depressive symptom	3	25152	3145	56829544	3148	56857844	2.16	0.69	6.69	否	2.16	1.86	0.69	6.69	否	2.15	0.69	否	1.11	-0.7	否	depressed mood disorders and disturbances	抑郁性心境障碍和混乱	mood alterations with depressive symptoms	伴忧郁症状的情绪变化	psychiatric disorders	精神病类	抑郁症状	2.16 ( 0.69 - 6.69 )	2.16 ( 1.86 )	2.15 ( 0.69 )	1.11 ( -0.7 )
sinus disorder	3	25152	18239	56814450	18242	56857844	0.37	0.12	1.15	否	0.37	3.19	0.12	1.15	否	0.37	0.12	否	-1.43	-2.62	否	upper respiratory tract disorders (excl infections)	上呼吸道疾病（不包括感染）	paranasal sinus disorders (excl infections and neoplasms)	副鼻窦疾病（不包括感染和肿瘤）	respiratory, thoracic and mediastinal disorders	呼吸系统、胸及纵隔疾病	鼻窦疾病	0.37 ( 0.12 - 1.15 )	0.37 ( 3.19 )	0.37 ( 0.12 )	-1.43 ( -2.62 )
eyelid oedema	3	25152	11115	56821574	11118	56857844	0.61	0.2	1.89	否	0.61	0.75	0.2	1.89	否	0.61	0.2	否	-0.71	-2.01	否	ocular infections, irritations and inflammations	眼部感染、刺激及炎症	lid, lash and lacrimal infections, irritations and inflammations	眼睑、睫毛和泪腺感染、刺激和炎症	eye disorders	眼器官疾病	眼睑水肿	0.61 ( 0.2 - 1.89 )	0.61 ( 0.75 )	0.61 ( 0.2 )	-0.71 ( -2.01 )
skin infection	3	25152	10092	56822597	10095	56857844	0.67	0.22	2.08	否	0.67	0.48	0.22	2.08	否	0.67	0.22	否	-0.57	-1.89	否	infections - pathogen unspecified	感染 - 未指明病原	skin structures and soft tissue infections	皮肤结构和软组织感染	infections and infestations	感染及侵染类疾病	皮肤感染	0.67 ( 0.22 - 2.08 )	0.67 ( 0.48 )	0.67 ( 0.22 )	-0.57 ( -1.89 )
hysterectomy	3	25152	7821	56824868	7824	56857844	0.87	0.28	2.69	否	0.87	0.06	0.28	2.69	否	0.87	0.28	否	-0.21	-1.6	否	obstetric and gynaecological therapeutic procedures	妇产科治疗类操作	uterine therapeutic procedures	子宫治疗类操作	surgical and medical procedures	各种手术及医疗操作	子宫切除	0.87 ( 0.28 - 2.69 )	0.87 ( 0.06 )	0.87 ( 0.28 )	-0.21 ( -1.6 )
scab	3	25152	10369	56822320	10372	56857844	0.65	0.21	2.03	否	0.65	0.55	0.21	2.03	否	0.65	0.21	否	-0.61	-1.93	否	epidermal and dermal conditions	表皮及真皮状况	dermal and epidermal conditions nec	各种表皮和真皮病症（不另分类）	skin and subcutaneous tissue disorders	皮肤及皮下组织类疾病	痂	0.65 ( 0.21 - 2.03 )	0.65 ( 0.55 )	0.65 ( 0.21 )	-0.61 ( -1.93 )
oral discomfort	3	25152	12909	56819780	12912	56857844	0.52	0.17	1.63	否	0.53	1.29	0.17	1.63	否	0.53	0.17	否	-0.93	-2.19	否	oral soft tissue conditions	口腔软组织类疾病	oral soft tissue signs and symptoms	口部软组织症状和体征	gastrointestinal disorders	胃肠系统疾病	口腔不适	0.52 ( 0.17 - 1.63 )	0.53 ( 1.29 )	0.53 ( 0.17 )	-0.93 ( -2.19 )
eye irritation	3	25152	46899	56785790	46902	56857844	0.14	0.05	0.45	否	0.14	15.2	0.05	0.45	否	0.14	0.05	否	-2.79	-3.89	否	ocular infections, irritations and inflammations	眼部感染、刺激及炎症	ocular infections, inflammations and associated manifestations	眼部感染、炎症和相关征象	eye disorders	眼器官疾病	眼刺激	0.14 ( 0.05 - 0.45 )	0.14 ( 15.2 )	0.14 ( 0.05 )	-2.79 ( -3.89 )
generalised anxiety disorder	3	25152	1353	56831336	1356	56857844	5.01	1.61	15.55	是	5.01	9.61	1.61	15.55	是	5	1.61	否	2.32	-0.12	否	anxiety disorders and symptoms	焦虑症及症状	anxiety disorders nec	各种焦虑障碍（不另分类）	psychiatric disorders	精神病类	广泛性焦虑障碍	5.01 ( 1.61 - 15.55 )	5.01 ( 9.61 )	5 ( 1.61 )	2.32 ( -0.12 )
multiple sclerosis relapse	3	25152	66510	56766179	66513	56857844	0.1	0.03	0.32	否	0.1	23.77	0.03	0.32	否	0.1	0.03	否	-3.29	-4.37	否	demyelinating disorders	脱髓鞘类疾病	multiple sclerosis acute and progressive	急性和进展性多发性硬化	nervous system disorders	各类神经系统疾病	多发性硬化复发	0.1 ( 0.03 - 0.32 )	0.1 ( 23.77 )	0.1 ( 0.03 )	-3.29 ( -4.37 )
throat tightness	3	25152	24729	56807960	24732	56857844	0.27	0.09	0.85	否	0.27	5.77	0.09	0.85	否	0.27	0.09	否	-1.87	-3.02	否	respiratory tract signs and symptoms	呼吸道症状和体征	upper respiratory tract signs and symptoms	上呼吸道症状和体征	respiratory, thoracic and mediastinal disorders	呼吸系统、胸及纵隔疾病	咽喉缩紧感	0.27 ( 0.09 - 0.85 )	0.27 ( 5.77 )	0.27 ( 0.09 )	-1.87 ( -3.02 )
septic shock	3	25152	38966	56793723	38969	56857844	0.17	0.06	0.54	否	0.17	11.78	0.06	0.54	否	0.17	0.06	否	-2.52	-3.63	否	infections - pathogen unspecified	感染 - 未指明病原	sepsis, bacteraemia, viraemia and fungaemia nec	脓毒症、菌血症、病毒血症和真菌血症（不另分类）	infections and infestations	感染及侵染类疾病	感染性休克	0.17 ( 0.06 - 0.54 )	0.17 ( 11.78 )	0.17 ( 0.06 )	-2.52 ( -3.63 )
procedural pain	3	25152	24805	56807884	24808	56857844	0.27	0.09	0.85	否	0.27	5.8	0.09	0.85	否	0.27	0.09	否	-1.87	-3.03	否	procedural related injuries and complications nec	操作相关伤害与并发症（不另分类）	non-site specific procedural complications	部位不明的操作并发症	injury, poisoning and procedural complications	各类损伤、中毒及操作并发症	操作性疼痛	0.27 ( 0.09 - 0.85 )	0.27 ( 5.8 )	0.27 ( 0.09 )	-1.87 ( -3.03 )
glomerular filtration rate decreased	3	25152	10645	56822044	10648	56857844	0.64	0.21	1.97	否	0.64	0.62	0.21	1.97	否	0.64	0.21	否	-0.65	-1.96	否	renal and urinary tract investigations and urinalyses	肾脏、泌尿道检查及尿液分析	renal function analyses	各种肾功能分析	investigations	各类检查	肾小球滤过率降低	0.64 ( 0.21 - 1.97 )	0.64 ( 0.62 )	0.64 ( 0.21 )	-0.65 ( -1.96 )
polymyalgia rheumatica	3	25152	2662	56830027	2665	56857844	2.55	0.82	7.9	否	2.55	2.81	0.82	7.9	否	2.54	0.82	否	1.35	-0.57	否	connective tissue disorders (excl congenital)	结缔组织类疾病（不包括先天性）	connective tissue disorders nec	各种结缔组织疾病（不另分类）	musculoskeletal and connective tissue disorders	各种肌肉骨骼及结缔组织疾病	风湿性多肌痛	2.55 ( 0.82 - 7.9 )	2.55 ( 2.81 )	2.54 ( 0.82 )	1.35 ( -0.57 )
amenorrhoea	3	25152	15506	56817183	15509	56857844	0.44	0.14	1.36	否	0.44	2.17	0.14	1.36	否	0.44	0.14	否	-1.19	-2.42	否	menstrual cycle and uterine bleeding disorders	月经周期及子宫出血疾病	menstruation with decreased bleeding	月经量减少	reproductive system and breast disorders	生殖系统及乳腺疾病	闭经	0.44 ( 0.14 - 1.36 )	0.44 ( 2.17 )	0.44 ( 0.14 )	-1.19 ( -2.42 )
upper gastrointestinal haemorrhage	3	25152	15779	56816910	15782	56857844	0.43	0.14	1.33	否	0.43	2.27	0.14	1.33	否	0.43	0.14	否	-1.22	-2.44	否	gastrointestinal haemorrhages nec	胃肠系统出血（不另分类）	non-site specific gastrointestinal haemorrhages	部位不明的胃肠出血	gastrointestinal disorders	胃肠系统疾病	上消化道出血	0.43 ( 0.14 - 1.33 )	0.43 ( 2.27 )	0.43 ( 0.14 )	-1.22 ( -2.44 )
electrocardiogram st segment elevation	3	25152	3059	56829630	3062	56857844	2.22	0.71	6.87	否	2.22	2	0.71	6.87	否	2.21	0.71	否	1.15	-0.68	否	cardiac and vascular investigations (excl enzyme tests)	心血管检查（不包括酶检测）	ecg investigations	各种心电图检查	investigations	各类检查	心电图 ST 段抬高	2.22 ( 0.71 - 6.87 )	2.22 ( 2 )	2.21 ( 0.71 )	1.15 ( -0.68 )
ischaemic cerebral infarction	3	25152	1048	56831641	1051	56857844	6.47	2.08	20.09	是	6.47	13.83	2.08	20.08	是	6.45	2.08	是	2.69	0	否	central nervous system vascular disorders	中枢神经系统血管疾病	central nervous system haemorrhages and cerebrovascular accidents	中枢神经系统出血和脑血管意外	nervous system disorders	各类神经系统疾病	缺血性脑梗死	6.47 ( 2.08 - 20.09 )	6.47 ( 13.83 )	6.45 ( 2.08 )	2.69 ( 0 )
hypertensive encephalopathy	3	25152	548	56832141	551	56857844	12.37	3.98	38.48	是	12.37	31.18	3.98	38.47	是	12.31	3.96	是	3.62	0.24	是	encephalopathies	各类脑病	encephalopathies nec	各种脑病（不另分类）	nervous system disorders	各类神经系统疾病	高血压脑病	12.37 ( 3.98 - 38.48 )	12.37 ( 31.18 )	12.31 ( 3.96 )	3.62 ( 0.24 )
depression suicidal	3	25152	3199	56829490	3202	56857844	2.12	0.68	6.57	否	2.12	1.77	0.68	6.57	否	2.12	0.68	否	1.08	-0.72	否	depressed mood disorders and disturbances	抑郁性心境障碍和混乱	depressive disorders	各种抑郁病	psychiatric disorders	精神病类	自杀型抑郁	2.12 ( 0.68 - 6.57 )	2.12 ( 1.77 )	2.12 ( 0.68 )	1.08 ( -0.72 )
spinal compression fracture	3	25152	8275	56824414	8278	56857844	0.82	0.26	2.54	否	0.82	0.12	0.26	2.54	否	0.82	0.26	否	-0.29	-1.66	否	bone and joint injuries	骨骼及关节损伤	spinal fractures and dislocations	脊柱骨折和脱臼	injury, poisoning and procedural complications	各类损伤、中毒及操作并发症	椎体压缩骨折	0.82 ( 0.26 - 2.54 )	0.82 ( 0.12 )	0.82 ( 0.26 )	-0.29 ( -1.66 )
blood potassium increased	3	25152	14802	56817887	14805	56857844	0.46	0.15	1.42	否	0.46	1.93	0.15	1.42	否	0.46	0.15	否	-1.13	-2.36	否	water, electrolyte and mineral investigations	水、电解质及矿物质的各种检查	mineral and electrolyte analyses	各种矿物质和电解质分析	investigations	各类检查	血钾升高	0.46 ( 0.15 - 1.42 )	0.46 ( 1.93 )	0.46 ( 0.15 )	-1.13 ( -2.36 )
facial paralysis	3	25152	7591	56825098	7594	56857844	0.89	0.29	2.77	否	0.89	0.04	0.29	2.77	否	0.89	0.29	否	-0.16	-1.57	否	cranial nerve disorders (excl neoplasms)	颅神经疾病（不包括肿瘤）	facial cranial nerve disorders	各种面部神经疾病	nervous system disorders	各类神经系统疾病	面部瘫痪	0.89 ( 0.29 - 2.77 )	0.89 ( 0.04 )	0.89 ( 0.29 )	-0.16 ( -1.57 )
neurological decompensation	3	25152	2054	56830635	2057	56857844	3.3	1.06	10.24	是	3.3	4.8	1.06	10.24	是	3.3	1.06	否	1.72	-0.38	否	neurological disorders nec	神经类疾病（不另分类）	neurological signs and symptoms nec	神经学症状和体征（不另分类）	nervous system disorders	各类神经系统疾病	神经代偿失调	3.3 ( 1.06 - 10.24 )	3.3 ( 4.8 )	3.3 ( 1.06 )	1.72 ( -0.38 )
sneezing	3	25152	20376	56812313	20379	56857844	0.33	0.11	1.03	否	0.33	4.02	0.11	1.03	否	0.33	0.11	否	-1.59	-2.77	否	respiratory tract signs and symptoms	呼吸道症状和体征	upper respiratory tract signs and symptoms	上呼吸道症状和体征	respiratory, thoracic and mediastinal disorders	呼吸系统、胸及纵隔疾病	喷嚏	0.33 ( 0.11 - 1.03 )	0.33 ( 4.02 )	0.33 ( 0.11 )	-1.59 ( -2.77 )
blood catecholamines increased	3	25152	117	56832572	120	56857844	57.94	18.42	182.26	是	57.93	163.65	18.42	182.22	是	56.51	17.96	是	5.82	0.46	是	endocrine investigations (incl sex hormones)	内分泌系统检查（包括性激素）	adrenal medulla tests	各种肾上腺髓质试验	investigations	各类检查	血儿茶酚胺升高	57.94 ( 18.42 - 182.26 )	57.93 ( 163.65 )	56.51 ( 17.96 )	5.82 ( 0.46 )
iron deficiency anaemia	3	25152	8344	56824345	8347	56857844	0.81	0.26	2.52	否	0.81	0.13	0.26	2.52	否	0.81	0.26	否	-0.3	-1.67	否	anaemias nonhaemolytic and marrow depression	非溶血性贫血及骨髓抑制	anaemia deficiencies	各种贫血症	blood and lymphatic system disorders	血液及淋巴系统疾病	缺铁性贫血	0.81 ( 0.26 - 2.52 )	0.81 ( 0.13 )	0.81 ( 0.26 )	-0.3 ( -1.67 )
mass	3	25152	13016	56819673	13019	56857844	0.52	0.17	1.61	否	0.52	1.32	0.17	1.61	否	0.52	0.17	否	-0.94	-2.2	否	tissue disorders nec	组织疾病（不另分类）	mass conditions nec	各种肿块状况（不另分类）	general disorders and administration site conditions	全身性疾病及给药部位各种反应	肿块	0.52 ( 0.17 - 1.61 )	0.52 ( 1.32 )	0.52 ( 0.17 )	-0.94 ( -2.2 )
blood test abnormal	3	25152	12602	56820087	12605	56857844	0.54	0.17	1.67	否	0.54	1.19	0.17	1.67	否	0.54	0.17	否	-0.89	-2.16	否	investigations, imaging and histopathology procedures nec	检查、成像、及病理组织检验操作（不另分类）	investigations nec	各种检查（不另分类）	investigations	各类检查	血液检查异常	0.54 ( 0.17 - 1.67 )	0.54 ( 1.19 )	0.54 ( 0.17 )	-0.89 ( -2.16 )
candida infection	3	25152	14792	56817897	14795	56857844	0.46	0.15	1.42	否	0.46	1.92	0.15	1.42	否	0.46	0.15	否	-1.13	-2.36	否	fungal infectious disorders	真菌感染性疾病	candida infections	各种念珠菌感染	infections and infestations	感染及侵染类疾病	念珠菌感染	0.46 ( 0.15 - 1.42 )	0.46 ( 1.92 )	0.46 ( 0.15 )	-1.13 ( -2.36 )
illusion	3	25152	1568	56831121	1571	56857844	4.32	1.39	13.42	是	4.32	7.65	1.39	13.42	是	4.32	1.39	否	2.11	-0.21	否	disturbances in thinking and perception	思维及感知紊乱	perception disturbances nec	各种认知障碍（不另分类）	psychiatric disorders	精神病类	错觉	4.32 ( 1.39 - 13.42 )	4.32 ( 7.65 )	4.32 ( 1.39 )	2.11 ( -0.21 )
diabetic retinopathy	3	25152	3100	56829589	3103	56857844	2.19	0.7	6.78	否	2.19	1.93	0.7	6.78	否	2.19	0.7	否	1.13	-0.69	否	retina, choroid and vitreous haemorrhages and vascular disorders	视网膜、脉络膜、玻璃体出血及血管疾病	retinopathies nec	各种视网膜病（不另分类）	eye disorders	眼器官疾病	糖尿病性视网膜病	2.19 ( 0.7 - 6.78 )	2.19 ( 1.93 )	2.19 ( 0.7 )	1.13 ( -0.69 )
pericardial effusion	3	25152	20830	56811859	20833	56857844	0.33	0.1	1.01	否	0.33	4.2	0.1	1.01	否	0.33	0.1	否	-1.62	-2.8	否	pericardial disorders	心包类疾病	pericardial disorders nec	各种心包异常（不另分类）	cardiac disorders	心脏器官疾病	心包积液	0.33 ( 0.1 - 1.01 )	0.33 ( 4.2 )	0.33 ( 0.1 )	-1.62 ( -2.8 )
hypotonia neonatal	3	25152	1428	56831261	1431	56857844	4.75	1.53	14.74	是	4.75	8.85	1.53	14.73	是	4.74	1.53	否	2.24	-0.15	否	muscle disorders	肌肉类疾病	muscle tone abnormalities	各种肌张力异常	musculoskeletal and connective tissue disorders	各种肌肉骨骼及结缔组织疾病	新生儿肌张力减退	4.75 ( 1.53 - 14.74 )	4.75 ( 8.85 )	4.74 ( 1.53 )	2.24 ( -0.15 )
selective eating disorder	3	25152	859	56831830	862	56857844	7.89	2.54	24.52	是	7.89	17.99	2.54	24.51	是	7.87	2.53	是	2.98	0.09	是	eating disorders and disturbances	饮食障碍和混乱	eating disorders nec	各种摄食障碍（不另分类）	psychiatric disorders	精神病类	选择性进食障碍	7.89 ( 2.54 - 24.52 )	7.89 ( 17.99 )	7.87 ( 2.53 )	2.98 ( 0.09 )
tachycardia foetal	3	25152	455	56832234	458	56857844	14.9	4.79	46.37	是	14.9	38.64	4.79	46.36	是	14.81	4.76	是	3.89	0.28	是	cardiac arrhythmias	心律失常类疾病	rate and rhythm disorders nec	心率和节律异常（不另分类）	cardiac disorders	心脏器官疾病	胎儿心动过速	14.9 ( 4.79 - 46.37 )	14.9 ( 38.64 )	14.81 ( 4.76 )	3.89 ( 0.28 )
lung infiltration	3	25152	8374	56824315	8377	56857844	0.81	0.26	2.51	否	0.81	0.13	0.26	2.51	否	0.81	0.26	否	-0.3	-1.68	否	lower respiratory tract disorders (excl obstruction and infection)	下呼吸道疾病（阻塞和感染除外）	parenchymal lung disorders nec	实质性肺疾病（不另分类）	respiratory, thoracic and mediastinal disorders	呼吸系统、胸及纵隔疾病	肺浸润	0.81 ( 0.26 - 2.51 )	0.81 ( 0.13 )	0.81 ( 0.26 )	-0.3 ( -1.68 )
bladder spasm	3	25152	1680	56831009	1683	56857844	4.03	1.3	12.52	是	4.03	6.83	1.3	12.52	是	4.03	1.3	否	2.01	-0.25	否	urinary tract signs and symptoms	各种泌尿道体征和症状	bladder and urethral symptoms	膀胱和尿道症状	renal and urinary disorders	肾脏及泌尿系统疾病	膀胱痉挛	4.03 ( 1.3 - 12.52 )	4.03 ( 6.83 )	4.03 ( 1.3 )	2.01 ( -0.25 )
troponin increased	3	25152	6592	56826097	6595	56857844	1.03	0.33	3.19	否	1.03	0	0.33	3.19	否	1.03	0.33	否	0.04	-1.41	否	enzyme investigations nec	酶检查（不另分类）	skeletal and cardiac muscle analyses	骨和心肌分析检验	investigations	各类检查	肌钙蛋白升高	1.03 ( 0.33 - 3.19 )	1.03 ( 0 )	1.03 ( 0.33 )	0.04 ( -1.41 )
lagophthalmos	3	25152	375	56832314	378	56857844	18.08	5.8	56.31	是	18.07	48.01	5.8	56.29	是	17.94	5.76	是	4.17	0.33	是	anterior eye structural change, deposit and degeneration	眼前部结构改变、沉积及变性	lid, lash and lacrimal structural disorders	眼睑、睫毛和泪腺结构异常	eye disorders	眼器官疾病	兔眼症	18.08 ( 5.8 - 56.31 )	18.07 ( 48.01 )	17.94 ( 5.76 )	4.17 ( 0.33 )
therapeutic product effect decreased	3	25152	38007	56794682	38010	56857844	0.18	0.06	0.55	否	0.18	11.36	0.06	0.55	否	0.18	0.06	否	-2.49	-3.6	否	therapeutic and nontherapeutic effects (excl toxicity)	治疗性及非治疗性反应类（不包括毒性）	therapeutic and nontherapeutic responses	各种治疗和非治疗反应	general disorders and administration site conditions	全身性疾病及给药部位各种反应	治疗产品效果下降	0.18 ( 0.06 - 0.55 )	0.18 ( 11.36 )	0.18 ( 0.06 )	-2.49 ( -3.6 )
blood glucose abnormal	3	25152	17261	56815428	17264	56857844	0.39	0.13	1.22	否	0.39	2.82	0.13	1.22	否	0.39	0.13	否	-1.35	-2.55	否	metabolic, nutritional and blood gas investigations	代谢、营养和血气检查	carbohydrate tolerance analyses (incl diabetes)	碳水化合物耐受性分析（包括糖尿病）	investigations	各类检查	血葡萄糖异常	0.39 ( 0.13 - 1.22 )	0.39 ( 2.82 )	0.39 ( 0.13 )	-1.35 ( -2.55 )
product dose omission	3	25152	66060	56766629	66063	56857844	0.1	0.03	0.32	否	0.1	23.57	0.03	0.32	否	0.1	0.03	否	-3.28	-4.36	否								0.1 ( 0.03 - 0.32 )	0.1 ( 23.57 )	0.1 ( 0.03 )	-3.28 ( -4.36 )
left ventricular failure	3	25152	3161	56829528	3164	56857844	2.14	0.69	6.65	否	2.14	1.83	0.69	6.65	否	2.14	0.69	否	1.1	-0.71	否	heart failures	各类心脏衰竭	left ventricular failures	各种左心室衰竭	cardiac disorders	心脏器官疾病	左心室衰竭	2.14 ( 0.69 - 6.65 )	2.14 ( 1.83 )	2.14 ( 0.69 )	1.1 ( -0.71 )
mixed liver injury	3	25152	2435	56830254	2438	56857844	2.78	0.9	8.64	否	2.78	3.42	0.9	8.64	否	2.78	0.9	否	1.48	-0.5	否	hepatic and hepatobiliary disorders	肝脏及肝胆类疾病	hepatocellular damage and hepatitis nec	肝细胞损害和肝炎（不另分类）	hepatobiliary disorders	肝胆系统疾病	混合性肝脏损伤	2.78 ( 0.9 - 8.64 )	2.78 ( 3.42 )	2.78 ( 0.9 )	1.48 ( -0.5 )
ear discomfort	3	25152	9430	56823259	9433	56857844	0.72	0.23	2.23	否	0.72	0.33	0.23	2.23	否	0.72	0.23	否	-0.48	-1.81	否	aural disorders nec	听觉疾病（不另分类）	ear disorders nec	各种耳部疾病（不另分类）	ear and labyrinth disorders	耳及迷路类疾病	耳部不适	0.72 ( 0.23 - 2.23 )	0.72 ( 0.33 )	0.72 ( 0.23 )	-0.48 ( -1.81 )
injection site pruritus	3	25152	60685	56772004	60688	56857844	0.11	0.04	0.35	否	0.11	21.22	0.04	0.35	否	0.11	0.04	否	-3.16	-4.24	否	administration site reactions	给药部位各种反应	injection site reactions	注射部位各种反应	general disorders and administration site conditions	全身性疾病及给药部位各种反应	注射部位瘙痒	0.11 ( 0.04 - 0.35 )	0.11 ( 21.22 )	0.11 ( 0.04 )	-3.16 ( -4.24 )
oral herpes	3	25152	17750	56814939	17753	56857844	0.38	0.12	1.18	否	0.38	3	0.12	1.18	否	0.38	0.12	否	-1.39	-2.59	否	viral infectious disorders	病毒感染性疾病	herpes viral infections	各种疱疹病毒感染	infections and infestations	感染及侵染类疾病	口腔疱疹	0.38 ( 0.12 - 1.18 )	0.38 ( 3 )	0.38 ( 0.12 )	-1.39 ( -2.59 )
pharyngitis streptococcal	3	25152	10019	56822670	10022	56857844	0.68	0.22	2.1	否	0.68	0.46	0.22	2.1	否	0.68	0.22	否	-0.56	-1.89	否	bacterial infectious disorders	细菌感染性疾病	streptococcal infections	各种链球菌感染	infections and infestations	感染及侵染类疾病	链球菌性咽炎	0.68 ( 0.22 - 2.1 )	0.68 ( 0.46 )	0.68 ( 0.22 )	-0.56 ( -1.89 )
productive cough	3	25152	42086	56790603	42089	56857844	0.16	0.05	0.5	否	0.16	13.12	0.05	0.5	否	0.16	0.05	否	-2.63	-3.74	否	respiratory disorders nec	呼吸系统疾病（不另分类）	coughing and associated symptoms	咳嗽和相关症状	respiratory, thoracic and mediastinal disorders	呼吸系统、胸及纵隔疾病	排痰性咳嗽	0.16 ( 0.05 - 0.5 )	0.16 ( 13.12 )	0.16 ( 0.05 )	-2.63 ( -3.74 )
pulmonary function test abnormal	3	25152	1370	56831319	1373	56857844	4.95	1.59	15.36	是	4.95	9.43	1.59	15.36	是	4.94	1.59	否	2.3	-0.13	否	respiratory and pulmonary investigations (excl blood gases)	呼吸系统及肺部检查类（不包括血气）	respiratory and pulmonary function diagnostic procedures	各项呼吸和肺功能诊断检查	investigations	各类检查	肺功能检查异常	4.95 ( 1.59 - 15.36 )	4.95 ( 9.43 )	4.94 ( 1.59 )	2.3 ( -0.13 )
respiratory tract congestion	3	25152	14495	56818194	14498	56857844	0.47	0.15	1.45	否	0.47	1.82	0.15	1.45	否	0.47	0.15	否	-1.1	-2.33	否	respiratory disorders nec	呼吸系统疾病（不另分类）	respiratory tract disorders nec	呼吸道疾病（不另分类）	respiratory, thoracic and mediastinal disorders	呼吸系统、胸及纵隔疾病	呼吸道充血	0.47 ( 0.15 - 1.45 )	0.47 ( 1.82 )	0.47 ( 0.15 )	-1.1 ( -2.33 )
sputum discoloured	3	25152	8506	56824183	8509	56857844	0.8	0.26	2.47	否	0.8	0.16	0.26	2.47	否	0.8	0.26	否	-0.33	-1.7	否	respiratory disorders nec	呼吸系统疾病（不另分类）	coughing and associated symptoms	咳嗽和相关症状	respiratory, thoracic and mediastinal disorders	呼吸系统、胸及纵隔疾病	痰变色	0.8 ( 0.26 - 2.47 )	0.8 ( 0.16 )	0.8 ( 0.26 )	-0.33 ( -1.7 )
upper-airway cough syndrome	3	25152	7325	56825364	7328	56857844	0.93	0.3	2.87	否	0.93	0.02	0.3	2.87	否	0.93	0.3	否	-0.11	-1.53	否	respiratory tract signs and symptoms	呼吸道症状和体征	upper respiratory tract signs and symptoms	上呼吸道症状和体征	respiratory, thoracic and mediastinal disorders	呼吸系统、胸及纵隔疾病	上气道咳嗽综合征	0.93 ( 0.3 - 2.87 )	0.93 ( 0.02 )	0.93 ( 0.3 )	-0.11 ( -1.53 )
application site perspiration	3	25152	166	56832523	169	56857844	40.84	13.04	127.92	是	40.83	114.5	13.04	127.89	是	40.12	12.81	是	5.33	0.44	是	administration site reactions	给药部位各种反应	application site reactions	外用部位各种反应	general disorders and administration site conditions	全身性疾病及给药部位各种反应	外用药部位出汗	40.84 ( 13.04 - 127.92 )	40.83 ( 114.5 )	40.12 ( 12.81 )	5.33 ( 0.44 )
maternal exposure during breast feeding	3	25152	3262	56829427	3265	56857844	2.08	0.67	6.45	否	2.08	1.68	0.67	6.45	否	2.08	0.67	否	1.05	-0.73	否	exposures, chemical injuries and poisoning	暴露、化学伤和中毒	exposures associated with pregnancy, delivery and lactation	与妊娠、分娩和泌乳有关的暴露	injury, poisoning and procedural complications	各类损伤、中毒及操作并发症	母乳喂养期间母亲的暴露	2.08 ( 0.67 - 6.45 )	2.08 ( 1.68 )	2.08 ( 0.67 )	1.05 ( -0.73 )
thyroid function test abnormal	3	25152	3962	56828727	3965	56857844	1.71	0.55	5.31	否	1.71	0.89	0.55	5.31	否	1.71	0.55	否	0.77	-0.91	否	endocrine investigations (incl sex hormones)	内分泌系统检查（包括性激素）	thyroid analyses	各种甲状腺分析	investigations	各类检查	甲状腺功能检查异常	1.71 ( 0.55 - 5.31 )	1.71 ( 0.89 )	1.71 ( 0.55 )	0.77 ( -0.91 )
breast disorder	3	25152	1909	56830780	1912	56857844	3.55	1.14	11.02	是	3.55	5.49	1.14	11.02	是	3.55	1.14	否	1.83	-0.33	否	breast disorders	乳腺类疾病	breast disorders nec	各种乳腺疾病（不另分类）	reproductive system and breast disorders	生殖系统及乳腺疾病	乳腺疾病	3.55 ( 1.14 - 11.02 )	3.55 ( 5.49 )	3.55 ( 1.14 )	1.83 ( -0.33 )
myocarditis	3	25152	9759	56822930	9762	56857844	0.69	0.22	2.15	否	0.69	0.4	0.22	2.15	否	0.69	0.22	否	-0.53	-1.85	否	myocardial disorders	心肌类疾病	noninfectious myocarditis	非感染性心肌炎	cardiac disorders	心脏器官疾病	心肌炎	0.69 ( 0.22 - 2.15 )	0.69 ( 0.4 )	0.69 ( 0.22 )	-0.53 ( -1.85 )
diverticulum	3	25152	7040	56825649	7043	56857844	0.96	0.31	2.99	否	0.96	0	0.31	2.99	否	0.96	0.31	否	-0.05	-1.48	否	diverticular disorders	憩室类疾病	diverticula	各种憩室	gastrointestinal disorders	胃肠系统疾病	憩室	0.96 ( 0.31 - 2.99 )	0.96 ( 0 )	0.96 ( 0.31 )	-0.05 ( -1.48 )
impaired quality of life	3	25152	13338	56819351	13341	56857844	0.51	0.16	1.58	否	0.51	1.43	0.16	1.58	否	0.51	0.16	否	-0.98	-2.23	否	lifestyle issues	生活方式问题	social issues nec	各种社会问题（不另分类）	social circumstances	社会环境	生活质量受损	0.51 ( 0.16 - 1.58 )	0.51 ( 1.43 )	0.51 ( 0.16 )	-0.98 ( -2.23 )
labelled drug-drug interaction medication error	3	25152	8480	56824209	8483	56857844	0.8	0.26	2.48	否	0.8	0.15	0.26	2.48	否	0.8	0.26	否	-0.32	-1.69	否	medication errors and other product use errors and issues	用药错误及其他产品使用错误和问题	product monitoring errors and issues	各种产品监测错误和问题	injury, poisoning and procedural complications	各类损伤、中毒及操作并发症	说明书注明的药物间相互作用类用药错误	0.8 ( 0.26 - 2.48 )	0.8 ( 0.15 )	0.8 ( 0.26 )	-0.32 ( -1.69 )
renal function test abnormal	3	25152	4155	56828534	4158	56857844	1.63	0.53	5.06	否	1.63	0.73	0.53	5.06	否	1.63	0.53	否	0.71	-0.95	否	renal and urinary tract investigations and urinalyses	肾脏、泌尿道检查及尿液分析	renal function analyses	各种肾功能分析	investigations	各类检查	肾脏功能检查异常	1.63 ( 0.53 - 5.06 )	1.63 ( 0.73 )	1.63 ( 0.53 )	0.71 ( -0.95 )
eye haemorrhage	3	25152	12347	56820342	12350	56857844	0.55	0.18	1.7	否	0.55	1.11	0.18	1.7	否	0.55	0.18	否	-0.86	-2.14	否	ocular haemorrhages and vascular disorders nec	眼出血及血管疾病（不另分类）	ocular bleeding and vascular disorders nec	眼出血和血管疾病（不另分类）	eye disorders	眼器官疾病	眼出血	0.55 ( 0.18 - 1.7 )	0.55 ( 1.11 )	0.55 ( 0.18 )	-0.86 ( -2.14 )
thermal burn	3	25152	6614	56826075	6617	56857844	1.02	0.33	3.18	否	1.02	0	0.33	3.18	否	1.02	0.33	否	0.04	-1.42	否	injuries by physical agents	各种物理因素损伤	thermal burns	各种热灼伤	injury, poisoning and procedural complications	各类损伤、中毒及操作并发症	热灼伤	1.02 ( 0.33 - 3.18 )	1.02 ( 0 )	1.02 ( 0.33 )	0.04 ( -1.42 )
tinea pedis	3	25152	1504	56831185	1507	56857844	4.51	1.45	13.99	是	4.51	8.17	1.45	13.99	是	4.5	1.45	否	2.17	-0.18	否	fungal infectious disorders	真菌感染性疾病	tinea infections	各种癣类感染	infections and infestations	感染及侵染类疾病	足癣	4.51 ( 1.45 - 13.99 )	4.51 ( 8.17 )	4.5 ( 1.45 )	2.17 ( -0.18 )
non-cardiac chest pain	3	25152	3079	56829610	3082	56857844	2.2	0.71	6.83	否	2.2	1.96	0.71	6.83	否	2.2	0.71	否	1.14	-0.68	否	general system disorders nec	全身系统疾病（不另分类）	pain and discomfort nec	疼痛和不适（不另分类）	general disorders and administration site conditions	全身性疾病及给药部位各种反应	非心源性胸痛	2.2 ( 0.71 - 6.83 )	2.2 ( 1.96 )	2.2 ( 0.71 )	1.14 ( -0.68 )
phalen's test positive	3	25152	7	56832682	10	56857844	968.39	250.4	3745.15	是	968.27	2029.17	250.4	3744.28	是	678.09	175.33	是	9.41	0.31	是	neurological, special senses and psychiatric investigations	神经、特殊感觉和精神病检查	neurologic diagnostic procedures	神经系统诊断性检查	investigations	各类检查	腕掌屈试验阳性	968.39 ( 250.4 - 3745.15 )	968.27 ( 2029.17 )	678.09 ( 175.33 )	9.41 ( 0.31 )
ear haemorrhage	3	25152	1853	56830836	1856	56857844	3.66	1.18	11.35	是	3.66	5.78	1.18	11.35	是	3.65	1.18	否	1.87	-0.31	否	aural disorders nec	听觉疾病（不另分类）	ear disorders nec	各种耳部疾病（不另分类）	ear and labyrinth disorders	耳及迷路类疾病	耳出血	3.66 ( 1.18 - 11.35 )	3.66 ( 5.78 )	3.65 ( 1.18 )	1.87 ( -0.31 )
mouth haemorrhage	3	25152	6743	56825946	6746	56857844	1.01	0.32	3.12	否	1.01	0	0.32	3.12	否	1.01	0.32	否	0.01	-1.44	否	oral soft tissue conditions	口腔软组织类疾病	oral soft tissue haemorrhages	口部软组织出血	gastrointestinal disorders	胃肠系统疾病	口腔出血	1.01 ( 0.32 - 3.12 )	1.01 ( 0 )	1.01 ( 0.32 )	0.01 ( -1.44 )
accident at work	3	25152	2045	56830644	2048	56857844	3.31	1.07	10.29	是	3.31	4.84	1.07	10.28	是	3.31	1.07	否	1.73	-0.38	否	injuries nec	各种损伤（不另分类）	non-site specific injuries nec	部位不确定的各种损伤（不另分类）	injury, poisoning and procedural complications	各类损伤、中毒及操作并发症	工作场所意外事故	3.31 ( 1.07 - 10.29 )	3.31 ( 4.84 )	3.31 ( 1.07 )	1.73 ( -0.38 )
c-reactive protein abnormal	3	25152	4791	56827898	4794	56857844	1.41	0.46	4.39	否	1.41	0.36	0.46	4.39	否	1.41	0.46	否	0.5	-1.09	否	protein and chemistry analyses nec	蛋白分析及化检（不另分类）	protein analyses nec	蛋白分析（不另分类）	investigations	各类检查	C 反应蛋白异常	1.41 ( 0.46 - 4.39 )	1.41 ( 0.36 )	1.41 ( 0.46 )	0.5 ( -1.09 )
functional gastrointestinal disorder	3	25152	3190	56829499	3193	56857844	2.12	0.68	6.59	否	2.12	1.78	0.68	6.59	否	2.12	0.68	否	1.09	-0.71	否	gastrointestinal conditions nec	胃肠类疾病（不另分类）	gastrointestinal disorders nec	各种胃肠疾病（不另分类）	gastrointestinal disorders	胃肠系统疾病	功能性胃肠紊乱	2.12 ( 0.68 - 6.59 )	2.12 ( 1.78 )	2.12 ( 0.68 )	1.09 ( -0.71 )
pancreatic mass	3	25152	961	56831728	964	56857844	7.05	2.27	21.91	是	7.05	15.54	2.27	21.91	是	7.03	2.26	是	2.81	0.04	是	exocrine pancreas conditions	胰腺外分泌疾病	pancreatic disorders nec	各种胰腺疾病（不另分类）	gastrointestinal disorders	胃肠系统疾病	胰腺肿块	7.05 ( 2.27 - 21.91 )	7.05 ( 15.54 )	7.03 ( 2.26 )	2.81 ( 0.04 )
extrapyramidal disorder	3	25152	23999	56808690	24002	56857844	0.28	0.09	0.88	否	0.28	5.47	0.09	0.88	否	0.28	0.09	否	-1.82	-2.98	否	movement disorders (incl parkinsonism)	运动障碍类（包括帕金森病）	dyskinesias and movement disorders nec	运动障碍和运动失调（不另分类）	nervous system disorders	各类神经系统疾病	锥体外系疾病	0.28 ( 0.09 - 0.88 )	0.28 ( 5.47 )	0.28 ( 0.09 )	-1.82 ( -2.98 )
jaundice neonatal	3	25152	1771	56830918	1774	56857844	3.83	1.23	11.88	是	3.83	6.25	1.23	11.88	是	3.82	1.23	否	1.93	-0.28	否	neonatal and perinatal conditions	新生儿及围产期状况	neonatal hepatobiliary disorders	新生儿肝胆疾病	pregnancy, puerperium and perinatal conditions	妊娠期、产褥期及围产期状况	新生儿黄疸	3.83 ( 1.23 - 11.88 )	3.83 ( 6.25 )	3.82 ( 1.23 )	1.93 ( -0.28 )
hepatic cytolysis	3	25152	9471	56823218	9474	56857844	0.72	0.23	2.22	否	0.72	0.34	0.23	2.22	否	0.72	0.23	否	-0.48	-1.82	否	hepatic and hepatobiliary disorders	肝脏及肝胆类疾病	hepatocellular damage and hepatitis nec	肝细胞损害和肝炎（不另分类）	hepatobiliary disorders	肝胆系统疾病	肝细胞溶解	0.72 ( 0.23 - 2.22 )	0.72 ( 0.34 )	0.72 ( 0.23 )	-0.48 ( -1.82 )
hypoxic-ischaemic encephalopathy	3	25152	2409	56830280	2412	56857844	2.81	0.91	8.73	否	2.81	3.5	0.91	8.73	否	2.81	0.91	否	1.49	-0.49	否	encephalopathies	各类脑病	encephalopathies nec	各种脑病（不另分类）	nervous system disorders	各类神经系统疾病	缺氧缺血性脑病	2.81 ( 0.91 - 8.73 )	2.81 ( 3.5 )	2.81 ( 0.91 )	1.49 ( -0.49 )
blood sodium increased	3	25152	2485	56830204	2488	56857844	2.73	0.88	8.46	否	2.73	3.28	0.88	8.46	否	2.73	0.88	否	1.45	-0.52	否	water, electrolyte and mineral investigations	水、电解质及矿物质的各种检查	mineral and electrolyte analyses	各种矿物质和电解质分析	investigations	各类检查	血钠升高	2.73 ( 0.88 - 8.46 )	2.73 ( 3.28 )	2.73 ( 0.88 )	1.45 ( -0.52 )
atrial tachycardia	3	25152	1928	56830761	1931	56857844	3.52	1.13	10.91	是	3.52	5.39	1.13	10.91	是	3.51	1.13	否	1.81	-0.34	否	cardiac arrhythmias	心律失常类疾病	supraventricular arrhythmias	各种室上性心律失常	cardiac disorders	心脏器官疾病	房性心动过速	3.52 ( 1.13 - 10.91 )	3.52 ( 5.39 )	3.51 ( 1.13 )	1.81 ( -0.34 )
meniscus injury	3	25152	5705	56826984	5708	56857844	1.19	0.38	3.69	否	1.19	0.09	0.38	3.68	否	1.19	0.38	否	0.25	-1.26	否	bone and joint injuries	骨骼及关节损伤	bone and joint injuries nec	骨骼及关节损伤（不另分类）	injury, poisoning and procedural complications	各类损伤、中毒及操作并发症	半月板损伤	1.19 ( 0.38 - 3.69 )	1.19 ( 0.09 )	1.19 ( 0.38 )	0.25 ( -1.26 )
facet joint syndrome	3	25152	2092	56830597	2095	56857844	3.24	1.04	10.06	是	3.24	4.64	1.04	10.05	是	3.24	1.04	否	1.69	-0.39	否	joint disorders	关节类疾病	joint related disorders nec	各种关节相关疾病（不另分类）	musculoskeletal and connective tissue disorders	各种肌肉骨骼及结缔组织疾病	小关节综合征	3.24 ( 1.04 - 10.06 )	3.24 ( 4.64 )	3.24 ( 1.04 )	1.69 ( -0.39 )
nail avulsion	3	25152	207	56832482	210	56857844	32.75	10.47	102.38	是	32.74	91	10.48	102.35	是	32.29	10.33	是	5.01	0.41	是	injuries nec	各种损伤（不另分类）	skin injuries nec	各种皮肤损伤（不另分类）	injury, poisoning and procedural complications	各类损伤、中毒及操作并发症	指甲撕裂	32.75 ( 10.47 - 102.38 )	32.74 ( 91 )	32.29 ( 10.33 )	5.01 ( 0.41 )
stupor	3	25152	2982	56829707	2985	56857844	2.27	0.73	7.05	否	2.27	2.14	0.73	7.05	否	2.27	0.73	否	1.18	-0.66	否	neurological disorders nec	神经类疾病（不另分类）	disturbances in consciousness nec	意识障碍（不另分类）	nervous system disorders	各类神经系统疾病	木僵	2.27 ( 0.73 - 7.05 )	2.27 ( 2.14 )	2.27 ( 0.73 )	1.18 ( -0.66 )
patellofemoral pain syndrome	3	25152	490	56832199	493	56857844	13.83	4.45	43.05	是	13.83	35.5	4.45	43.04	是	13.75	4.42	是	3.78	0.27	是	joint disorders	关节类疾病	joint related disorders nec	各种关节相关疾病（不另分类）	musculoskeletal and connective tissue disorders	各种肌肉骨骼及结缔组织疾病	髌股疼痛综合征	13.83 ( 4.45 - 43.05 )	13.83 ( 35.5 )	13.75 ( 4.42 )	3.78 ( 0.27 )
restrictive pulmonary disease	3	25152	1038	56831651	1041	56857844	6.53	2.1	20.28	是	6.53	14.01	2.1	20.28	是	6.51	2.1	是	2.7	0.01	是	lower respiratory tract disorders (excl obstruction and infection)	下呼吸道疾病（阻塞和感染除外）	parenchymal lung disorders nec	实质性肺疾病（不另分类）	respiratory, thoracic and mediastinal disorders	呼吸系统、胸及纵隔疾病	限制性肺疾病	6.53 ( 2.1 - 20.28 )	6.53 ( 14.01 )	6.51 ( 2.1 )	2.7 ( 0.01 )
defaecation disorder	3	25152	583	56832106	586	56857844	11.63	3.74	36.16	是	11.63	28.99	3.74	36.15	是	11.57	3.72	是	3.53	0.22	是	gastrointestinal motility and defaecation conditions	胃肠运动及排便状况	gastrointestinal dyskinetic disorders	各种胃肠道运动障碍性疾病	gastrointestinal disorders	胃肠系统疾病	大便排便异常	11.63 ( 3.74 - 36.16 )	11.63 ( 28.99 )	11.57 ( 3.72 )	3.53 ( 0.22 )
cartilage injury	3	25152	2313	56830376	2316	56857844	2.93	0.94	9.09	否	2.93	3.81	0.94	9.09	否	2.93	0.94	否	1.55	-0.46	否	bone and joint injuries	骨骼及关节损伤	bone and joint injuries nec	骨骼及关节损伤（不另分类）	injury, poisoning and procedural complications	各类损伤、中毒及操作并发症	软骨损伤	2.93 ( 0.94 - 9.09 )	2.93 ( 3.81 )	2.93 ( 0.94 )	1.55 ( -0.46 )
osteosclerosis	3	25152	1437	56831252	1440	56857844	4.72	1.52	14.64	是	4.72	8.77	1.52	14.64	是	4.71	1.52	否	2.24	-0.16	否	bone disorders (excl congenital and fractures)	骨骼类疾病（不包括先天性疾病及骨折）	bone disorders nec	各种骨病（不另分类）	musculoskeletal and connective tissue disorders	各种肌肉骨骼及结缔组织疾病	骨硬化	4.72 ( 1.52 - 14.64 )	4.72 ( 8.77 )	4.71 ( 1.52 )	2.24 ( -0.16 )
foramen magnum stenosis	3	25152	65	56832624	68	56857844	104.29	32.77	331.84	是	104.28	293.32	32.78	331.75	是	99.72	31.34	是	6.64	0.47	是	musculoskeletal and connective tissue disorders congenital	各种先天性肌肉骨骼及结缔组织疾病	musculoskeletal and connective tissue disorders of skull congenital	先天性头颅肌肉骨骼和结缔组织疾病	congenital, familial and genetic disorders	各种先天性家族性遗传性疾病	枕骨大孔狭窄	104.29 ( 32.77 - 331.84 )	104.28 ( 293.32 )	99.72 ( 31.34 )	6.64 ( 0.47 )
crepitations	3	25152	2752	56829937	2755	56857844	2.46	0.79	7.64	否	2.46	2.6	0.79	7.64	否	2.46	0.79	否	1.3	-0.59	否	general system disorders nec	全身系统疾病（不另分类）	general signs and symptoms nec	一般症状和体征（不另分类）	general disorders and administration site conditions	全身性疾病及给药部位各种反应	捻发音	2.46 ( 0.79 - 7.64 )	2.46 ( 2.6 )	2.46 ( 0.79 )	1.3 ( -0.59 )
paresis	3	25152	2092	56830597	2095	56857844	3.24	1.04	10.06	是	3.24	4.64	1.04	10.05	是	3.24	1.04	否	1.69	-0.39	否	movement disorders (incl parkinsonism)	运动障碍类（包括帕金森病）	paralysis and paresis (excl cranial nerve)	瘫痪和轻瘫（不包括颅神经）	nervous system disorders	各类神经系统疾病	轻瘫	3.24 ( 1.04 - 10.06 )	3.24 ( 4.64 )	3.24 ( 1.04 )	1.69 ( -0.39 )
foetal death	3	25152	4667	56828022	4670	56857844	1.45	0.47	4.51	否	1.45	0.42	0.47	4.5	否	1.45	0.47	否	0.54	-1.06	否	abortions and stillbirth	流产及死产	stillbirth and foetal death	死产和胎儿死亡	pregnancy, puerperium and perinatal conditions	妊娠期、产褥期及围产期状况	胎儿死亡	1.45 ( 0.47 - 4.51 )	1.45 ( 0.42 )	1.45 ( 0.47 )	0.54 ( -1.06 )
hepatitis cholestatic	3	25152	5339	56827350	5342	56857844	1.27	0.41	3.94	否	1.27	0.17	0.41	3.94	否	1.27	0.41	否	0.34	-1.19	否	hepatic and hepatobiliary disorders	肝脏及肝胆类疾病	cholestasis and jaundice	胆汁淤积和黄疸类病症	hepatobiliary disorders	肝胆系统疾病	胆汁淤积性肝炎	1.27 ( 0.41 - 3.94 )	1.27 ( 0.17 )	1.27 ( 0.41 )	0.34 ( -1.19 )
paradoxical drug reaction	3	25152	3307	56829382	3310	56857844	2.05	0.66	6.36	否	2.05	1.61	0.66	6.36	否	2.05	0.66	否	1.03	-0.75	否	therapeutic and nontherapeutic effects (excl toxicity)	治疗性及非治疗性反应类（不包括毒性）	therapeutic and nontherapeutic responses	各种治疗和非治疗反应	general disorders and administration site conditions	全身性疾病及给药部位各种反应	反常药物反应	2.05 ( 0.66 - 6.36 )	2.05 ( 1.61 )	2.05 ( 0.66 )	1.03 ( -0.75 )
therapy partial responder	3	25152	11728	56820961	11731	56857844	0.58	0.19	1.79	否	0.58	0.92	0.19	1.79	否	0.58	0.19	否	-0.79	-2.07	否	therapeutic and nontherapeutic effects (excl toxicity)	治疗性及非治疗性反应类（不包括毒性）	therapeutic and nontherapeutic responses	各种治疗和非治疗反应	general disorders and administration site conditions	全身性疾病及给药部位各种反应	治疗部分应答者	0.58 ( 0.19 - 1.79 )	0.58 ( 0.92 )	0.58 ( 0.19 )	-0.79 ( -2.07 )
opiates positive	3	25152	466	56832223	469	56857844	14.55	4.67	45.27	是	14.54	37.6	4.67	45.26	是	14.46	4.65	是	3.85	0.28	是	toxicology and therapeutic drug monitoring	毒理学及治疗药物监测	toxicology laboratory analyses	各种毒理学实验室分析	investigations	各类检查	阿片类阳性	14.55 ( 4.67 - 45.27 )	14.54 ( 37.6 )	14.46 ( 4.65 )	3.85 ( 0.28 )
iron deficiency	3	25152	3960	56828729	3963	56857844	1.71	0.55	5.31	否	1.71	0.89	0.55	5.31	否	1.71	0.55	否	0.77	-0.9	否	iron and trace metal metabolism disorders	铁及微量金属代谢异常	iron deficiencies	各种铁缺乏	metabolism and nutrition disorders	代谢及营养类疾病	铁缺乏症	1.71 ( 0.55 - 5.31 )	1.71 ( 0.89 )	1.71 ( 0.55 )	0.77 ( -0.9 )
dissociative disorder	3	25152	640	56832049	643	56857844	10.59	3.41	32.93	是	10.59	25.93	3.41	32.92	是	10.55	3.39	是	3.4	0.19	是	dissociative disorders	各种分离性障碍	dissociative states	分离状态	psychiatric disorders	精神病类	分离性障碍	10.59 ( 3.41 - 32.93 )	10.59 ( 25.93 )	10.55 ( 3.39 )	3.4 ( 0.19 )
abdominal pain lower	3	25152	23454	56809235	23457	56857844	0.29	0.09	0.9	否	0.29	5.25	0.09	0.9	否	0.29	0.09	否	-1.79	-2.95	否	gastrointestinal signs and symptoms	胃肠道系统症状和体征	gastrointestinal and abdominal pains (excl oral and throat)	胃肠道和腹部疼痛（不包括口腔和咽喉）	gastrointestinal disorders	胃肠系统疾病	下腹痛	0.29 ( 0.09 - 0.9 )	0.29 ( 5.25 )	0.29 ( 0.09 )	-1.79 ( -2.95 )
inadequate analgesia	3	25152	8168	56824521	8171	56857844	0.83	0.27	2.57	否	0.83	0.1	0.27	2.57	否	0.83	0.27	否	-0.27	-1.65	否	therapeutic and nontherapeutic effects (excl toxicity)	治疗性及非治疗性反应类（不包括毒性）	therapeutic and nontherapeutic responses	各种治疗和非治疗反应	general disorders and administration site conditions	全身性疾病及给药部位各种反应	不完全性痛觉丧失	0.83 ( 0.27 - 2.57 )	0.83 ( 0.1 )	0.83 ( 0.27 )	-0.27 ( -1.65 )
multiple drug therapy	3	25152	527	56832162	530	56857844	12.86	4.13	40.01	是	12.86	32.63	4.13	40	是	12.79	4.11	是	3.68	0.25	是	therapeutic procedures and supportive care nec	治疗类操作和支持性护理（不另分类）	therapeutic procedures nec	治疗类操作（不另分类）	surgical and medical procedures	各种手术及医疗操作	多药物治疗	12.86 ( 4.13 - 40.01 )	12.86 ( 32.63 )	12.79 ( 4.11 )	3.68 ( 0.25 )
kidney infection	3	25152	18077	56814612	18080	56857844	0.37	0.12	1.16	否	0.37	3.13	0.12	1.16	否	0.38	0.12	否	-1.41	-2.61	否	infections - pathogen unspecified	感染 - 未指明病原	urinary tract infections	各种尿路感染	infections and infestations	感染及侵染类疾病	肾脏感染	0.37 ( 0.12 - 1.16 )	0.37 ( 3.13 )	0.38 ( 0.12 )	-1.41 ( -2.61 )
penile pain	3	25152	2948	56829741	2951	56857844	2.3	0.74	7.13	否	2.3	2.2	0.74	7.13	否	2.3	0.74	否	1.2	-0.65	否	penile and scrotal disorders (excl infections and inflammations)	阴茎及阴囊疾病（不包括感染和炎症）	penile disorders nec (excl erection and ejaculation)	阴茎疾病（不另分类）（不包括勃起和射精障碍）	reproductive system and breast disorders	生殖系统及乳腺疾病	阴茎疼痛	2.3 ( 0.74 - 7.13 )	2.3 ( 2.2 )	2.3 ( 0.74 )	1.2 ( -0.65 )
brain death	3	25152	2855	56829834	2858	56857844	2.37	0.77	7.37	否	2.37	2.38	0.77	7.36	否	2.37	0.76	否	1.25	-0.62	否	fatal outcomes	致命后果	death and sudden death	死亡和猝死	general disorders and administration site conditions	全身性疾病及给药部位各种反应	脑死亡	2.37 ( 0.77 - 7.37 )	2.37 ( 2.38 )	2.37 ( 0.76 )	1.25 ( -0.62 )
prescription drug used without a prescription	3	25152	5324	56827365	5327	56857844	1.27	0.41	3.95	否	1.27	0.18	0.41	3.95	否	1.27	0.41	否	0.35	-1.19	否	medication errors and other product use errors and issues	用药错误及其他产品使用错误和问题	medication errors, product use errors and issues nec	不另分类的各种用药错误、产品使用错误和问题	injury, poisoning and procedural complications	各类损伤、中毒及操作并发症	使用未经处方的处方药	1.27 ( 0.41 - 3.95 )	1.27 ( 0.18 )	1.27 ( 0.41 )	0.35 ( -1.19 )
atrioventricular block first degree	3	25152	4107	56828582	4110	56857844	1.65	0.53	5.12	否	1.65	0.77	0.53	5.12	否	1.65	0.53	否	0.72	-0.94	否	cardiac arrhythmias	心律失常类疾病	cardiac conduction disorders	心脏传导系统异常	cardiac disorders	心脏器官疾病	一度房室传导阻滞	1.65 ( 0.53 - 5.12 )	1.65 ( 0.77 )	1.65 ( 0.53 )	0.72 ( -0.94 )
hypoglycaemic coma	3	25152	2695	56829994	2698	56857844	2.52	0.81	7.8	否	2.51	2.73	0.81	7.8	否	2.51	0.81	否	1.33	-0.58	否	neurological disorders nec	神经类疾病（不另分类）	coma states	昏迷状态	nervous system disorders	各类神经系统疾病	低血糖昏迷	2.52 ( 0.81 - 7.8 )	2.51 ( 2.73 )	2.51 ( 0.81 )	1.33 ( -0.58 )
deep vein thrombosis	3	25152	61445	56771244	61448	56857844	0.11	0.04	0.34	否	0.11	21.55	0.04	0.34	否	0.11	0.04	否	-3.18	-4.26	否	embolism and thrombosis	栓塞及血栓	peripheral embolism and thrombosis	周围栓塞和血栓形成	vascular disorders	血管与淋巴管类疾病	深静脉血栓形成	0.11 ( 0.04 - 0.34 )	0.11 ( 21.55 )	0.11 ( 0.04 )	-3.18 ( -4.26 )
vitreous detachment	3	25152	1946	56830743	1949	56857844	3.48	1.12	10.81	是	3.48	5.3	1.12	10.81	是	3.48	1.12	否	1.8	-0.34	否	ocular structural change, deposit and degeneration nec	眼结构改变、沉积及变性（不另分类）	choroid and vitreous structural change, deposit and degeneration	脉络膜和玻璃体结构变化、沉积和变性	eye disorders	眼器官疾病	玻璃体分离	3.48 ( 1.12 - 10.81 )	3.48 ( 5.3 )	3.48 ( 1.12 )	1.8 ( -0.34 )
pharmaceutical product complaint	3	25152	23749	56808940	23752	56857844	0.29	0.09	0.88	否	0.29	5.37	0.09	0.88	否	0.29	0.09	否	-1.81	-2.97	否								0.29 ( 0.09 - 0.88 )	0.29 ( 5.37 )	0.29 ( 0.09 )	-1.81 ( -2.97 )
coronary artery disease	3	25152	29601	56803088	29604	56857844	0.23	0.07	0.71	否	0.23	7.79	0.07	0.71	否	0.23	0.07	否	-2.13	-3.26	否	coronary artery disorders	冠状动脉类疾病	coronary artery disorders nec	各种冠状动脉疾病（不另分类）	cardiac disorders	心脏器官疾病	冠状动脉疾病	0.23 ( 0.07 - 0.71 )	0.23 ( 7.79 )	0.23 ( 0.07 )	-2.13 ( -3.26 )
syncope vasovagal	3	25152	767	56831922	770	56857844	8.84	2.84	27.47	是	8.84	20.77	2.84	27.46	是	8.81	2.83	是	3.14	0.13	是								8.84 ( 2.84 - 27.47 )	8.84 ( 20.77 )	8.81 ( 2.83 )	3.14 ( 0.13 )
oedema mouth	3	25152	3174	56829515	3177	56857844	2.14	0.69	6.63	否	2.14	1.81	0.69	6.62	否	2.13	0.69	否	1.09	-0.71	否	oral soft tissue conditions	口腔软组织类疾病	oral soft tissue swelling and oedema	口部软组织肿胀和水肿	gastrointestinal disorders	胃肠系统疾病	口水肿	2.14 ( 0.69 - 6.63 )	2.14 ( 1.81 )	2.13 ( 0.69 )	1.09 ( -0.71 )
hypercapnia	3	25152	2724	56829965	2727	56857844	2.49	0.8	7.72	否	2.49	2.67	0.8	7.72	否	2.49	0.8	否	1.31	-0.59	否	respiratory disorders nec	呼吸系统疾病（不另分类）	conditions associated with abnormal gas exchange	与气体交换异常相关的病症	respiratory, thoracic and mediastinal disorders	呼吸系统、胸及纵隔疾病	高碳酸血症	2.49 ( 0.8 - 7.72 )	2.49 ( 2.67 )	2.49 ( 0.8 )	1.31 ( -0.59 )
no therapeutic response	3	25152	12216	56820473	12219	56857844	0.55	0.18	1.72	否	0.55	1.07	0.18	1.72	否	0.55	0.18	否	-0.85	-2.12	否								0.55 ( 0.18 - 1.72 )	0.55 ( 1.07 )	0.55 ( 0.18 )	-0.85 ( -2.12 )
salivary hypersecretion	3	25152	9142	56823547	9145	56857844	0.74	0.24	2.3	否	0.74	0.27	0.24	2.3	否	0.74	0.24	否	-0.43	-1.78	否	salivary gland conditions	唾液腺疾病类	oral dryness and saliva altered	口腔干燥和唾液改变	gastrointestinal disorders	胃肠系统疾病	唾液分泌过多	0.74 ( 0.24 - 2.3 )	0.74 ( 0.27 )	0.74 ( 0.24 )	-0.43 ( -1.78 )
hemiparesis	3	25152	15837	56816852	15840	56857844	0.43	0.14	1.33	否	0.43	2.29	0.14	1.33	否	0.43	0.14	否	-1.22	-2.44	否	movement disorders (incl parkinsonism)	运动障碍类（包括帕金森病）	paralysis and paresis (excl cranial nerve)	瘫痪和轻瘫（不包括颅神经）	nervous system disorders	各类神经系统疾病	单侧轻瘫	0.43 ( 0.14 - 1.33 )	0.43 ( 2.29 )	0.43 ( 0.14 )	-1.22 ( -2.44 )
hepatitis acute	3	25152	5954	56826735	5957	56857844	1.14	0.37	3.53	否	1.14	0.05	0.37	3.53	否	1.14	0.37	否	0.19	-1.31	否	hepatic and hepatobiliary disorders	肝脏及肝胆类疾病	hepatocellular damage and hepatitis nec	肝细胞损害和肝炎（不另分类）	hepatobiliary disorders	肝胆系统疾病	急性肝炎	1.14 ( 0.37 - 3.53 )	1.14 ( 0.05 )	1.14 ( 0.37 )	0.19 ( -1.31 )
white blood cells urine positive	3	25152	1644	56831045	1647	56857844	4.12	1.33	12.8	是	4.12	7.08	1.33	12.8	是	4.12	1.33	否	2.04	-0.23	否	renal and urinary tract investigations and urinalyses	肾脏、泌尿道检查及尿液分析	urinalysis nec	各种尿分析（不另分类）	investigations	各类检查	尿白细胞阳性	4.12 ( 1.33 - 12.8 )	4.12 ( 7.08 )	4.12 ( 1.33 )	2.04 ( -0.23 )
cerebral atrophy	3	25152	3756	56828933	3759	56857844	1.8	0.58	5.6	否	1.8	1.08	0.58	5.6	否	1.8	0.58	否	0.85	-0.86	否	structural brain disorders	结构性脑类疾病	structural brain disorders nec	各种结构性脑病（不另分类）	nervous system disorders	各类神经系统疾病	脑萎缩	1.8 ( 0.58 - 5.6 )	1.8 ( 1.08 )	1.8 ( 0.58 )	0.85 ( -0.86 )
intervertebral disc operation	3	25152	1119	56831570	1122	56857844	6.06	1.95	18.81	是	6.06	12.63	1.95	18.81	是	6.04	1.95	否	2.6	-0.03	否	nervous system, skull and spine therapeutic procedures	神经系统、头骨及脊柱治疗类操作	spine and spinal cord therapeutic procedures	脊柱和脊髓治疗类操作	surgical and medical procedures	各种手术及医疗操作	椎间盘手术	6.06 ( 1.95 - 18.81 )	6.06 ( 12.63 )	6.04 ( 1.95 )	2.6 ( -0.03 )
toothache	3	25152	16608	56816081	16611	56857844	0.41	0.13	1.27	否	0.41	2.58	0.13	1.27	否	0.41	0.13	否	-1.29	-2.5	否	dental and gingival conditions	牙齿和牙龈类疾病	dental pain and sensation disorders	牙齿疼痛和感觉障碍	gastrointestinal disorders	胃肠系统疾病	牙疼	0.41 ( 0.13 - 1.27 )	0.41 ( 2.58 )	0.41 ( 0.13 )	-1.29 ( -2.5 )
disability	3	25152	17949	56814740	17952	56857844	0.38	0.12	1.17	否	0.38	3.08	0.12	1.17	否	0.38	0.12	否	-1.4	-2.6	否	lifestyle issues	生活方式问题	disability issues	残疾问题	social circumstances	社会环境	残疾	0.38 ( 0.12 - 1.17 )	0.38 ( 3.08 )	0.38 ( 0.12 )	-1.4 ( -2.6 )
hepatic cyst	3	25152	3121	56829568	3124	56857844	2.17	0.7	6.74	否	2.17	1.89	0.7	6.74	否	2.17	0.7	否	1.12	-0.7	否	hepatic and hepatobiliary disorders	肝脏及肝胆类疾病	hepatic and hepatobiliary disorders nec	各种肝脏及肝胆疾病（不另分类）	hepatobiliary disorders	肝胆系统疾病	肝囊肿	2.17 ( 0.7 - 6.74 )	2.17 ( 1.89 )	2.17 ( 0.7 )	1.12 ( -0.7 )
nonspecific reaction	3	25152	4992	56827697	4995	56857844	1.36	0.44	4.21	否	1.36	0.28	0.44	4.21	否	1.36	0.44	否	0.44	-1.13	否	general system disorders nec	全身系统疾病（不另分类）	general signs and symptoms nec	一般症状和体征（不另分类）	general disorders and administration site conditions	全身性疾病及给药部位各种反应	非特异性反应	1.36 ( 0.44 - 4.21 )	1.36 ( 0.28 )	1.36 ( 0.44 )	0.44 ( -1.13 )
shoulder arthroplasty	3	25152	2249	56830440	2252	56857844	3.01	0.97	9.35	否	3.01	4.03	0.97	9.35	是	3.01	0.97	否	1.59	-0.44	否	bone and joint therapeutic procedures	骨和关节治疗类操作	joint therapeutic procedures	关节治疗类操作	surgical and medical procedures	各种手术及医疗操作	肩关节成形术	3.01 ( 0.97 - 9.35 )	3.01 ( 4.03 )	3.01 ( 0.97 )	1.59 ( -0.44 )
post procedural haemorrhage	3	25152	10834	56821855	10837	56857844	0.63	0.2	1.94	否	0.63	0.67	0.2	1.94	否	0.63	0.2	否	-0.68	-1.98	否	procedural related injuries and complications nec	操作相关伤害与并发症（不另分类）	non-site specific procedural complications	部位不明的操作并发症	injury, poisoning and procedural complications	各类损伤、中毒及操作并发症	操作后出血	0.63 ( 0.2 - 1.94 )	0.63 ( 0.67 )	0.63 ( 0.2 )	-0.68 ( -1.98 )
uterine cancer	3	25152	7783	56824906	7786	56857844	0.87	0.28	2.7	否	0.87	0.06	0.28	2.7	否	0.87	0.28	否	-0.2	-1.6	否	reproductive neoplasms female malignant and unspecified	女性生殖系统恶性及性质不明的肿瘤	uterine neoplasms malignant nec	各种恶性子宫肿瘤（不另分类）	neoplasms benign, malignant and unspecified (incl cysts and polyps)	良性、恶性及性质不明的肿瘤（包括囊状和息肉状）	子宫癌	0.87 ( 0.28 - 2.7 )	0.87 ( 0.06 )	0.87 ( 0.28 )	-0.2 ( -1.6 )
hormone level abnormal	3	25152	4384	56828305	4387	56857844	1.55	0.5	4.8	否	1.55	0.58	0.5	4.8	否	1.55	0.5	否	0.63	-1	否	endocrine investigations (incl sex hormones)	内分泌系统检查（包括性激素）	endocrine analyses and imaging nec	内分泌分析和成像(不另分类)	investigations	各类检查	激素水平异常	1.55 ( 0.5 - 4.8 )	1.55 ( 0.58 )	1.55 ( 0.5 )	0.63 ( -1 )
neurogenic bladder	2	25153	2006	56830683	2008	56857844	2.25	0.56	9.01	否	2.25	1.39	0.56	9.01	否	2.25	0.56	否	1.17	-1	否	bladder and bladder neck disorders (excl calculi)	膀胱及膀胱颈疾病（不包括结石）	myoneurogenic bladder disorders	肌肉神经性膀胱疾病	renal and urinary disorders	肾脏及泌尿系统疾病	神经性膀胱	2.25 ( 0.56 - 9.01 )	2.25 ( 1.39 )	2.25 ( 0.56 )	1.17 ( -1 )
congenital choroid plexus cyst	2	25153	289	56832400	291	56857844	15.64	3.89	62.83	否	15.64	27.21	3.89	62.81	否	15.53	3.87	是	3.96	-0.26	否	neurological disorders congenital	先天性神经系统类疾病	cerebral disorders congenital	先天性大脑疾病	congenital, familial and genetic disorders	各种先天性家族性遗传性疾病	先天性脉络丛囊肿	15.64 ( 3.89 - 62.83 )	15.64 ( 27.21 )	15.53 ( 3.87 )	3.96 ( -0.26 )
intestinal perforation	2	25153	10270	56822419	10272	56857844	0.44	0.11	1.76	否	0.44	1.43	0.11	1.76	否	0.44	0.11	否	-1.18	-2.55	否	gastrointestinal ulceration and perforation	胃肠溃疡及穿孔	intestinal ulcers and perforation nec	肠溃疡和穿孔（不另分类）	gastrointestinal disorders	胃肠系统疾病	肠穿孔	0.44 ( 0.11 - 1.76 )	0.44 ( 1.43 )	0.44 ( 0.11 )	-1.18 ( -2.55 )
increased upper airway secretion	2	25153	4925	56827764	4927	56857844	0.92	0.23	3.67	否	0.92	0.01	0.23	3.67	否	0.92	0.23	否	-0.12	-1.75	否	respiratory tract signs and symptoms	呼吸道症状和体征	upper respiratory tract signs and symptoms	上呼吸道症状和体征	respiratory, thoracic and mediastinal disorders	呼吸系统、胸及纵隔疾病	上呼吸道分泌物增多	0.92 ( 0.23 - 3.67 )	0.92 ( 0.01 )	0.92 ( 0.23 )	-0.12 ( -1.75 )
ventricular fibrillation	2	25153	10099	56822590	10101	56857844	0.45	0.11	1.79	否	0.45	1.36	0.11	1.79	否	0.45	0.11	否	-1.16	-2.53	否	cardiac arrhythmias	心律失常类疾病	ventricular arrhythmias and cardiac arrest	室性心律失常和心搏停止	cardiac disorders	心脏器官疾病	室颤	0.45 ( 0.11 - 1.79 )	0.45 ( 1.36 )	0.45 ( 0.11 )	-1.16 ( -2.53 )
intermittent claudication	2	25153	1527	56831162	1529	56857844	2.96	0.74	11.84	否	2.96	2.59	0.74	11.84	否	2.96	0.74	否	1.56	-0.83	否	arteriosclerosis, stenosis, vascular insufficiency and necrosis	动脉硬化、狭窄、血管功能不全和坏死	peripheral vasoconstriction, necrosis and vascular insufficiency	周围血管收缩、坏死和血管功能障碍	vascular disorders	血管与淋巴管类疾病	间歇性跛行	2.96 ( 0.74 - 11.84 )	2.96 ( 2.59 )	2.96 ( 0.74 )	1.56 ( -0.83 )
lymphocyte count increased	2	25153	2981	56829708	2983	56857844	1.52	0.38	6.06	否	1.52	0.35	0.38	6.06	否	1.52	0.38	否	0.6	-1.3	否	haematology investigations (incl blood groups)	血液类检查（包括血型）	white blood cell analyses	各种白细胞分析	investigations	各类检查	淋巴细胞计数升高	1.52 ( 0.38 - 6.06 )	1.52 ( 0.35 )	1.52 ( 0.38 )	0.6 ( -1.3 )
dermatitis bullous	2	25153	6548	56826141	6550	56857844	0.69	0.17	2.76	否	0.69	0.28	0.17	2.76	否	0.69	0.17	否	-0.53	-2.04	否	epidermal and dermal conditions	表皮及真皮状况	bullous conditions	各种大疱性皮肤病	skin and subcutaneous tissue disorders	皮肤及皮下组织类疾病	大疱性皮炎	0.69 ( 0.17 - 2.76 )	0.69 ( 0.28 )	0.69 ( 0.17 )	-0.53 ( -2.04 )
joint instability	2	25153	1239	56831450	1241	56857844	3.65	0.91	14.6	否	3.65	3.84	0.91	14.6	否	3.64	0.91	否	1.87	-0.71	否	joint disorders	关节类疾病	joint related disorders nec	各种关节相关疾病（不另分类）	musculoskeletal and connective tissue disorders	各种肌肉骨骼及结缔组织疾病	关节不稳定	3.65 ( 0.91 - 14.6 )	3.65 ( 3.84 )	3.64 ( 0.91 )	1.87 ( -0.71 )
foaming at mouth	2	25153	1877	56830812	1879	56857844	2.41	0.6	9.63	否	2.41	1.64	0.6	9.63	否	2.41	0.6	否	1.27	-0.96	否	general system disorders nec	全身系统疾病（不另分类）	general signs and symptoms nec	一般症状和体征（不另分类）	general disorders and administration site conditions	全身性疾病及给药部位各种反应	口吐白沫	2.41 ( 0.6 - 9.63 )	2.41 ( 1.64 )	2.41 ( 0.6 )	1.27 ( -0.96 )
neuromyopathy	2	25153	988	56831701	990	56857844	4.57	1.14	18.32	否	4.57	5.57	1.14	18.31	否	4.57	1.14	否	2.19	-0.61	否	neuromuscular disorders	神经肌肉类疾病	neuromuscular disorders nec	各种神经性肌肉疾病（不另分类）	nervous system disorders	各类神经系统疾病	神经肌病	4.57 ( 1.14 - 18.32 )	4.57 ( 5.57 )	4.57 ( 1.14 )	2.19 ( -0.61 )
deafness unilateral	2	25153	5059	56827630	5061	56857844	0.89	0.22	3.57	否	0.89	0.03	0.22	3.57	否	0.89	0.22	否	-0.16	-1.78	否	hearing disorders	听力障碍类疾病	hearing losses	各种听力丧失	ear and labyrinth disorders	耳及迷路类疾病	单侧耳聋	0.89 ( 0.22 - 3.57 )	0.89 ( 0.03 )	0.89 ( 0.22 )	-0.16 ( -1.78 )
aphonia	2	25153	12728	56819961	12730	56857844	0.35	0.09	1.42	否	0.36	2.34	0.09	1.42	否	0.36	0.09	否	-1.49	-2.81	否	respiratory tract signs and symptoms	呼吸道症状和体征	upper respiratory tract signs and symptoms	上呼吸道症状和体征	respiratory, thoracic and mediastinal disorders	呼吸系统、胸及纵隔疾病	失声	0.35 ( 0.09 - 1.42 )	0.36 ( 2.34 )	0.36 ( 0.09 )	-1.49 ( -2.81 )
posture abnormal	2	25153	3005	56829684	3007	56857844	1.5	0.38	6.02	否	1.5	0.34	0.38	6.02	否	1.5	0.38	否	0.59	-1.3	否	musculoskeletal and connective tissue disorders nec	肌肉骨骼和结缔组织疾病（不另分类）	musculoskeletal and connective tissue conditions nec	各种肌肉骨骼和结缔组织疾病（不另分类）	musculoskeletal and connective tissue disorders	各种肌肉骨骼及结缔组织疾病	姿势异常	1.5 ( 0.38 - 6.02 )	1.5 ( 0.34 )	1.5 ( 0.38 )	0.59 ( -1.3 )
ear disorder	2	25153	4284	56828405	4286	56857844	1.05	0.26	4.22	否	1.05	0.01	0.26	4.22	否	1.05	0.26	否	0.08	-1.62	否	aural disorders nec	听觉疾病（不另分类）	ear disorders nec	各种耳部疾病（不另分类）	ear and labyrinth disorders	耳及迷路类疾病	耳部疾病	1.05 ( 0.26 - 4.22 )	1.05 ( 0.01 )	1.05 ( 0.26 )	0.08 ( -1.62 )
ventricular extrasystoles	2	25153	9674	56823015	9676	56857844	0.47	0.12	1.87	否	0.47	1.22	0.12	1.87	否	0.47	0.12	否	-1.1	-2.48	否	cardiac arrhythmias	心律失常类疾病	ventricular arrhythmias and cardiac arrest	室性心律失常和心搏停止	cardiac disorders	心脏器官疾病	室性期外收缩	0.47 ( 0.12 - 1.87 )	0.47 ( 1.22 )	0.47 ( 0.12 )	-1.1 ( -2.48 )
exercise tolerance decreased	2	25153	5205	56827484	5207	56857844	0.87	0.22	3.47	否	0.87	0.04	0.22	3.47	否	0.87	0.22	否	-0.2	-1.81	否	general system disorders nec	全身系统疾病（不另分类）	general signs and symptoms nec	一般症状和体征（不另分类）	general disorders and administration site conditions	全身性疾病及给药部位各种反应	运动耐量降低	0.87 ( 0.22 - 3.47 )	0.87 ( 0.04 )	0.87 ( 0.22 )	-0.2 ( -1.81 )
hypercholesterolaemia	2	25153	8161	56824528	8163	56857844	0.55	0.14	2.21	否	0.55	0.72	0.14	2.21	否	0.55	0.14	否	-0.85	-2.29	否	lipid metabolism disorders	脂质代谢类异常	elevated cholesterol	胆固醇升高	metabolism and nutrition disorders	代谢及营养类疾病	高胆固醇血症	0.55 ( 0.14 - 2.21 )	0.55 ( 0.72 )	0.55 ( 0.14 )	-0.85 ( -2.29 )
hyperkeratosis	2	25153	5120	56827569	5122	56857844	0.88	0.22	3.53	否	0.88	0.03	0.22	3.53	否	0.88	0.22	否	-0.18	-1.79	否	cornification and dystrophic skin disorders	角质化及营养障碍性皮肤疾病	hyperkeratoses	角化过度症	skin and subcutaneous tissue disorders	皮肤及皮下组织类疾病	皮肤角化症	0.88 ( 0.22 - 3.53 )	0.88 ( 0.03 )	0.88 ( 0.22 )	-0.18 ( -1.79 )
mononeuritis	2	25153	145	56832544	147	56857844	31.17	7.72	125.81	否	31.16	57.6	7.72	125.79	否	30.75	7.62	是	4.94	-0.19	否	peripheral neuropathies	外周神经类疾病	mononeuropathies	各种单神经病	nervous system disorders	各类神经系统疾病	单神经炎	31.17 ( 7.72 - 125.81 )	31.16 ( 57.6 )	30.75 ( 7.62 )	4.94 ( -0.19 )
pharyngitis	2	25153	11409	56821280	11411	56857844	0.4	0.1	1.58	否	0.4	1.84	0.1	1.58	否	0.4	0.1	否	-1.34	-2.68	否	infections - pathogen unspecified	感染 - 未指明病原	upper respiratory tract infections	各种上呼吸道感染	infections and infestations	感染及侵染类疾病	咽炎	0.4 ( 0.1 - 1.58 )	0.4 ( 1.84 )	0.4 ( 0.1 )	-1.34 ( -2.68 )
non-alcoholic fatty liver	2	25153	344	56832345	346	56857844	13.14	3.27	52.74	否	13.14	22.29	3.27	52.73	否	13.07	3.25	是	3.71	-0.29	否								13.14 ( 3.27 - 52.74 )	13.14 ( 22.29 )	13.07 ( 3.25 )	3.71 ( -0.29 )
frustration tolerance decreased	2	25153	7234	56825455	7236	56857844	0.62	0.16	2.5	否	0.62	0.45	0.16	2.5	否	0.62	0.16	否	-0.68	-2.15	否	mood disorders and disturbances nec	心境障碍和混乱（不另分类）	emotional and mood disturbances nec	情感和情绪障碍（不另分类）	psychiatric disorders	精神病类	挫折承受力降低	0.62 ( 0.16 - 2.5 )	0.62 ( 0.45 )	0.62 ( 0.16 )	-0.68 ( -2.15 )
adhesion	2	25153	1421	56831268	1423	56857844	3.18	0.79	12.73	否	3.18	2.98	0.79	12.73	否	3.18	0.79	否	1.67	-0.79	否	general system disorders nec	全身系统疾病（不另分类）	general signs and symptoms nec	一般症状和体征（不另分类）	general disorders and administration site conditions	全身性疾病及给药部位各种反应	粘连	3.18 ( 0.79 - 12.73 )	3.18 ( 2.98 )	3.18 ( 0.79 )	1.67 ( -0.79 )
ear injury	2	25153	441	56832248	443	56857844	10.25	2.55	41.1	否	10.25	16.61	2.55	41.1	否	10.2	2.54	是	3.35	-0.35	否	injuries nec	各种损伤（不另分类）	ear injuries nec	各种耳部损伤（不另分类）	injury, poisoning and procedural complications	各类损伤、中毒及操作并发症	耳损伤	10.25 ( 2.55 - 41.1 )	10.25 ( 16.61 )	10.2 ( 2.54 )	3.35 ( -0.35 )
pulmonary valve disease	2	25153	119	56832570	121	56857844	37.97	9.39	153.62	否	37.97	70.81	9.39	153.59	否	37.36	9.24	是	5.22	-0.18	否	cardiac valve disorders	心脏瓣膜类疾病	pulmonary valvular disorders	肺动脉瓣异常	cardiac disorders	心脏器官疾病	肺动脉瓣疾病	37.97 ( 9.39 - 153.62 )	37.97 ( 70.81 )	37.36 ( 9.24 )	5.22 ( -0.18 )
transposition of the great vessels	2	25153	762	56831927	764	56857844	5.93	1.48	23.76	否	5.93	8.18	1.48	23.75	否	5.92	1.48	否	2.56	-0.5	否	cardiac and vascular disorders congenital	先天性心血管系统疾病	great vessel disorders congenital	各种先天性大血管异常	congenital, familial and genetic disorders	各种先天性家族性遗传性疾病	大血管错位	5.93 ( 1.48 - 23.76 )	5.93 ( 8.18 )	5.92 ( 1.48 )	2.56 ( -0.5 )
ventricular hypoplasia	2	25153	228	56832461	230	56857844	19.82	4.93	79.74	否	19.82	35.43	4.93	79.72	否	19.65	4.89	是	4.3	-0.23	否	cardiac and vascular disorders congenital	先天性心血管系统疾病	cardiac hypoplasias congenital	先天性心脏发育不全	congenital, familial and genetic disorders	各种先天性家族性遗传性疾病	心室发育不良	19.82 ( 4.93 - 79.74 )	19.82 ( 35.43 )	19.65 ( 4.89 )	4.3 ( -0.23 )
epstein-barr virus infection	2	25153	5610	56827079	5612	56857844	0.81	0.2	3.22	否	0.81	0.09	0.2	3.22	否	0.81	0.2	否	-0.31	-1.88	否	viral infectious disorders	病毒感染性疾病	epstein-barr viral infections	EB 病毒感染	infections and infestations	感染及侵染类疾病	EB病毒感染	0.81 ( 0.2 - 3.22 )	0.81 ( 0.09 )	0.81 ( 0.2 )	-0.31 ( -1.88 )
male sexual dysfunction	2	25153	526	56832163	528	56857844	8.59	2.14	34.44	否	8.59	13.36	2.14	34.44	否	8.56	2.14	是	3.1	-0.39	否	sexual function and fertility disorders	性功能和生育疾病类	sexual function and fertility disorders nec	各种性功能和生育疾病（不另分类）	reproductive system and breast disorders	生殖系统及乳腺疾病	男性性功能障碍	8.59 ( 2.14 - 34.44 )	8.59 ( 13.36 )	8.56 ( 2.14 )	3.1 ( -0.39 )
emphysema	2	25153	9487	56823202	9489	56857844	0.48	0.12	1.9	否	0.48	1.15	0.12	1.9	否	0.48	0.12	否	-1.07	-2.46	否	lower respiratory tract disorders (excl obstruction and infection)	下呼吸道疾病（阻塞和感染除外）	parenchymal lung disorders nec	实质性肺疾病（不另分类）	respiratory, thoracic and mediastinal disorders	呼吸系统、胸及纵隔疾病	肺气肿	0.48 ( 0.12 - 1.9 )	0.48 ( 1.15 )	0.48 ( 0.12 )	-1.07 ( -2.46 )
transaminases increased	2	25153	20461	56812228	20463	56857844	0.22	0.06	0.88	否	0.22	5.5	0.06	0.88	否	0.22	0.06	否	-2.18	-3.41	否	hepatobiliary investigations	肝胆系统检查	hepatobiliary function diagnostic procedures	肝胆功能诊断性操作	investigations	各类检查	转氨酶升高	0.22 ( 0.06 - 0.88 )	0.22 ( 5.5 )	0.22 ( 0.06 )	-2.18 ( -3.41 )
vasculitis necrotising	2	25153	674	56832015	676	56857844	6.7	1.67	26.87	否	6.7	9.68	1.67	26.86	否	6.69	1.67	否	2.74	-0.46	否	vascular infections and inflammations	血管感染和炎症类疾病	vasculitides nec	各种血管炎（不另分类）	vascular disorders	血管与淋巴管类疾病	坏死性血管炎	6.7 ( 1.67 - 26.87 )	6.7 ( 9.68 )	6.69 ( 1.67 )	2.74 ( -0.46 )
postural orthostatic tachycardia syndrome	2	25153	1071	56831618	1073	56857844	4.22	1.05	16.89	否	4.22	4.9	1.05	16.89	否	4.21	1.05	否	2.07	-0.64	否	cardiac arrhythmias	心律失常类疾病	rate and rhythm disorders nec	心率和节律异常（不另分类）	cardiac disorders	心脏器官疾病	体位性心动过速综合征	4.22 ( 1.05 - 16.89 )	4.22 ( 4.9 )	4.21 ( 1.05 )	2.07 ( -0.64 )
chronic lymphocytic leukaemia	2	25153	4271	56828418	4273	56857844	1.06	0.26	4.23	否	1.06	0.01	0.26	4.23	否	1.06	0.26	否	0.08	-1.61	否	leukaemias	各类白血病	leukaemias chronic lymphocytic	各种慢性淋巴细胞白血病	neoplasms benign, malignant and unspecified (incl cysts and polyps)	良性、恶性及性质不明的肿瘤（包括囊状和息肉状）	慢性淋巴细胞性白血病	1.06 ( 0.26 - 4.23 )	1.06 ( 0.01 )	1.06 ( 0.26 )	0.08 ( -1.61 )
type 1 diabetes mellitus	2	25153	5460	56827229	5462	56857844	0.83	0.21	3.31	否	0.83	0.07	0.21	3.31	否	0.83	0.21	否	-0.27	-1.85	否	glucose metabolism disorders (incl diabetes mellitus)	葡萄糖代谢疾病（包括糖尿病）	diabetes mellitus (incl subtypes)	各种糖尿病（包括亚型）	metabolism and nutrition disorders	代谢及营养类疾病	1 型糖尿病	0.83 ( 0.21 - 3.31 )	0.83 ( 0.07 )	0.83 ( 0.21 )	-0.27 ( -1.85 )
blindness transient	2	25153	6744	56825945	6746	56857844	0.67	0.17	2.68	否	0.67	0.32	0.17	2.68	否	0.67	0.17	否	-0.58	-2.08	否	vision disorders	各种视觉障碍	visual impairment and blindness (excl colour blindness)	视觉损害和失明（色盲除外）	eye disorders	眼器官疾病	一过性失明	0.67 ( 0.17 - 2.68 )	0.67 ( 0.32 )	0.67 ( 0.17 )	-0.58 ( -2.08 )
blood calcium increased	2	25153	7985	56824704	7987	56857844	0.57	0.14	2.26	否	0.57	0.67	0.14	2.26	否	0.57	0.14	否	-0.82	-2.26	否	water, electrolyte and mineral investigations	水、电解质及矿物质的各种检查	mineral and electrolyte analyses	各种矿物质和电解质分析	investigations	各类检查	血钙升高	0.57 ( 0.14 - 2.26 )	0.57 ( 0.67 )	0.57 ( 0.14 )	-0.82 ( -2.26 )
mitral valve incompetence	2	25153	10497	56822192	10499	56857844	0.43	0.11	1.72	否	0.43	1.51	0.11	1.72	否	0.43	0.11	否	-1.22	-2.58	否	cardiac valve disorders	心脏瓣膜类疾病	mitral valvular disorders	二尖瓣异常	cardiac disorders	心脏器官疾病	二尖瓣关闭不全	0.43 ( 0.11 - 1.72 )	0.43 ( 1.51 )	0.43 ( 0.11 )	-1.22 ( -2.58 )
blood magnesium decreased	2	25153	7919	56824770	7921	56857844	0.57	0.14	2.28	否	0.57	0.65	0.14	2.28	否	0.57	0.14	否	-0.81	-2.25	否	water, electrolyte and mineral investigations	水、电解质及矿物质的各种检查	mineral and electrolyte analyses	各种矿物质和电解质分析	investigations	各类检查	血镁降低	0.57 ( 0.14 - 2.28 )	0.57 ( 0.65 )	0.57 ( 0.14 )	-0.81 ( -2.25 )
pneumonia pneumococcal	2	25153	1327	56831362	1329	56857844	3.41	0.85	13.63	否	3.41	3.39	0.85	13.63	否	3.4	0.85	否	1.77	-0.75	否	bacterial infectious disorders	细菌感染性疾病	streptococcal infections	各种链球菌感染	infections and infestations	感染及侵染类疾病	肺炎球菌性肺炎	3.41 ( 0.85 - 13.63 )	3.41 ( 3.39 )	3.4 ( 0.85 )	1.77 ( -0.75 )
breakthrough pain	2	25153	2238	56830451	2240	56857844	2.02	0.5	8.08	否	2.02	1.03	0.5	8.08	否	2.02	0.5	否	1.01	-1.08	否	general system disorders nec	全身系统疾病（不另分类）	pain and discomfort nec	疼痛和不适（不另分类）	general disorders and administration site conditions	全身性疾病及给药部位各种反应	暴发性疼痛	2.02 ( 0.5 - 8.08 )	2.02 ( 1.03 )	2.02 ( 0.5 )	1.01 ( -1.08 )
colitis ulcerative	2	25153	38979	56793710	38981	56857844	0.12	0.03	0.46	否	0.12	13.49	0.03	0.46	否	0.12	0.03	否	-3.11	-4.27	否	gastrointestinal inflammatory conditions	胃肠系统炎症	colitis (excl infective)	各种结肠炎（不包括感染性的）	gastrointestinal disorders	胃肠系统疾病	溃疡性结肠炎	0.12 ( 0.03 - 0.46 )	0.12 ( 13.49 )	0.12 ( 0.03 )	-3.11 ( -4.27 )
nail disorder	2	25153	7431	56825258	7433	56857844	0.61	0.15	2.43	否	0.61	0.51	0.15	2.43	否	0.61	0.15	否	-0.72	-2.18	否	skin appendage conditions	皮肤附属物各种状况	nail and nail bed conditions (excl infections and infestations)	甲和甲床病征（不包括感染和寄生虫）	skin and subcutaneous tissue disorders	皮肤及皮下组织类疾病	指甲疾病	0.61 ( 0.15 - 2.43 )	0.61 ( 0.51 )	0.61 ( 0.15 )	-0.72 ( -2.18 )
onychalgia	2	25153	911	56831778	913	56857844	4.96	1.24	19.87	否	4.96	6.31	1.24	19.86	否	4.95	1.24	否	2.31	-0.57	否	skin appendage conditions	皮肤附属物各种状况	nail and nail bed conditions (excl infections and infestations)	甲和甲床病征（不包括感染和寄生虫）	skin and subcutaneous tissue disorders	皮肤及皮下组织类疾病	甲痛	4.96 ( 1.24 - 19.87 )	4.96 ( 6.31 )	4.95 ( 1.24 )	2.31 ( -0.57 )
qrs axis abnormal	2	25153	698	56831991	700	56857844	6.47	1.62	25.94	否	6.47	9.23	1.62	25.94	否	6.46	1.61	否	2.69	-0.47	否	cardiac and vascular investigations (excl enzyme tests)	心血管检查（不包括酶检测）	ecg investigations	各种心电图检查	investigations	各类检查	QRS 轴异常	6.47 ( 1.62 - 25.94 )	6.47 ( 9.23 )	6.46 ( 1.61 )	2.69 ( -0.47 )
tooth discolouration	2	25153	2761	56829928	2763	56857844	1.64	0.41	6.55	否	1.64	0.49	0.41	6.55	否	1.64	0.41	否	0.71	-1.23	否	dental and gingival conditions	牙齿和牙龈类疾病	dental surface disorders	各种牙齿表面疾病	gastrointestinal disorders	胃肠系统疾病	牙齿变色	1.64 ( 0.41 - 6.55 )	1.64 ( 0.49 )	1.64 ( 0.41 )	0.71 ( -1.23 )
dependence	2	25153	54100	56778589	54102	56857844	0.08	0.02	0.33	否	0.08	20.13	0.02	0.33	否	0.08	0.02	否	-3.58	-4.72	否	psychiatric disorders nec	精神病类（不另分类）	substance related and addictive disorders	各种物质使用相关及成瘾性障碍	psychiatric disorders	精神病类	依赖	0.08 ( 0.02 - 0.33 )	0.08 ( 20.13 )	0.08 ( 0.02 )	-3.58 ( -4.72 )
belligerence	2	25153	405	56832284	407	56857844	11.16	2.78	44.77	否	11.16	18.4	2.78	44.76	否	11.11	2.77	是	3.47	-0.33	否	personality disorders and disturbances in behaviour	人性格异常及行为混乱	behaviour and socialisation disturbances	行为和社会关系障碍	psychiatric disorders	精神病类	好战	11.16 ( 2.78 - 44.77 )	11.16 ( 18.4 )	11.11 ( 2.77 )	3.47 ( -0.33 )
aphthous ulcer	2	25153	6812	56825877	6814	56857844	0.66	0.17	2.65	否	0.66	0.34	0.17	2.65	否	0.66	0.17	否	-0.59	-2.09	否	oral soft tissue conditions	口腔软组织类疾病	stomatitis and ulceration	口腔黏膜炎和溃疡	gastrointestinal disorders	胃肠系统疾病	阿弗他溃疡	0.66 ( 0.17 - 2.65 )	0.66 ( 0.34 )	0.66 ( 0.17 )	-0.59 ( -2.09 )
menstrual disorder	2	25153	7550	56825139	7552	56857844	0.6	0.15	2.39	否	0.6	0.54	0.15	2.39	否	0.6	0.15	否	-0.74	-2.2	否	menstrual cycle and uterine bleeding disorders	月经周期及子宫出血疾病	menstruation and uterine bleeding nec	月经和子宫出血（不另分类）	reproductive system and breast disorders	生殖系统及乳腺疾病	月经不调	0.6 ( 0.15 - 2.39 )	0.6 ( 0.54 )	0.6 ( 0.15 )	-0.74 ( -2.2 )
hypovolaemic shock	2	25153	4314	56828375	4316	56857844	1.05	0.26	4.19	否	1.05	0	0.26	4.19	否	1.05	0.26	否	0.07	-1.62	否	decreased and nonspecific blood pressure disorders and shock	血压降低和性质不明的血压异常及休克	circulatory collapse and shock	循环障碍和休克	vascular disorders	血管与淋巴管类疾病	低血容量性休克	1.05 ( 0.26 - 4.19 )	1.05 ( 0 )	1.05 ( 0.26 )	0.07 ( -1.62 )
obsessive-compulsive disorder	2	25153	7587	56825102	7589	56857844	0.6	0.15	2.38	否	0.6	0.55	0.15	2.38	否	0.6	0.15	否	-0.75	-2.21	否	anxiety disorders and symptoms	焦虑症及症状	obsessive-compulsive disorders and symptoms	各种强迫症及症状	psychiatric disorders	精神病类	强迫症	0.6 ( 0.15 - 2.38 )	0.6 ( 0.55 )	0.6 ( 0.15 )	-0.75 ( -2.21 )
tongue biting	2	25153	1903	56830786	1905	56857844	2.37	0.59	9.5	否	2.37	1.59	0.59	9.5	否	2.37	0.59	否	1.25	-0.96	否	neurological disorders nec	神经类疾病（不另分类）	neurological signs and symptoms nec	神经学症状和体征（不另分类）	nervous system disorders	各类神经系统疾病	咬舌	2.37 ( 0.59 - 9.5 )	2.37 ( 1.59 )	2.37 ( 0.59 )	1.25 ( -0.96 )
tongue haemorrhage	2	25153	1068	56831621	1070	56857844	4.23	1.06	16.94	否	4.23	4.93	1.06	16.94	否	4.22	1.06	否	2.08	-0.64	否	tongue conditions	舌疾病	tongue disorders	舌异常	gastrointestinal disorders	胃肠系统疾病	舌出血	4.23 ( 1.06 - 16.94 )	4.23 ( 4.93 )	4.22 ( 1.06 )	2.08 ( -0.64 )
tic	2	25153	5014	56827675	5016	56857844	0.9	0.23	3.6	否	0.9	0.02	0.23	3.6	否	0.9	0.23	否	-0.15	-1.77	否	changes in physical activity	体力活动变化	tic disorders	抽动障碍	psychiatric disorders	精神病类	抽动	0.9 ( 0.23 - 3.6 )	0.9 ( 0.02 )	0.9 ( 0.23 )	-0.15 ( -1.77 )
tension	2	25153	5748	56826941	5750	56857844	0.79	0.2	3.14	否	0.79	0.12	0.2	3.14	否	0.79	0.2	否	-0.35	-1.91	否	anxiety disorders and symptoms	焦虑症及症状	anxiety symptoms	焦虑症状	psychiatric disorders	精神病类	紧张	0.79 ( 0.2 - 3.14 )	0.79 ( 0.12 )	0.79 ( 0.2 )	-0.35 ( -1.91 )
postpartum depression	2	25153	255	56832434	257	56857844	17.72	4.41	71.25	否	17.72	31.31	4.41	71.24	否	17.59	4.38	是	4.14	-0.25	否								17.72 ( 4.41 - 71.25 )	17.72 ( 31.31 )	17.59 ( 4.38 )	4.14 ( -0.25 )
gingival pain	2	25153	7326	56825363	7328	56857844	0.62	0.15	2.47	否	0.62	0.48	0.15	2.47	否	0.62	0.15	否	-0.7	-2.17	否	dental and gingival conditions	牙齿和牙龈类疾病	gingival disorders, signs and symptoms nec	各种牙龈疾病、症状和体征（不另分类）	gastrointestinal disorders	胃肠系统疾病	牙龈疼痛	0.62 ( 0.15 - 2.47 )	0.62 ( 0.48 )	0.62 ( 0.15 )	-0.7 ( -2.17 )
urine flow decreased	2	25153	2233	56830456	2235	56857844	2.02	0.51	8.1	否	2.02	1.03	0.51	8.1	否	2.02	0.51	否	1.02	-1.07	否	urinary tract signs and symptoms	各种泌尿道体征和症状	bladder and urethral symptoms	膀胱和尿道症状	renal and urinary disorders	肾脏及泌尿系统疾病	尿流减弱	2.02 ( 0.51 - 8.1 )	2.02 ( 1.03 )	2.02 ( 0.51 )	1.02 ( -1.07 )
muscle fatigue	2	25153	3835	56828854	3837	56857844	1.18	0.29	4.71	否	1.18	0.05	0.29	4.71	否	1.18	0.29	否	0.24	-1.51	否	muscle disorders	肌肉类疾病	muscle related signs and symptoms nec	肌肉相关症状和体征（不另分类）	musculoskeletal and connective tissue disorders	各种肌肉骨骼及结缔组织疾病	肌肉疲劳	1.18 ( 0.29 - 4.71 )	1.18 ( 0.05 )	1.18 ( 0.29 )	0.24 ( -1.51 )
blood urea increased	2	25153	15698	56816991	15700	56857844	0.29	0.07	1.15	否	0.29	3.52	0.07	1.15	否	0.29	0.07	否	-1.8	-3.07	否	renal and urinary tract investigations and urinalyses	肾脏、泌尿道检查及尿液分析	renal function analyses	各种肾功能分析	investigations	各类检查	血尿素升高	0.29 ( 0.07 - 1.15 )	0.29 ( 3.52 )	0.29 ( 0.07 )	-1.8 ( -3.07 )
expired product administered	2	25153	30805	56801884	30807	56857844	0.15	0.04	0.59	否	0.15	9.93	0.04	0.59	否	0.15	0.04	否	-2.77	-3.95	否	medication errors and other product use errors and issues	用药错误及其他产品使用错误和问题	product administration errors and issues	各种产品给用错误和问题	injury, poisoning and procedural complications	各类损伤、中毒及操作并发症	给用了过期产品	0.15 ( 0.04 - 0.59 )	0.15 ( 9.93 )	0.15 ( 0.04 )	-2.77 ( -3.95 )
hair texture abnormal	2	25153	12965	56819724	12967	56857844	0.35	0.09	1.39	否	0.35	2.44	0.09	1.39	否	0.35	0.09	否	-1.52	-2.83	否	skin appendage conditions	皮肤附属物各种状况	pilar disorders nec	毛发疾病（不另分类）	skin and subcutaneous tissue disorders	皮肤及皮下组织类疾病	毛发结构异常	0.35 ( 0.09 - 1.39 )	0.35 ( 2.44 )	0.35 ( 0.09 )	-1.52 ( -2.83 )
drug effect increased	2	25153	3141	56829548	3143	56857844	1.44	0.36	5.76	否	1.44	0.27	0.36	5.75	否	1.44	0.36	否	0.52	-1.34	否								1.44 ( 0.36 - 5.76 )	1.44 ( 0.27 )	1.44 ( 0.36 )	0.52 ( -1.34 )
altered visual depth perception	2	25153	766	56831923	768	56857844	5.9	1.47	23.63	否	5.9	8.12	1.47	23.63	否	5.89	1.47	否	2.56	-0.51	否	vision disorders	各种视觉障碍	refractive and accommodative disorders	折射和适应能力异常	eye disorders	眼器官疾病	视深度感觉异常	5.9 ( 1.47 - 23.63 )	5.9 ( 8.12 )	5.89 ( 1.47 )	2.56 ( -0.51 )
paranasal sinus hypersecretion	2	25153	3667	56829022	3669	56857844	1.23	0.31	4.93	否	1.23	0.09	0.31	4.93	否	1.23	0.31	否	0.3	-1.47	否	upper respiratory tract disorders (excl infections)	上呼吸道疾病（不包括感染）	paranasal sinus disorders (excl infections and neoplasms)	副鼻窦疾病（不包括感染和肿瘤）	respiratory, thoracic and mediastinal disorders	呼吸系统、胸及纵隔疾病	副鼻窦分泌过多	1.23 ( 0.31 - 4.93 )	1.23 ( 0.09 )	1.23 ( 0.31 )	0.3 ( -1.47 )
respiration abnormal	2	25153	6115	56826574	6117	56857844	0.74	0.18	2.96	否	0.74	0.18	0.18	2.96	否	0.74	0.18	否	-0.44	-1.97	否	respiratory disorders nec	呼吸系统疾病（不另分类）	breathing abnormalities	各种呼吸异常	respiratory, thoracic and mediastinal disorders	呼吸系统、胸及纵隔疾病	呼吸异常	0.74 ( 0.18 - 2.96 )	0.74 ( 0.18 )	0.74 ( 0.18 )	-0.44 ( -1.97 )
retrograde ejaculation	2	25153	717	56831972	719	56857844	6.3	1.57	25.25	否	6.3	8.9	1.57	25.25	否	6.29	1.57	否	2.65	-0.48	否	sexual function and fertility disorders	性功能和生育疾病类	erection and ejaculation conditions and disorders	勃起和射精状态和障碍	reproductive system and breast disorders	生殖系统及乳腺疾病	逆行射精	6.3 ( 1.57 - 25.25 )	6.3 ( 8.9 )	6.29 ( 1.57 )	2.65 ( -0.48 )
eructation	2	25153	16034	56816655	16036	56857844	0.28	0.07	1.13	否	0.28	3.66	0.07	1.13	否	0.28	0.07	否	-1.83	-3.1	否	gastrointestinal signs and symptoms	胃肠道系统症状和体征	dyspeptic signs and symptoms	消化不良症状和体征	gastrointestinal disorders	胃肠系统疾病	嗳气	0.28 ( 0.07 - 1.13 )	0.28 ( 3.66 )	0.28 ( 0.07 )	-1.83 ( -3.1 )
skin wrinkling	2	25153	2493	56830196	2495	56857844	1.81	0.45	7.25	否	1.81	0.73	0.45	7.25	否	1.81	0.45	否	0.86	-1.16	否	cornification and dystrophic skin disorders	角质化及营养障碍性皮肤疾病	skin dystrophies	皮肤营养障碍	skin and subcutaneous tissue disorders	皮肤及皮下组织类疾病	皮肤皱纹	1.81 ( 0.45 - 7.25 )	1.81 ( 0.73 )	1.81 ( 0.45 )	0.86 ( -1.16 )
sleep attacks	2	25153	431	56832258	433	56857844	10.48	2.61	42.06	否	10.48	17.08	2.61	42.05	否	10.44	2.6	是	3.38	-0.34	否	sleep disorders and disturbances	睡眠异常和混乱	narcolepsy and associated conditions	发作性睡病和相关状况	psychiatric disorders	精神病类	睡眠发作	10.48 ( 2.61 - 42.06 )	10.48 ( 17.08 )	10.44 ( 2.6 )	3.38 ( -0.34 )
extra dose administered	2	25153	33436	56799253	33438	56857844	0.14	0.03	0.54	否	0.14	11.08	0.03	0.54	否	0.14	0.03	否	-2.89	-4.06	否	medication errors and other product use errors and issues	用药错误及其他产品使用错误和问题	product administration errors and issues	各种产品给用错误和问题	injury, poisoning and procedural complications	各类损伤、中毒及操作并发症	给用了额外剂量	0.14 ( 0.03 - 0.54 )	0.14 ( 11.08 )	0.14 ( 0.03 )	-2.89 ( -4.06 )
skin injury	2	25153	3008	56829681	3010	56857844	1.5	0.38	6.01	否	1.5	0.34	0.38	6.01	否	1.5	0.38	否	0.59	-1.3	否	injuries nec	各种损伤（不另分类）	skin injuries nec	各种皮肤损伤（不另分类）	injury, poisoning and procedural complications	各类损伤、中毒及操作并发症	皮肤损伤	1.5 ( 0.38 - 6.01 )	1.5 ( 0.34 )	1.5 ( 0.38 )	0.59 ( -1.3 )
lip exfoliation	2	25153	1224	56831465	1226	56857844	3.69	0.92	14.78	否	3.69	3.92	0.92	14.78	否	3.69	0.92	否	1.88	-0.71	否	oral soft tissue conditions	口腔软组织类疾病	oral soft tissue signs and symptoms	口部软组织症状和体征	gastrointestinal disorders	胃肠系统疾病	唇表皮剥脱	3.69 ( 0.92 - 14.78 )	3.69 ( 3.92 )	3.69 ( 0.92 )	1.88 ( -0.71 )
polymyositis	2	25153	1597	56831092	1599	56857844	2.83	0.71	11.32	否	2.83	2.36	0.71	11.32	否	2.83	0.71	否	1.5	-0.85	否	muscle disorders	肌肉类疾病	muscle infections and inflammations	肌肉感染和炎症	musculoskeletal and connective tissue disorders	各种肌肉骨骼及结缔组织疾病	多发性肌炎	2.83 ( 0.71 - 11.32 )	2.83 ( 2.36 )	2.83 ( 0.71 )	1.5 ( -0.85 )
disturbance in sexual arousal	2	25153	851	56831838	853	56857844	5.31	1.33	21.27	否	5.31	6.98	1.33	21.26	否	5.3	1.32	否	2.41	-0.55	否	sexual dysfunctions, disturbances and gender identity disorders	性功能障碍、异常及性认同异常	sexual arousal disorders	性唤醒障碍	psychiatric disorders	精神病类	性唤起失常	5.31 ( 1.33 - 21.27 )	5.31 ( 6.98 )	5.3 ( 1.32 )	2.41 ( -0.55 )
genital hypoaesthesia	2	25153	910	56831779	912	56857844	4.97	1.24	19.89	否	4.97	6.32	1.24	19.88	否	4.96	1.24	否	2.31	-0.57	否	reproductive tract disorders nec	生殖道疾病（不另分类）	reproductive tract disorders nec (excl neoplasms)	生殖道疾病（不另分类）（不包括肿瘤）	reproductive system and breast disorders	生殖系统及乳腺疾病	生殖器感觉减退	4.97 ( 1.24 - 19.89 )	4.97 ( 6.32 )	4.96 ( 1.24 )	2.31 ( -0.57 )
application site erythema	2	25153	25104	56807585	25106	56857844	0.18	0.04	0.72	否	0.18	7.47	0.05	0.72	否	0.18	0.05	否	-2.47	-3.68	否	administration site reactions	给药部位各种反应	application site reactions	外用部位各种反应	general disorders and administration site conditions	全身性疾病及给药部位各种反应	外用药部位红斑	0.18 ( 0.04 - 0.72 )	0.18 ( 7.47 )	0.18 ( 0.05 )	-2.47 ( -3.68 )
oesophageal disorder	2	25153	3580	56829109	3582	56857844	1.26	0.32	5.05	否	1.26	0.11	0.32	5.05	否	1.26	0.32	否	0.34	-1.45	否	gastrointestinal conditions nec	胃肠类疾病（不另分类）	oesophageal disorders nec	各种食管疾病（不另分类）	gastrointestinal disorders	胃肠系统疾病	食管疾病	1.26 ( 0.32 - 5.05 )	1.26 ( 0.11 )	1.26 ( 0.32 )	0.34 ( -1.45 )
gastroenteritis viral	2	25153	16562	56816127	16564	56857844	0.27	0.07	1.09	否	0.27	3.88	0.07	1.09	否	0.27	0.07	否	-1.87	-3.14	否	viral infectious disorders	病毒感染性疾病	viral infections nec	各种病毒感染（不另分类）	infections and infestations	感染及侵染类疾病	病毒性胃肠炎	0.27 ( 0.07 - 1.09 )	0.27 ( 3.88 )	0.27 ( 0.07 )	-1.87 ( -3.14 )
elevated mood	2	25153	426	56832263	428	56857844	10.61	2.64	42.56	否	10.61	17.32	2.64	42.55	否	10.56	2.63	是	3.4	-0.34	否								10.61 ( 2.64 - 42.56 )	10.61 ( 17.32 )	10.56 ( 2.63 )	3.4 ( -0.34 )
acrochordon	2	25153	1208	56831481	1210	56857844	3.74	0.93	14.98	否	3.74	4.01	0.93	14.97	否	3.74	0.93	否	1.9	-0.7	否	cutaneous neoplasms benign	皮肤类良性肿瘤	skin neoplasms benign	各种皮肤良性肿瘤	neoplasms benign, malignant and unspecified (incl cysts and polyps)	良性、恶性及性质不明的肿瘤（包括囊状和息肉状）	软垂疣	3.74 ( 0.93 - 14.98 )	3.74 ( 4.01 )	3.74 ( 0.93 )	1.9 ( -0.7 )
blood corticotrophin abnormal	2	25153	81	56832608	83	56857844	55.79	13.72	226.92	否	55.79	105.01	13.72	226.87	否	54.47	13.39	是	5.77	-0.16	否	endocrine investigations (incl sex hormones)	内分泌系统检查（包括性激素）	pituitary analyses anterior	垂体前叶分析	investigations	各类检查	血促皮质激素异常	55.79 ( 13.72 - 226.92 )	55.79 ( 105.01 )	54.47 ( 13.39 )	5.77 ( -0.16 )
blood cortisol increased	2	25153	254	56832435	256	56857844	17.79	4.42	71.53	否	17.79	31.44	4.43	71.52	否	17.66	4.39	是	4.14	-0.25	否								17.79 ( 4.42 - 71.53 )	17.79 ( 31.44 )	17.66 ( 4.39 )	4.14 ( -0.25 )
norepinephrine increased	2	25153	122	56832567	124	56857844	37.04	9.16	149.8	否	37.04	69	9.16	149.77	否	36.46	9.01	是	5.19	-0.18	否	endocrine investigations (incl sex hormones)	内分泌系统检查（包括性激素）	adrenal medulla tests	各种肾上腺髓质试验	investigations	各类检查	去甲肾上腺素升高	37.04 ( 9.16 - 149.8 )	37.04 ( 69 )	36.46 ( 9.01 )	5.19 ( -0.18 )
temporomandibular joint syndrome	2	25153	2676	56830013	2678	56857844	1.69	0.42	6.76	否	1.69	0.56	0.42	6.75	否	1.69	0.42	否	0.76	-1.21	否								1.69 ( 0.42 - 6.76 )	1.69 ( 0.56 )	1.69 ( 0.42 )	0.76 ( -1.21 )
urine calcium increased	2	25153	286	56832403	288	56857844	15.8	3.93	63.49	否	15.8	27.53	3.93	63.48	否	15.7	3.91	是	3.97	-0.26	否	water, electrolyte and mineral investigations	水、电解质及矿物质的各种检查	mineral and electrolyte analyses	各种矿物质和电解质分析	investigations	各类检查	尿钙升高	15.8 ( 3.93 - 63.49 )	15.8 ( 27.53 )	15.7 ( 3.91 )	3.97 ( -0.26 )
menorrhagia	2	25153	19339	56813350	19341	56857844	0.23	0.06	0.93	否	0.23	5.03	0.06	0.93	否	0.23	0.06	否	-2.1	-3.34	否								0.23 ( 0.06 - 0.93 )	0.23 ( 5.03 )	0.23 ( 0.06 )	-2.1 ( -3.34 )
slow speech	2	25153	2195	56830494	2197	56857844	2.06	0.51	8.24	否	2.06	1.09	0.51	8.24	否	2.06	0.51	否	1.04	-1.06	否	neurological disorders nec	神经类疾病（不另分类）	speech and language abnormalities	说话和语言异常	nervous system disorders	各类神经系统疾病	言语缓慢	2.06 ( 0.51 - 8.24 )	2.06 ( 1.09 )	2.06 ( 0.51 )	1.04 ( -1.06 )
feeling of relaxation	2	25153	648	56832041	650	56857844	6.97	1.74	27.95	否	6.97	10.2	1.74	27.94	否	6.95	1.74	否	2.8	-0.45	否	general system disorders nec	全身系统疾病（不另分类）	feelings and sensations nec	各种感受与感觉（不另分类）	general disorders and administration site conditions	全身性疾病及给药部位各种反应	轻松感	6.97 ( 1.74 - 27.95 )	6.97 ( 10.2 )	6.95 ( 1.74 )	2.8 ( -0.45 )
lip dry	2	25153	7435	56825254	7437	56857844	0.61	0.15	2.43	否	0.61	0.51	0.15	2.43	否	0.61	0.15	否	-0.72	-2.18	否	salivary gland conditions	唾液腺疾病类	oral dryness and saliva altered	口腔干燥和唾液改变	gastrointestinal disorders	胃肠系统疾病	唇部干燥	0.61 ( 0.15 - 2.43 )	0.61 ( 0.51 )	0.61 ( 0.15 )	-0.72 ( -2.18 )
skin discomfort	2	25153	2341	56830348	2343	56857844	1.93	0.48	7.72	否	1.93	0.9	0.48	7.72	否	1.93	0.48	否	0.95	-1.11	否	epidermal and dermal conditions	表皮及真皮状况	dermal and epidermal conditions nec	各种表皮和真皮病症（不另分类）	skin and subcutaneous tissue disorders	皮肤及皮下组织类疾病	皮肤不适	1.93 ( 0.48 - 7.72 )	1.93 ( 0.9 )	1.93 ( 0.48 )	0.95 ( -1.11 )
nasal disorder	2	25153	2471	56830218	2473	56857844	1.83	0.46	7.32	否	1.83	0.75	0.46	7.32	否	1.83	0.46	否	0.87	-1.15	否	upper respiratory tract disorders (excl infections)	上呼吸道疾病（不包括感染）	nasal disorders nec	各种鼻病（不另分类）	respiratory, thoracic and mediastinal disorders	呼吸系统、胸及纵隔疾病	鼻部疾病	1.83 ( 0.46 - 7.32 )	1.83 ( 0.75 )	1.83 ( 0.46 )	0.87 ( -1.15 )
nasal dryness	2	25153	5783	56826906	5785	56857844	0.78	0.2	3.13	否	0.78	0.12	0.2	3.12	否	0.78	0.2	否	-0.36	-1.91	否	upper respiratory tract disorders (excl infections)	上呼吸道疾病（不包括感染）	nasal disorders nec	各种鼻病（不另分类）	respiratory, thoracic and mediastinal disorders	呼吸系统、胸及纵隔疾病	鼻干燥	0.78 ( 0.2 - 3.13 )	0.78 ( 0.12 )	0.78 ( 0.2 )	-0.36 ( -1.91 )
furuncle	2	25153	7403	56825286	7405	56857844	0.61	0.15	2.44	否	0.61	0.5	0.15	2.44	否	0.61	0.15	否	-0.71	-2.18	否	bacterial infectious disorders	细菌感染性疾病	staphylococcal infections	各种葡萄球菌感染	infections and infestations	感染及侵染类疾病	疖	0.61 ( 0.15 - 2.44 )	0.61 ( 0.5 )	0.61 ( 0.15 )	-0.71 ( -2.18 )
fear of falling	2	25153	724	56831965	726	56857844	6.24	1.56	25.01	否	6.24	8.78	1.56	25	否	6.23	1.55	否	2.64	-0.49	否	anxiety disorders and symptoms	焦虑症及症状	fear symptoms and phobic disorders (incl social phobia)	恐惧症状和恐怖症（包括社会恐怖症）	psychiatric disorders	精神病类	跌倒恐惧	6.24 ( 1.56 - 25.01 )	6.24 ( 8.78 )	6.23 ( 1.55 )	2.64 ( -0.49 )
foreign body	2	25153	3963	56828726	3965	56857844	1.14	0.29	4.56	否	1.14	0.03	0.29	4.56	否	1.14	0.29	否	0.19	-1.54	否	injuries nec	各种损伤（不另分类）	non-site specific injuries nec	部位不确定的各种损伤（不另分类）	injury, poisoning and procedural complications	各类损伤、中毒及操作并发症	异物	1.14 ( 0.29 - 4.56 )	1.14 ( 0.03 )	1.14 ( 0.29 )	0.19 ( -1.54 )
upper respiratory tract congestion	2	25153	2764	56829925	2766	56857844	1.63	0.41	6.54	否	1.63	0.49	0.41	6.54	否	1.63	0.41	否	0.71	-1.24	否	respiratory tract signs and symptoms	呼吸道症状和体征	upper respiratory tract signs and symptoms	上呼吸道症状和体征	respiratory, thoracic and mediastinal disorders	呼吸系统、胸及纵隔疾病	上呼吸道充血	1.63 ( 0.41 - 6.54 )	1.63 ( 0.49 )	1.63 ( 0.41 )	0.71 ( -1.24 )
psychotic disorder due to a general medical condition	2	25153	161	56832528	163	56857844	28.07	6.96	113.2	否	28.07	51.56	6.96	113.18	否	27.73	6.88	是	4.79	-0.2	否	schizophrenia and other psychotic disorders	精神分裂症和其他精神疾病	psychotic disorder nec	精神类疾病（不另分类）	psychiatric disorders	精神病类	一般性疾病引起的精神病性障碍	28.07 ( 6.96 - 113.2 )	28.07 ( 51.56 )	27.73 ( 6.88 )	4.79 ( -0.2 )
tibia fracture	2	25153	4374	56828315	4376	56857844	1.03	0.26	4.13	否	1.03	0	0.26	4.13	否	1.03	0.26	否	0.05	-1.64	否	bone and joint injuries	骨骼及关节损伤	limb fractures and dislocations	四肢骨折与脱位	injury, poisoning and procedural complications	各类损伤、中毒及操作并发症	胫骨骨折	1.03 ( 0.26 - 4.13 )	1.03 ( 0 )	1.03 ( 0.26 )	0.05 ( -1.64 )
skin fragility	2	25153	2314	56830375	2316	56857844	1.95	0.49	7.81	否	1.95	0.93	0.49	7.81	否	1.95	0.49	否	0.96	-1.1	否	epidermal and dermal conditions	表皮及真皮状况	dermal and epidermal conditions nec	各种表皮和真皮病症（不另分类）	skin and subcutaneous tissue disorders	皮肤及皮下组织类疾病	皮肤脆弱	1.95 ( 0.49 - 7.81 )	1.95 ( 0.93 )	1.95 ( 0.49 )	0.96 ( -1.1 )
increased tendency to bruise	2	25153	8714	56823975	8716	56857844	0.52	0.13	2.07	否	0.52	0.89	0.13	2.07	否	0.52	0.13	否	-0.95	-2.36	否	coagulopathies and bleeding diatheses (excl thrombocytopenic)	凝血功能障碍和易出血类疾病（血小板减少症除外）	bleeding tendencies	各种出血倾向	blood and lymphatic system disorders	血液及淋巴系统疾病	瘀青趋向增加	0.52 ( 0.13 - 2.07 )	0.52 ( 0.89 )	0.52 ( 0.13 )	-0.95 ( -2.36 )
loss of control of legs	2	25153	3708	56828981	3710	56857844	1.22	0.3	4.87	否	1.22	0.08	0.3	4.87	否	1.22	0.3	否	0.29	-1.48	否	general system disorders nec	全身系统疾病（不另分类）	gait disturbances	行走障碍	general disorders and administration site conditions	全身性疾病及给药部位各种反应	双腿失控	1.22 ( 0.3 - 4.87 )	1.22 ( 0.08 )	1.22 ( 0.3 )	0.29 ( -1.48 )
bradykinesia	2	25153	5176	56827513	5178	56857844	0.87	0.22	3.49	否	0.87	0.04	0.22	3.49	否	0.87	0.22	否	-0.2	-1.8	否	movement disorders (incl parkinsonism)	运动障碍类（包括帕金森病）	dyskinesias and movement disorders nec	运动障碍和运动失调（不另分类）	nervous system disorders	各类神经系统疾病	运动徐缓	0.87 ( 0.22 - 3.49 )	0.87 ( 0.04 )	0.87 ( 0.22 )	-0.2 ( -1.8 )
myositis	2	25153	7930	56824759	7932	56857844	0.57	0.14	2.28	否	0.57	0.65	0.14	2.28	否	0.57	0.14	否	-0.81	-2.25	否	muscle disorders	肌肉类疾病	muscle infections and inflammations	肌肉感染和炎症	musculoskeletal and connective tissue disorders	各种肌肉骨骼及结缔组织疾病	肌炎	0.57 ( 0.14 - 2.28 )	0.57 ( 0.65 )	0.57 ( 0.14 )	-0.81 ( -2.25 )
ovarian cyst	2	25153	9375	56823314	9377	56857844	0.48	0.12	1.93	否	0.48	1.11	0.12	1.93	否	0.48	0.12	否	-1.05	-2.45	否	ovarian and fallopian tube disorders	卵巢和输卵管类疾病	ovarian and fallopian tube cysts and neoplasms	卵巢和输卵管囊肿和肿瘤	reproductive system and breast disorders	生殖系统及乳腺疾病	卵巢囊肿	0.48 ( 0.12 - 1.93 )	0.48 ( 1.11 )	0.48 ( 0.12 )	-1.05 ( -2.45 )
tendonitis	2	25153	14609	56818080	14611	56857844	0.31	0.08	1.24	否	0.31	3.09	0.08	1.24	否	0.31	0.08	否	-1.69	-2.98	否	tendon, ligament and cartilage disorders	肌腱、韧带及软骨疾病	tendon disorders	各种肌腱疾病	musculoskeletal and connective tissue disorders	各种肌肉骨骼及结缔组织疾病	肌腱炎	0.31 ( 0.08 - 1.24 )	0.31 ( 3.09 )	0.31 ( 0.08 )	-1.69 ( -2.98 )
walking aid user	2	25153	5971	56826718	5973	56857844	0.76	0.19	3.03	否	0.76	0.16	0.19	3.03	否	0.76	0.19	否	-0.4	-1.95	否	lifestyle issues	生活方式问题	disability issues	残疾问题	social circumstances	社会环境	辅助步行设备使用者	0.76 ( 0.19 - 3.03 )	0.76 ( 0.16 )	0.76 ( 0.19 )	-0.4 ( -1.95 )
lung infection	2	25153	15413	56817276	15415	56857844	0.29	0.07	1.17	否	0.29	3.41	0.07	1.17	否	0.29	0.07	否	-1.77	-3.05	否								0.29 ( 0.07 - 1.17 )	0.29 ( 3.41 )	0.29 ( 0.07 )	-1.77 ( -3.05 )
bronchospasm	2	25153	13210	56819479	13212	56857844	0.34	0.09	1.37	否	0.34	2.53	0.09	1.37	否	0.34	0.09	否	-1.55	-2.86	否	bronchial disorders (excl neoplasms)	支气管系统疾病（不包括肿瘤）	bronchospasm and obstruction	支气管痉挛和阻塞	respiratory, thoracic and mediastinal disorders	呼吸系统、胸及纵隔疾病	支气管痉挛	0.34 ( 0.09 - 1.37 )	0.34 ( 2.53 )	0.34 ( 0.09 )	-1.55 ( -2.86 )
abulia	2	25153	835	56831854	837	56857844	5.41	1.35	21.68	否	5.41	7.18	1.35	21.67	否	5.4	1.35	否	2.43	-0.54	否	psychiatric and behavioural symptoms nec	精神及行为症状（不另分类）	psychiatric symptoms nec	各种精神病症状（不另分类）	psychiatric disorders	精神病类	意志力丧失	5.41 ( 1.35 - 21.68 )	5.41 ( 7.18 )	5.4 ( 1.35 )	2.43 ( -0.54 )
dermatillomania	2	25153	527	56832162	529	56857844	8.57	2.14	34.38	否	8.57	13.33	2.14	34.37	否	8.55	2.13	是	3.1	-0.39	否	anxiety disorders and symptoms	焦虑症及症状	obsessive-compulsive disorders and symptoms	各种强迫症及症状	psychiatric disorders	精神病类	强迫性皮肤搔抓症	8.57 ( 2.14 - 34.38 )	8.57 ( 13.33 )	8.55 ( 2.13 )	3.1 ( -0.39 )
neutrophil count increased	2	25153	9605	56823084	9607	56857844	0.47	0.12	1.88	否	0.47	1.19	0.12	1.88	否	0.47	0.12	否	-1.09	-2.47	否	haematology investigations (incl blood groups)	血液类检查（包括血型）	white blood cell analyses	各种白细胞分析	investigations	各类检查	中性粒细胞计数升高	0.47 ( 0.12 - 1.88 )	0.47 ( 1.19 )	0.47 ( 0.12 )	-1.09 ( -2.47 )
protein total increased	2	25153	2387	56830302	2389	56857844	1.89	0.47	7.57	否	1.89	0.84	0.47	7.57	否	1.89	0.47	否	0.92	-1.12	否	protein and chemistry analyses nec	蛋白分析及化检（不另分类）	protein analyses nec	蛋白分析（不另分类）	investigations	各类检查	总蛋白升高	1.89 ( 0.47 - 7.57 )	1.89 ( 0.84 )	1.89 ( 0.47 )	0.92 ( -1.12 )
laryngospasm	2	25153	2499	56830190	2501	56857844	1.81	0.45	7.23	否	1.81	0.72	0.45	7.23	否	1.81	0.45	否	0.85	-1.16	否	upper respiratory tract disorders (excl infections)	上呼吸道疾病（不包括感染）	laryngeal spasm, oedema and obstruction	喉痉挛、水肿和阻塞	respiratory, thoracic and mediastinal disorders	呼吸系统、胸及纵隔疾病	喉痉挛	1.81 ( 0.45 - 7.23 )	1.81 ( 0.72 )	1.81 ( 0.45 )	0.85 ( -1.16 )
hypermagnesaemia	2	25153	578	56832111	580	56857844	7.82	1.95	31.34	否	7.82	11.85	1.95	31.33	否	7.79	1.94	否	2.96	-0.42	否	bone, calcium, magnesium and phosphorus metabolism disorders	骨、钙、镁及磷代谢异常	magnesium metabolism disorders	各种镁代谢性疾病	metabolism and nutrition disorders	代谢及营养类疾病	高镁血症	7.82 ( 1.95 - 31.34 )	7.82 ( 11.85 )	7.79 ( 1.94 )	2.96 ( -0.42 )
biliary sepsis	2	25153	431	56832258	433	56857844	10.48	2.61	42.06	否	10.48	17.08	2.61	42.05	否	10.44	2.6	是	3.38	-0.34	否	infections - pathogen unspecified	感染 - 未指明病原	hepatobiliary and spleen infections	肝胆和脾脏感染	infections and infestations	感染及侵染类疾病	胆源性脓毒症	10.48 ( 2.61 - 42.06 )	10.48 ( 17.08 )	10.44 ( 2.6 )	3.38 ( -0.34 )
bezoar	2	25153	1156	56831533	1158	56857844	3.91	0.98	15.65	否	3.91	4.32	0.98	15.65	否	3.9	0.98	否	1.96	-0.68	否	gastrointestinal conditions nec	胃肠类疾病（不另分类）	gastrointestinal disorders nec	各种胃肠疾病（不另分类）	gastrointestinal disorders	胃肠系统疾病	肠胃结石	3.91 ( 0.98 - 15.65 )	3.91 ( 4.32 )	3.9 ( 0.98 )	1.96 ( -0.68 )
haemorrhage intracranial	2	25153	14127	56818562	14129	56857844	0.32	0.08	1.28	否	0.32	2.89	0.08	1.28	否	0.32	0.08	否	-1.64	-2.94	否	central nervous system vascular disorders	中枢神经系统血管疾病	central nervous system haemorrhages and cerebrovascular accidents	中枢神经系统出血和脑血管意外	nervous system disorders	各类神经系统疾病	颅内出血	0.32 ( 0.08 - 1.28 )	0.32 ( 2.89 )	0.32 ( 0.08 )	-1.64 ( -2.94 )
blood bilirubin decreased	2	25153	559	56832130	561	56857844	8.08	2.02	32.41	否	8.08	12.37	2.02	32.4	否	8.06	2.01	是	3.01	-0.41	否	hepatobiliary investigations	肝胆系统检查	hepatobiliary function diagnostic procedures	肝胆功能诊断性操作	investigations	各类检查	血胆红素降低	8.08 ( 2.02 - 32.41 )	8.08 ( 12.37 )	8.06 ( 2.01 )	3.01 ( -0.41 )
congestive cardiomyopathy	2	25153	4154	56828535	4156	56857844	1.09	0.27	4.35	否	1.09	0.01	0.27	4.35	否	1.09	0.27	否	0.12	-1.59	否								1.09 ( 0.27 - 4.35 )	1.09 ( 0.01 )	1.09 ( 0.27 )	0.12 ( -1.59 )
ventricular hyperkinesia	2	25153	82	56832607	84	56857844	55.11	13.55	224.1	否	55.1	103.72	13.55	224.06	否	53.82	13.23	是	5.75	-0.16	否	myocardial disorders	心肌类疾病	myocardial disorders nec	各种心肌疾病（不另分类）	cardiac disorders	心脏器官疾病	心室运动机能亢进	55.11 ( 13.55 - 224.1 )	55.1 ( 103.72 )	53.82 ( 13.23 )	5.75 ( -0.16 )
multiple fractures	2	25153	15699	56816990	15701	56857844	0.29	0.07	1.15	否	0.29	3.52	0.07	1.15	否	0.29	0.07	否	-1.8	-3.07	否	bone and joint injuries	骨骼及关节损伤	fractures and dislocations nec	骨折和脱臼（不另分类）	injury, poisoning and procedural complications	各类损伤、中毒及操作并发症	多发性骨折	0.29 ( 0.07 - 1.15 )	0.29 ( 3.52 )	0.29 ( 0.07 )	-1.8 ( -3.07 )
hepatic fibrosis	2	25153	2972	56829717	2974	56857844	1.52	0.38	6.08	否	1.52	0.36	0.38	6.08	否	1.52	0.38	否	0.6	-1.29	否	hepatic and hepatobiliary disorders	肝脏及肝胆类疾病	hepatic fibrosis and cirrhosis	肝纤维化和硬化	hepatobiliary disorders	肝胆系统疾病	肝纤维化	1.52 ( 0.38 - 6.08 )	1.52 ( 0.36 )	1.52 ( 0.38 )	0.6 ( -1.29 )
distractibility	2	25153	1072	56831617	1074	56857844	4.22	1.05	16.88	否	4.22	4.9	1.05	16.88	否	4.21	1.05	否	2.07	-0.64	否	cognitive and attention disorders and disturbances	认识及注意力紊乱和障碍	cognitive and attention disorders and disturbances nec	认识和注意力紊乱和障碍（不另分类）	psychiatric disorders	精神病类	注意涣散	4.22 ( 1.05 - 16.88 )	4.22 ( 4.9 )	4.21 ( 1.05 )	2.07 ( -0.64 )
pelvic haematoma	2	25153	414	56832275	416	56857844	10.92	2.72	43.79	否	10.91	17.93	2.72	43.79	否	10.87	2.71	是	3.44	-0.33	否	uterine, pelvic and broad ligament disorders	子宫、盆腔和阔韧带疾病	pelvis and broad ligament disorders nec	骨盆和阔韧带疾病（不另分类）	reproductive system and breast disorders	生殖系统及乳腺疾病	盆腔血肿	10.92 ( 2.72 - 43.79 )	10.91 ( 17.93 )	10.87 ( 2.71 )	3.44 ( -0.33 )
impaired reasoning	2	25153	360	56832329	362	56857844	12.55	3.13	50.39	否	12.55	21.15	3.13	50.38	否	12.49	3.11	是	3.64	-0.3	否	disturbances in thinking and perception	思维及感知紊乱	thinking disturbances	思维障碍	psychiatric disorders	精神病类	推理能力受损	12.55 ( 3.13 - 50.39 )	12.55 ( 21.15 )	12.49 ( 3.11 )	3.64 ( -0.3 )
red cell distribution width increased	2	25153	3810	56828879	3812	56857844	1.19	0.3	4.74	否	1.19	0.06	0.3	4.74	否	1.19	0.3	否	0.25	-1.51	否	haematology investigations (incl blood groups)	血液类检查（包括血型）	red blood cell analyses	各种红细胞分析	investigations	各类检查	红细胞体积分布宽度增加	1.19 ( 0.3 - 4.74 )	1.19 ( 0.06 )	1.19 ( 0.3 )	0.25 ( -1.51 )
affective disorder	2	25153	7117	56825572	7119	56857844	0.63	0.16	2.54	否	0.63	0.42	0.16	2.54	否	0.64	0.16	否	-0.66	-2.13	否	mood disorders and disturbances nec	心境障碍和混乱（不另分类）	mood disorders nec	心境障碍性疾病（不另分类）	psychiatric disorders	精神病类	情感障碍	0.63 ( 0.16 - 2.54 )	0.63 ( 0.42 )	0.64 ( 0.16 )	-0.66 ( -2.13 )
gaze palsy	2	25153	1542	56831147	1544	56857844	2.93	0.73	11.73	否	2.93	2.54	0.73	11.73	否	2.93	0.73	否	1.55	-0.83	否	ocular neuromuscular disorders	眼神经肌肉类疾病	ocular nerve and muscle disorders	各种眼神经和肌肉疾病	eye disorders	眼器官疾病	凝视麻痹	2.93 ( 0.73 - 11.73 )	2.93 ( 2.54 )	2.93 ( 0.73 )	1.55 ( -0.83 )
sciatic nerve injury	2	25153	772	56831917	774	56857844	5.85	1.46	23.45	否	5.85	8.03	1.46	23.44	否	5.84	1.46	否	2.55	-0.51	否	injuries nec	各种损伤（不另分类）	peripheral nerve injuries	各种周围神经损伤	injury, poisoning and procedural complications	各类损伤、中毒及操作并发症	坐骨神经损伤	5.85 ( 1.46 - 23.45 )	5.85 ( 8.03 )	5.84 ( 1.46 )	2.55 ( -0.51 )
cyanosis	2	25153	14439	56818250	14441	56857844	0.31	0.08	1.25	否	0.31	3.02	0.08	1.25	否	0.31	0.08	否	-1.68	-2.97	否	vascular disorders nec	血管疾病（不另分类）	peripheral vascular disorders nec	周围血管疾病（不另分类）	vascular disorders	血管与淋巴管类疾病	发绀	0.31 ( 0.08 - 1.25 )	0.31 ( 3.02 )	0.31 ( 0.08 )	-1.68 ( -2.97 )
false positive investigation result	2	25153	947	56831742	949	56857844	4.77	1.19	19.11	否	4.77	5.95	1.19	19.11	否	4.76	1.19	否	2.25	-0.59	否	investigations, imaging and histopathology procedures nec	检查、成像、及病理组织检验操作（不另分类）	investigations nec	各种检查（不另分类）	investigations	各类检查	假阳性检查结果	4.77 ( 1.19 - 19.11 )	4.77 ( 5.95 )	4.76 ( 1.19 )	2.25 ( -0.59 )
normetanephrine urine increased	2	25153	35	56832654	37	56857844	129.11	31.05	536.85	否	129.1	240.48	31.05	536.75	否	122.18	29.38	是	6.93	-0.17	否	endocrine investigations (incl sex hormones)	内分泌系统检查（包括性激素）	adrenal medulla tests	各种肾上腺髓质试验	investigations	各类检查	尿甲氧基去甲肾上腺素升高	129.11 ( 31.05 - 536.85 )	129.1 ( 240.48 )	122.18 ( 29.38 )	6.93 ( -0.17 )
change of bowel habit	2	25153	1905	56830784	1907	56857844	2.37	0.59	9.49	否	2.37	1.59	0.59	9.49	否	2.37	0.59	否	1.25	-0.97	否	gastrointestinal motility and defaecation conditions	胃肠运动及排便状况	gastrointestinal dyskinetic disorders	各种胃肠道运动障碍性疾病	gastrointestinal disorders	胃肠系统疾病	排便习惯改变	2.37 ( 0.59 - 9.49 )	2.37 ( 1.59 )	2.37 ( 0.59 )	1.25 ( -0.97 )
vitreous floaters	2	25153	8695	56823994	8697	56857844	0.52	0.13	2.08	否	0.52	0.89	0.13	2.08	否	0.52	0.13	否	-0.94	-2.36	否	ocular structural change, deposit and degeneration nec	眼结构改变、沉积及变性（不另分类）	choroid and vitreous structural change, deposit and degeneration	脉络膜和玻璃体结构变化、沉积和变性	eye disorders	眼器官疾病	玻璃体飞蚊症	0.52 ( 0.13 - 2.08 )	0.52 ( 0.89 )	0.52 ( 0.13 )	-0.94 ( -2.36 )
heart rate abnormal	2	25153	4967	56827722	4969	56857844	0.91	0.23	3.64	否	0.91	0.02	0.23	3.64	否	0.91	0.23	否	-0.14	-1.76	否	cardiac and vascular investigations (excl enzyme tests)	心血管检查（不包括酶检测）	heart rate and pulse investigations	心率和脉搏检查	investigations	各类检查	心率异常	0.91 ( 0.23 - 3.64 )	0.91 ( 0.02 )	0.91 ( 0.23 )	-0.14 ( -1.76 )
basal cell carcinoma	2	25153	14225	56818464	14227	56857844	0.32	0.08	1.27	否	0.32	2.93	0.08	1.27	否	0.32	0.08	否	-1.65	-2.95	否	skin neoplasms malignant and unspecified	恶性和性质不明的皮肤肿瘤	skin neoplasms malignant and unspecified (excl melanoma)	恶性和性质不明的皮肤肿瘤（不包括黑色素瘤）	neoplasms benign, malignant and unspecified (incl cysts and polyps)	良性、恶性及性质不明的肿瘤（包括囊状和息肉状）	基底细胞癌	0.32 ( 0.08 - 1.27 )	0.32 ( 2.93 )	0.32 ( 0.08 )	-1.65 ( -2.95 )
blood uric acid increased	2	25153	5247	56827442	5249	56857844	0.86	0.22	3.44	否	0.86	0.04	0.22	3.44	否	0.86	0.22	否	-0.22	-1.81	否	metabolic, nutritional and blood gas investigations	代谢、营养和血气检查	metabolism tests nec	代谢检查（不另分类）	investigations	各类检查	血尿酸升高	0.86 ( 0.22 - 3.44 )	0.86 ( 0.04 )	0.86 ( 0.22 )	-0.22 ( -1.81 )
prostatic specific antigen increased	2	25153	13038	56819651	13040	56857844	0.35	0.09	1.39	否	0.35	2.46	0.09	1.39	否	0.35	0.09	否	-1.53	-2.84	否	cytogenetic investigations and genetic analyses	细胞遗传学检查和遗传学分析	cell marker analyses	细胞标记物分析	investigations	各类检查	前列腺特异性抗原升高	0.35 ( 0.09 - 1.39 )	0.35 ( 2.46 )	0.35 ( 0.09 )	-1.53 ( -2.84 )
skin cancer	2	25153	19730	56812959	19732	56857844	0.23	0.06	0.92	否	0.23	5.19	0.06	0.92	否	0.23	0.06	否	-2.13	-3.36	否	skin neoplasms malignant and unspecified	恶性和性质不明的皮肤肿瘤	skin neoplasms malignant and unspecified (excl melanoma)	恶性和性质不明的皮肤肿瘤（不包括黑色素瘤）	neoplasms benign, malignant and unspecified (incl cysts and polyps)	良性、恶性及性质不明的肿瘤（包括囊状和息肉状）	皮肤癌	0.23 ( 0.06 - 0.92 )	0.23 ( 5.19 )	0.23 ( 0.06 )	-2.13 ( -3.36 )
bladder dysfunction	2	25153	941	56831748	943	56857844	4.8	1.2	19.23	否	4.8	6.01	1.2	19.23	否	4.79	1.2	否	2.26	-0.59	否	bladder and bladder neck disorders (excl calculi)	膀胱及膀胱颈疾病（不包括结石）	myoneurogenic bladder disorders	肌肉神经性膀胱疾病	renal and urinary disorders	肾脏及泌尿系统疾病	膀胱功能障碍	4.8 ( 1.2 - 19.23 )	4.8 ( 6.01 )	4.79 ( 1.2 )	2.26 ( -0.59 )
alcohol abuse	2	25153	2580	56830109	2582	56857844	1.75	0.44	7.01	否	1.75	0.64	0.44	7.01	否	1.75	0.44	否	0.81	-1.18	否	psychiatric disorders nec	精神病类（不另分类）	substance related and addictive disorders	各种物质使用相关及成瘾性障碍	psychiatric disorders	精神病类	酒精滥用	1.75 ( 0.44 - 7.01 )	1.75 ( 0.64 )	1.75 ( 0.44 )	0.81 ( -1.18 )
menopausal symptoms	2	25153	2029	56830660	2031	56857844	2.23	0.56	8.91	否	2.23	1.35	0.56	8.91	否	2.23	0.56	否	1.15	-1.01	否	menopause related conditions	绝经相关病症	menopausal effects nec	绝经期影响（不另分类）	reproductive system and breast disorders	生殖系统及乳腺疾病	绝经期症状	2.23 ( 0.56 - 8.91 )	2.23 ( 1.35 )	2.23 ( 0.56 )	1.15 ( -1.01 )
metastasis	2	25153	6621	56826068	6623	56857844	0.68	0.17	2.73	否	0.68	0.3	0.17	2.73	否	0.68	0.17	否	-0.55	-2.06	否	metastases	各类转移瘤	metastases to unknown and unspecified sites	转移到未知和不确定的部位	neoplasms benign, malignant and unspecified (incl cysts and polyps)	良性、恶性及性质不明的肿瘤（包括囊状和息肉状）	转移	0.68 ( 0.17 - 2.73 )	0.68 ( 0.3 )	0.68 ( 0.17 )	-0.55 ( -2.06 )
vitamin b12 deficiency	2	25153	3638	56829051	3640	56857844	1.24	0.31	4.97	否	1.24	0.09	0.31	4.97	否	1.24	0.31	否	0.31	-1.47	否	vitamin related disorders	维生素相关性疾病	water soluble vitamin deficiencies	水溶性维生素缺乏	metabolism and nutrition disorders	代谢及营养类疾病	维生素 B12 缺乏症	1.24 ( 0.31 - 4.97 )	1.24 ( 0.09 )	1.24 ( 0.31 )	0.31 ( -1.47 )
pain of skin	2	25153	25293	56807396	25295	56857844	0.18	0.04	0.71	否	0.18	7.56	0.04	0.71	否	0.18	0.04	否	-2.48	-3.69	否	epidermal and dermal conditions	表皮及真皮状况	dermal and epidermal conditions nec	各种表皮和真皮病症（不另分类）	skin and subcutaneous tissue disorders	皮肤及皮下组织类疾病	皮肤疼痛	0.18 ( 0.04 - 0.71 )	0.18 ( 7.56 )	0.18 ( 0.04 )	-2.48 ( -3.69 )
helplessness	2	25153	453	56832236	455	56857844	9.98	2.49	40.01	否	9.97	16.08	2.49	40	否	9.94	2.48	是	3.31	-0.35	否	psychiatric and behavioural symptoms nec	精神及行为症状（不另分类）	psychiatric symptoms nec	各种精神病症状（不另分类）	psychiatric disorders	精神病类	无助	9.98 ( 2.49 - 40.01 )	9.97 ( 16.08 )	9.94 ( 2.48 )	3.31 ( -0.35 )
discoloured vomit	2	25153	800	56831889	802	56857844	5.65	1.41	22.63	否	5.65	7.63	1.41	22.62	否	5.64	1.41	否	2.49	-0.52	否	gastrointestinal signs and symptoms	胃肠道系统症状和体征	nausea and vomiting symptoms	恶心和呕吐症状	gastrointestinal disorders	胃肠系统疾病	呕吐物变色	5.65 ( 1.41 - 22.63 )	5.65 ( 7.63 )	5.64 ( 1.41 )	2.49 ( -0.52 )
malignant neoplasm progression	2	25153	90564	56742125	90566	56857844	0.05	0.01	0.2	否	0.05	36.24	0.01	0.2	否	0.05	0.01	否	-4.32	-5.44	否	miscellaneous and site unspecified neoplasms malignant and unspecified	其他肿瘤、部位不明恶性肿瘤及性质不明肿瘤	neoplasms malignant site unspecified nec	部位不确定的恶性肿瘤（不另分类）	neoplasms benign, malignant and unspecified (incl cysts and polyps)	良性、恶性及性质不明的肿瘤（包括囊状和息肉状）	恶性肿瘤进展	0.05 ( 0.01 - 0.2 )	0.05 ( 36.24 )	0.05 ( 0.01 )	-4.32 ( -5.44 )
red blood cell count decreased	2	25153	26475	56806214	26477	56857844	0.17	0.04	0.68	否	0.17	8.06	0.04	0.68	否	0.17	0.04	否	-2.55	-3.75	否	haematology investigations (incl blood groups)	血液类检查（包括血型）	red blood cell analyses	各种红细胞分析	investigations	各类检查	红细胞计数下降	0.17 ( 0.04 - 0.68 )	0.17 ( 8.06 )	0.17 ( 0.04 )	-2.55 ( -3.75 )
vomiting projectile	2	25153	2480	56830209	2482	56857844	1.82	0.46	7.29	否	1.82	0.74	0.46	7.29	否	1.82	0.46	否	0.87	-1.15	否	gastrointestinal signs and symptoms	胃肠道系统症状和体征	nausea and vomiting symptoms	恶心和呕吐症状	gastrointestinal disorders	胃肠系统疾病	喷射样呕吐	1.82 ( 0.46 - 7.29 )	1.82 ( 0.74 )	1.82 ( 0.46 )	0.87 ( -1.15 )
antidepressant drug level increased	2	25153	335	56832354	337	56857844	13.49	3.36	54.16	否	13.49	22.99	3.36	54.15	否	13.41	3.34	是	3.75	-0.29	否	toxicology and therapeutic drug monitoring	毒理学及治疗药物监测	therapeutic drug monitoring analyses	各种治疗药物监测分析	investigations	各类检查	抗抑郁药水平升高	13.49 ( 3.36 - 54.16 )	13.49 ( 22.99 )	13.41 ( 3.34 )	3.75 ( -0.29 )
incorrect route of drug administration	2	25153	35737	56796952	35739	56857844	0.13	0.03	0.51	否	0.13	12.08	0.03	0.51	否	0.13	0.03	否	-2.98	-4.15	否								0.13 ( 0.03 - 0.51 )	0.13 ( 12.08 )	0.13 ( 0.03 )	-2.98 ( -4.15 )
arthritis bacterial	2	25153	3720	56828969	3722	56857844	1.21	0.3	4.86	否	1.21	0.08	0.3	4.86	否	1.21	0.3	否	0.28	-1.49	否	bacterial infectious disorders	细菌感染性疾病	bacterial infections nec	各种细菌感染（不另分类）	infections and infestations	感染及侵染类疾病	细菌性关节炎	1.21 ( 0.3 - 4.86 )	1.21 ( 0.08 )	1.21 ( 0.3 )	0.28 ( -1.49 )
bronchopulmonary dysplasia	2	25153	733	56831956	735	56857844	6.16	1.54	24.7	否	6.16	8.63	1.54	24.69	否	6.15	1.54	否	2.62	-0.49	否	neonatal respiratory disorders	各种新生儿呼吸系统疾病	newborn respiratory disorders nec	新生儿呼吸道疾病（不另分类）	respiratory, thoracic and mediastinal disorders	呼吸系统、胸及纵隔疾病	支气管肺发育异常	6.16 ( 1.54 - 24.7 )	6.16 ( 8.63 )	6.15 ( 1.54 )	2.62 ( -0.49 )
hyperemesis gravidarum	2	25153	355	56832334	357	56857844	12.73	3.17	51.1	否	12.73	21.49	3.17	51.09	否	12.66	3.15	是	3.66	-0.3	否	maternal complications of pregnancy	孕妇妊娠并发症	maternal complications of pregnancy nec	孕妇妊娠并发症（不另分类）	pregnancy, puerperium and perinatal conditions	妊娠期、产褥期及围产期状况	妊娠剧吐	12.73 ( 3.17 - 51.1 )	12.73 ( 21.49 )	12.66 ( 3.15 )	3.66 ( -0.3 )
premature rupture of membranes	2	25153	2281	56830408	2283	56857844	1.98	0.5	7.93	否	1.98	0.97	0.5	7.93	否	1.98	0.49	否	0.99	-1.09	否	maternal complications of labour and delivery	产妇临产及分娩并发症	labour onset and length abnormalities	分娩发动和产程异常	pregnancy, puerperium and perinatal conditions	妊娠期、产褥期及围产期状况	胎膜早破	1.98 ( 0.5 - 7.93 )	1.98 ( 0.97 )	1.98 ( 0.49 )	0.99 ( -1.09 )
muscle swelling	2	25153	873	56831816	875	56857844	5.18	1.29	20.73	否	5.18	6.72	1.29	20.73	否	5.17	1.29	否	2.37	-0.56	否	muscle disorders	肌肉类疾病	muscle related signs and symptoms nec	肌肉相关症状和体征（不另分类）	musculoskeletal and connective tissue disorders	各种肌肉骨骼及结缔组织疾病	肌肉肿胀	5.18 ( 1.29 - 20.73 )	5.18 ( 6.72 )	5.17 ( 1.29 )	2.37 ( -0.56 )
gastrointestinal pain	2	25153	9824	56822865	9826	56857844	0.46	0.11	1.84	否	0.46	1.27	0.12	1.84	否	0.46	0.12	否	-1.12	-2.5	否	gastrointestinal signs and symptoms	胃肠道系统症状和体征	gastrointestinal and abdominal pains (excl oral and throat)	胃肠道和腹部疼痛（不包括口腔和咽喉）	gastrointestinal disorders	胃肠系统疾病	胃肠痛	0.46 ( 0.11 - 1.84 )	0.46 ( 1.27 )	0.46 ( 0.12 )	-1.12 ( -2.5 )
pregnancy	2	25153	18509	56814180	18511	56857844	0.24	0.06	0.98	否	0.24	4.68	0.06	0.98	否	0.24	0.06	否	-2.03	-3.28	否	pregnancy, labour, delivery and postpartum conditions	妊娠、临产、分娩及产后状况	normal pregnancy, labour and delivery	正常妊娠、临产及分娩	pregnancy, puerperium and perinatal conditions	妊娠期、产褥期及围产期状况	妊娠	0.24 ( 0.06 - 0.98 )	0.24 ( 4.68 )	0.24 ( 0.06 )	-2.03 ( -3.28 )
type 2 diabetes mellitus	2	25153	30574	56802115	30576	56857844	0.15	0.04	0.59	否	0.15	9.83	0.04	0.59	否	0.15	0.04	否	-2.76	-3.94	否	glucose metabolism disorders (incl diabetes mellitus)	葡萄糖代谢疾病（包括糖尿病）	diabetes mellitus (incl subtypes)	各种糖尿病（包括亚型）	metabolism and nutrition disorders	代谢及营养类疾病	2 型糖尿病	0.15 ( 0.04 - 0.59 )	0.15 ( 9.83 )	0.15 ( 0.04 )	-2.76 ( -3.94 )
oliguria	2	25153	5693	56826996	5695	56857844	0.79	0.2	3.17	否	0.79	0.11	0.2	3.17	否	0.79	0.2	否	-0.33	-1.9	否	renal disorders (excl nephropathies)	肾脏各种异常（不包括肾病）	renal failure and impairment	肾衰和肾损害	renal and urinary disorders	肾脏及泌尿系统疾病	少尿	0.79 ( 0.2 - 3.17 )	0.79 ( 0.11 )	0.79 ( 0.2 )	-0.33 ( -1.9 )
drug level above therapeutic	2	25153	4016	56828673	4018	56857844	1.13	0.28	4.5	否	1.13	0.03	0.28	4.5	否	1.13	0.28	否	0.17	-1.56	否	toxicology and therapeutic drug monitoring	毒理学及治疗药物监测	therapeutic drug monitoring analyses	各种治疗药物监测分析	investigations	各类检查	药物水平高于治疗量	1.13 ( 0.28 - 4.5 )	1.13 ( 0.03 )	1.13 ( 0.28 )	0.17 ( -1.56 )
vibratory sense increased	2	25153	239	56832450	241	56857844	18.91	4.7	76.05	否	18.91	33.64	4.7	76.03	否	18.76	4.66	是	4.23	-0.24	否	neurological disorders nec	神经类疾病（不另分类）	sensory abnormalities nec	各种感觉异常（不另分类）	nervous system disorders	各类神经系统疾病	振动感增加	18.91 ( 4.7 - 76.05 )	18.91 ( 33.64 )	18.76 ( 4.66 )	4.23 ( -0.24 )
drug administration error	2	25153	30733	56801956	30735	56857844	0.15	0.04	0.59	否	0.15	9.9	0.04	0.59	否	0.15	0.04	否	-2.77	-3.95	否								0.15 ( 0.04 - 0.59 )	0.15 ( 9.9 )	0.15 ( 0.04 )	-2.77 ( -3.95 )
spinal operation	2	25153	10459	56822230	10461	56857844	0.43	0.11	1.73	否	0.43	1.49	0.11	1.73	否	0.43	0.11	否	-1.21	-2.57	否	nervous system, skull and spine therapeutic procedures	神经系统、头骨及脊柱治疗类操作	spine and spinal cord therapeutic procedures	脊柱和脊髓治疗类操作	surgical and medical procedures	各种手术及医疗操作	脊椎手术	0.43 ( 0.11 - 1.73 )	0.43 ( 1.49 )	0.43 ( 0.11 )	-1.21 ( -2.57 )
vascular dementia	2	25153	797	56831892	799	56857844	5.67	1.42	22.71	否	5.67	7.67	1.42	22.71	否	5.66	1.41	否	2.5	-0.52	否	mental impairment disorders	精神损害类疾病	dementia (excl alzheimer's type)	各种痴呆（不包括阿尔兹海默型）	nervous system disorders	各类神经系统疾病	血管性痴呆	5.67 ( 1.42 - 22.71 )	5.67 ( 7.67 )	5.66 ( 1.41 )	2.5 ( -0.52 )
convulsive threshold lowered	2	25153	373	56832316	375	56857844	12.12	3.02	48.63	否	12.11	20.28	3.02	48.62	否	12.05	3	是	3.59	-0.31	否	seizures (incl subtypes)	癫痫发作（包括各种亚型）	seizures and seizure disorders nec	癫痫和癫痫类疾病 （不另分类）	nervous system disorders	各类神经系统疾病	惊厥阈值降低	12.12 ( 3.02 - 48.63 )	12.11 ( 20.28 )	12.05 ( 3 )	3.59 ( -0.31 )
limb crushing injury	2	25153	715	56831974	717	56857844	6.32	1.58	25.32	否	6.32	8.93	1.58	25.32	否	6.3	1.57	否	2.66	-0.48	否	injuries nec	各种损伤（不另分类）	site specific injuries nec	部位确定的各种损伤（不另分类）	injury, poisoning and procedural complications	各类损伤、中毒及操作并发症	肢体挤压伤	6.32 ( 1.58 - 25.32 )	6.32 ( 8.93 )	6.3 ( 1.57 )	2.66 ( -0.48 )
night blindness	2	25153	1514	56831175	1516	56857844	2.98	0.75	11.95	否	2.98	2.64	0.75	11.94	否	2.98	0.75	否	1.58	-0.82	否	vision disorders	各种视觉障碍	visual impairment and blindness (excl colour blindness)	视觉损害和失明（色盲除外）	eye disorders	眼器官疾病	夜盲症	2.98 ( 0.75 - 11.95 )	2.98 ( 2.64 )	2.98 ( 0.75 )	1.58 ( -0.82 )
autoimmune hepatitis	2	25153	6250	56826439	6252	56857844	0.72	0.18	2.89	否	0.72	0.21	0.18	2.89	否	0.72	0.18	否	-0.47	-1.99	否	hepatic and hepatobiliary disorders	肝脏及肝胆类疾病	hepatocellular damage and hepatitis nec	肝细胞损害和肝炎（不另分类）	hepatobiliary disorders	肝胆系统疾病	自身免疫性肝炎	0.72 ( 0.18 - 2.89 )	0.72 ( 0.21 )	0.72 ( 0.18 )	-0.47 ( -1.99 )
essential hypertension	2	25153	2399	56830290	2401	56857844	1.88	0.47	7.54	否	1.88	0.83	0.47	7.54	否	1.88	0.47	否	0.91	-1.13	否	vascular hypertensive disorders	血管性高血压疾病	vascular hypertensive disorders nec	高血压类疾病（不另分类）	vascular disorders	血管与淋巴管类疾病	原发性高血压	1.88 ( 0.47 - 7.54 )	1.88 ( 0.83 )	1.88 ( 0.47 )	0.91 ( -1.13 )
left ventricular hypertrophy	2	25153	4029	56828660	4031	56857844	1.12	0.28	4.49	否	1.12	0.03	0.28	4.49	否	1.12	0.28	否	0.17	-1.56	否	myocardial disorders	心肌类疾病	myocardial disorders nec	各种心肌疾病（不另分类）	cardiac disorders	心脏器官疾病	左心室肥大	1.12 ( 0.28 - 4.49 )	1.12 ( 0.03 )	1.12 ( 0.28 )	0.17 ( -1.56 )
slow response to stimuli	2	25153	1175	56831514	1177	56857844	3.85	0.96	15.4	否	3.85	4.2	0.96	15.39	否	3.84	0.96	否	1.94	-0.69	否	neurological disorders nec	神经类疾病（不另分类）	neurological signs and symptoms nec	神经学症状和体征（不另分类）	nervous system disorders	各类神经系统疾病	刺激反应慢	3.85 ( 0.96 - 15.4 )	3.85 ( 4.2 )	3.84 ( 0.96 )	1.94 ( -0.69 )
renal injury	2	25153	28797	56803892	28799	56857844	0.16	0.04	0.63	否	0.16	9.06	0.04	0.63	否	0.16	0.04	否	-2.67	-3.86	否	renal disorders (excl nephropathies)	肾脏各种异常（不包括肾病）	renal failure and impairment	肾衰和肾损害	renal and urinary disorders	肾脏及泌尿系统疾病	肾损伤	0.16 ( 0.04 - 0.63 )	0.16 ( 9.06 )	0.16 ( 0.04 )	-2.67 ( -3.86 )
sedation complication	2	25153	1925	56830764	1927	56857844	2.35	0.59	9.39	否	2.35	1.55	0.59	9.39	否	2.35	0.59	否	1.23	-0.97	否	procedural related injuries and complications nec	操作相关伤害与并发症（不另分类）	anaesthetic and allied procedural complications	麻醉和应用手术操作并发症	injury, poisoning and procedural complications	各类损伤、中毒及操作并发症	镇静并发症	2.35 ( 0.59 - 9.39 )	2.35 ( 1.55 )	2.35 ( 0.59 )	1.23 ( -0.97 )
blood pressure abnormal	2	25153	17905	56814784	17907	56857844	0.25	0.06	1.01	否	0.25	4.43	0.06	1.01	否	0.25	0.06	否	-1.99	-3.24	否	cardiac and vascular investigations (excl enzyme tests)	心血管检查（不包括酶检测）	vascular tests nec (incl blood pressure)	各种血管检查（不另分类）（包括血压）	investigations	各类检查	血压异常	0.25 ( 0.06 - 1.01 )	0.25 ( 4.43 )	0.25 ( 0.06 )	-1.99 ( -3.24 )
circadian rhythm sleep disorder	2	25153	743	56831946	745	56857844	6.08	1.52	24.37	否	6.08	8.47	1.52	24.36	否	6.07	1.51	否	2.6	-0.5	否	sleep disturbances (incl subtypes)	睡眠类障碍（包括各种亚型）	disturbances in sleep phase rhythm	睡眠节奏紊乱	nervous system disorders	各类神经系统疾病	昼夜节律性睡眠障碍	6.08 ( 1.52 - 24.37 )	6.08 ( 8.47 )	6.07 ( 1.51 )	2.6 ( -0.5 )
jaw disorder	2	25153	5237	56827452	5239	56857844	0.86	0.22	3.45	否	0.86	0.04	0.22	3.45	否	0.86	0.22	否	-0.21	-1.81	否	bone disorders (excl congenital and fractures)	骨骼类疾病（不包括先天性疾病及骨折）	bone disorders nec	各种骨病（不另分类）	musculoskeletal and connective tissue disorders	各种肌肉骨骼及结缔组织疾病	颌骨疾病	0.86 ( 0.22 - 3.45 )	0.86 ( 0.04 )	0.86 ( 0.22 )	-0.21 ( -1.81 )
developmental delay	2	25153	8786	56823903	8788	56857844	0.51	0.13	2.06	否	0.51	0.92	0.13	2.06	否	0.51	0.13	否	-0.96	-2.37	否	general system disorders nec	全身系统疾病（不另分类）	general signs and symptoms nec	一般症状和体征（不另分类）	general disorders and administration site conditions	全身性疾病及给药部位各种反应	发育延迟	0.51 ( 0.13 - 2.06 )	0.51 ( 0.92 )	0.51 ( 0.13 )	-0.96 ( -2.37 )
gastrointestinal obstruction	2	25153	2158	56830531	2160	56857844	2.09	0.52	8.38	否	2.09	1.14	0.52	8.38	否	2.09	0.52	否	1.07	-1.05	否	gastrointestinal stenosis and obstruction	胃肠道狭窄及梗阻类疾病	gastrointestinal stenosis and obstruction nec	各种胃肠道狭窄及阻塞（不另分类）	gastrointestinal disorders	胃肠系统疾病	胃肠梗阻	2.09 ( 0.52 - 8.38 )	2.09 ( 1.14 )	2.09 ( 0.52 )	1.07 ( -1.05 )
ileus paralytic	2	25153	3963	56828726	3965	56857844	1.14	0.29	4.56	否	1.14	0.03	0.29	4.56	否	1.14	0.29	否	0.19	-1.54	否	gastrointestinal motility and defaecation conditions	胃肠运动及排便状况	non-mechanical ileus	非机械性肠梗阻	gastrointestinal disorders	胃肠系统疾病	麻痹性肠梗阻	1.14 ( 0.29 - 4.56 )	1.14 ( 0.03 )	1.14 ( 0.29 )	0.19 ( -1.54 )
anaemia vitamin b12 deficiency	2	25153	444	56832245	446	56857844	10.18	2.54	40.83	否	10.18	16.48	2.54	40.82	否	10.14	2.53	是	3.34	-0.35	否	anaemias nonhaemolytic and marrow depression	非溶血性贫血及骨髓抑制	anaemia deficiencies	各种贫血症	blood and lymphatic system disorders	血液及淋巴系统疾病	维生素 B12 缺乏性贫血	10.18 ( 2.54 - 40.83 )	10.18 ( 16.48 )	10.14 ( 2.53 )	3.34 ( -0.35 )
flank pain	2	25153	8565	56824124	8567	56857844	0.53	0.13	2.11	否	0.53	0.85	0.13	2.11	否	0.53	0.13	否	-0.92	-2.34	否	musculoskeletal and connective tissue disorders nec	肌肉骨骼和结缔组织疾病（不另分类）	musculoskeletal and connective tissue pain and discomfort	肌肉骨骼和结缔组织的各种疼痛与不适	musculoskeletal and connective tissue disorders	各种肌肉骨骼及结缔组织疾病	腰肋疼痛	0.53 ( 0.13 - 2.11 )	0.53 ( 0.85 )	0.53 ( 0.13 )	-0.92 ( -2.34 )
product adhesion issue	2	25153	31982	56800707	31984	56857844	0.14	0.04	0.56	否	0.14	10.44	0.04	0.56	否	0.14	0.04	否	-2.82	-4	否	product quality, supply, distribution, manufacturing and quality system issues	产品质量、供应、经销、生产和质量系统问题	product quality issues nec	产品的各种质量问题（不另分类）	product issues	产品问题	产品附着力问题	0.14 ( 0.04 - 0.56 )	0.14 ( 10.44 )	0.14 ( 0.04 )	-2.82 ( -4 )
amylase increased	2	25153	3312	56829377	3314	56857844	1.36	0.34	5.46	否	1.36	0.19	0.34	5.46	否	1.36	0.34	否	0.45	-1.38	否	gastrointestinal investigations	胃肠类检查	digestive enzymes	各种消化酶检验	investigations	各类检查	淀粉酶升高	1.36 ( 0.34 - 5.46 )	1.36 ( 0.19 )	1.36 ( 0.34 )	0.45 ( -1.38 )
breast cancer female	2	25153	25430	56807259	25432	56857844	0.18	0.04	0.71	否	0.18	7.61	0.04	0.71	否	0.18	0.04	否	-2.49	-3.7	否	breast neoplasms malignant and unspecified (incl nipple)	乳腺恶性及性质不明的肿瘤（包括乳头）	breast and nipple neoplasms malignant	乳腺和乳头恶性肿瘤	neoplasms benign, malignant and unspecified (incl cysts and polyps)	良性、恶性及性质不明的肿瘤（包括囊状和息肉状）	女性乳腺癌	0.18 ( 0.04 - 0.71 )	0.18 ( 7.61 )	0.18 ( 0.04 )	-2.49 ( -3.7 )
[truncated: 1,126 more rows]
