# Supplementary material for: Serotonin syndrome risk with concomitant opioid and serotonergic antidepressant use: a multinational pharmacovigilance study
Source: Front Pharmacol. 2026 Mar 18;17:1773721. doi: 10.3389/fphar.2026.1773721 (PMC13066937; doi:10.3389/fphar.2026.1773721)
Supplement: Supplementary file 4 [file Table6.xlsx]

## Sheet: Sheet1
FAERS-SSRI
soc_name_cn	soc_name_en	a	b	c	d	ac	n	ROR	RORL	RORU	根据ROR算法判断是否为阳性信号(lower limit of 95% CI>1, a≥3)	PRR	XX	PRRL	PRRU	根据PRR算法判断是否为阳性信号(PRR≥2, χ2≥4, a≥3)	EBGM	EBGM05	根据MGPS算法判断是否为阳性信号(EBGM05>2)	IC	IC025	根据BCPNN算法判断是否为阳性信号(IC025>0)	ROR(95%Cl)	PRR(卡方值)	EBGM(EBGM05)	IC(IC025)
精神病类	psychiatric disorders	4308	21884	3146982	53684670	3151290	56857844	3.36	3.25	3.47	是	2.97	5952.71	2.89	3.05	是	2.97	2.87	是	1.57	1.52	是	3.36 ( 3.25 - 3.47 )	2.97 ( 5952.71 )	2.97 ( 2.87 )	1.57 ( 1.52 )
各类神经系统疾病	nervous system disorders	3896	22296	4696345	52135307	4700241	56857844	1.94	1.87	2.01	是	1.8	1508.92	1.75	1.85	否	1.8	1.74	否	0.85	0.8	是	1.94 ( 1.87 - 2.01 )	1.8 ( 1508.92 )	1.8 ( 1.74 )	0.85 ( 0.8 )
全身性疾病及给药部位各种反应	general disorders and administration site conditions	3200	22992	9724957	47106695	9728157	56857844	0.67	0.65	0.7	否	0.71	442.2	0.69	0.74	否	0.71	0.69	否	-0.49	-0.54	否	0.67 ( 0.65 - 0.7 )	0.71 ( 442.2 )	0.71 ( 0.69 )	-0.49 ( -0.54 )
各类损伤、中毒及操作并发症	injury, poisoning and procedural complications	2824	23368	5342449	51489203	5345273	56857844	1.16	1.12	1.21	是	1.15	58.66	1.11	1.19	否	1.15	1.1	否	0.2	0.14	是	1.16 ( 1.12 - 1.21 )	1.15 ( 58.66 )	1.15 ( 1.1 )	0.2 ( 0.14 )
胃肠系统疾病	gastrointestinal disorders	1483	24709	4756720	52074932	4758203	56857844	0.66	0.62	0.69	否	0.68	250.33	0.64	0.71	否	0.68	0.64	否	-0.56	-0.64	否	0.66 ( 0.62 - 0.69 )	0.68 ( 250.33 )	0.68 ( 0.64 )	-0.56 ( -0.64 )
各类检查	investigations	1475	24717	3411905	53419747	3413380	56857844	0.93	0.89	0.98	否	0.94	6.42	0.89	0.99	否	0.94	0.89	否	-0.09	-0.17	否	0.93 ( 0.89 - 0.98 )	0.94 ( 6.42 )	0.94 ( 0.89 )	-0.09 ( -0.17 )
心脏器官疾病	cardiac disorders	1233	24959	1460676	55370976	1461909	56857844	1.87	1.77	1.98	是	1.83	477.43	1.73	1.93	否	1.83	1.73	否	0.87	0.79	是	1.87 ( 1.77 - 1.98 )	1.83 ( 477.43 )	1.83 ( 1.73 )	0.87 ( 0.79 )
呼吸系统、胸及纵隔疾病	respiratory, thoracic and mediastinal disorders	1228	24964	2656946	54174706	2658174	56857844	1	0.95	1.06	否	1	0.01	0.95	1.06	否	1	0.95	否	0	-0.08	否	1 ( 0.95 - 1.06 )	1 ( 0.01 )	1 ( 0.95 )	0 ( -0.08 )
各种肌肉骨骼及结缔组织疾病	musculoskeletal and connective tissue disorders	910	25282	2911710	53919942	2912620	56857844	0.67	0.62	0.71	否	0.68	146.48	0.64	0.72	否	0.68	0.63	否	-0.56	-0.66	否	0.67 ( 0.62 - 0.71 )	0.68 ( 146.48 )	0.68 ( 0.63 )	-0.56 ( -0.66 )
代谢及营养类疾病	metabolism and nutrition disorders	696	25496	1195193	55636459	1195889	56857844	1.27	1.18	1.37	是	1.26	39.06	1.17	1.36	否	1.26	1.17	否	0.34	0.23	是	1.27 ( 1.18 - 1.37 )	1.26 ( 39.06 )	1.26 ( 1.17 )	0.34 ( 0.23 )
皮肤及皮下组织类疾病	skin and subcutaneous tissue disorders	620	25572	3023060	53808592	3023680	56857844	0.43	0.4	0.47	否	0.45	453.15	0.41	0.48	否	0.45	0.41	否	-1.17	-1.28	否	0.43 ( 0.4 - 0.47 )	0.45 ( 453.15 )	0.45 ( 0.41 )	-1.17 ( -1.28 )
血管与淋巴管类疾病	vascular disorders	571	25621	1197400	55634252	1197971	56857844	1.04	0.95	1.13	否	1.03	0.68	0.95	1.12	否	1.03	0.95	否	0.05	-0.07	否	1.04 ( 0.95 - 1.13 )	1.03 ( 0.68 )	1.03 ( 0.95 )	0.05 ( -0.07 )
感染及侵染类疾病	infections and infestations	494	25698	2952574	53879078	2953068	56857844	0.35	0.32	0.38	否	0.36	582.24	0.33	0.4	否	0.36	0.33	否	-1.46	-1.59	否	0.35 ( 0.32 - 0.38 )	0.36 ( 582.24 )	0.36 ( 0.33 )	-1.46 ( -1.59 )
各种先天性家族性遗传性疾病	congenital, familial and genetic disorders	432	25760	161265	56670387	161697	56857844	5.89	5.36	6.48	是	5.81	1721.63	5.29	6.38	是	5.8	5.27	是	2.54	2.38	是	5.89 ( 5.36 - 6.48 )	5.81 ( 1721.63 )	5.8 ( 5.27 )	2.54 ( 2.38 )
肾脏及泌尿系统疾病	renal and urinary disorders	360	25832	1018086	55813566	1018446	56857844	0.76	0.69	0.85	否	0.77	25.87	0.69	0.85	否	0.77	0.69	否	-0.38	-0.53	否	0.76 ( 0.69 - 0.85 )	0.77 ( 25.87 )	0.77 ( 0.69 )	-0.38 ( -0.53 )
眼器官疾病	eye disorders	340	25852	1126069	55705583	1126409	56857844	0.65	0.58	0.72	否	0.66	62.95	0.59	0.73	否	0.66	0.59	否	-0.61	-0.77	否	0.65 ( 0.58 - 0.72 )	0.66 ( 62.95 )	0.66 ( 0.59 )	-0.61 ( -0.77 )
血液及淋巴系统疾病	blood and lymphatic system disorders	224	25968	945883	55885769	946107	56857844	0.51	0.45	0.58	否	0.51	104.75	0.45	0.59	否	0.51	0.45	否	-0.96	-1.15	否	0.51 ( 0.45 - 0.58 )	0.51 ( 104.75 )	0.51 ( 0.45 )	-0.96 ( -1.15 )
肝胆系统疾病	hepatobiliary disorders	210	25982	509615	56322037	509825	56857844	0.89	0.78	1.02	否	0.89	2.66	0.78	1.02	否	0.89	0.78	否	-0.16	-0.36	否	0.89 ( 0.78 - 1.02 )	0.89 ( 2.66 )	0.89 ( 0.78 )	-0.16 ( -0.36 )
妊娠期、产褥期及围产期状况	pregnancy, puerperium and perinatal conditions	182	26010	235517	56596135	235699	56857844	1.68	1.45	1.95	是	1.68	49.88	1.45	1.94	否	1.68	1.45	否	0.75	0.53	是	1.68 ( 1.45 - 1.95 )	1.68 ( 49.88 )	1.68 ( 1.45 )	0.75 ( 0.53 )
免疫系统疾病	immune system disorders	145	26047	619585	56212067	619730	56857844	0.51	0.43	0.59	否	0.51	69.92	0.43	0.6	否	0.51	0.43	否	-0.98	-1.21	否	0.51 ( 0.43 - 0.59 )	0.51 ( 69.92 )	0.51 ( 0.43 )	-0.98 ( -1.21 )
社会环境	social circumstances	145	26047	243153	56588499	243298	56857844	1.3	1.1	1.53	是	1.29	9.72	1.1	1.52	否	1.29	1.1	否	0.37	0.13	是	1.3 ( 1.1 - 1.53 )	1.29 ( 9.72 )	1.29 ( 1.1 )	0.37 ( 0.13 )
各种手术及医疗操作	surgical and medical procedures	117	26075	769489	56062163	769606	56857844	0.33	0.27	0.39	否	0.33	161.4	0.28	0.4	否	0.33	0.28	否	-1.6	-1.86	否	0.33 ( 0.27 - 0.39 )	0.33 ( 161.4 )	0.33 ( 0.28 )	-1.6 ( -1.86 )
耳及迷路类疾病	ear and labyrinth disorders	114	26078	239558	56592094	239672	56857844	1.03	0.86	1.24	否	1.03	0.12	0.86	1.24	否	1.03	0.86	否	0.05	-0.22	否	1.03 ( 0.86 - 1.24 )	1.03 ( 0.12 )	1.03 ( 0.86 )	0.05 ( -0.22 )
生殖系统及乳腺疾病	reproductive system and breast disorders	93	26099	456945	56374707	457038	56857844	0.44	0.36	0.54	否	0.44	66.18	0.36	0.54	否	0.44	0.36	否	-1.18	-1.47	否	0.44 ( 0.36 - 0.54 )	0.44 ( 66.18 )	0.44 ( 0.36 )	-1.18 ( -1.47 )
良性、恶性及性质不明的肿瘤（包括囊状和息肉状）	neoplasms benign, malignant and unspecified (incl cysts and polyps)	67	26125	1462003	55369649	1462070	56857844	0.1	0.08	0.12	否	0.1	560.85	0.08	0.13	否	0.1	0.08	否	-3.33	-3.66	否	0.1 ( 0.08 - 0.12 )	0.1 ( 560.85 )	0.1 ( 0.08 )	-3.33 ( -3.66 )
内分泌系统疾病	endocrine disorders	48	26144	142464	56689188	142512	56857844	0.73	0.55	0.97	否	0.73	4.76	0.55	0.97	否	0.73	0.55	否	-0.45	-0.86	否	0.73 ( 0.55 - 0.97 )	0.73 ( 4.76 )	0.73 ( 0.55 )	-0.45 ( -0.86 )
产品问题	product issues	34	26158	910911	55920741	910945	56857844	0.08	0.06	0.11	否	0.08	360.32	0.06	0.11	否	0.08	0.06	否	-3.63	-4.08	否	0.08 ( 0.06 - 0.11 )	0.08 ( 360.32 )	0.08 ( 0.06 )	-3.63 ( -4.08 )
FAERS-SNRI
soc_name_cn	soc_name_en	a	b	c	d	ac	n	ROR	RORL	RORU	根据ROR算法判断是否为阳性信号(lower limit of 95% CI>1, a≥3)	PRR	XX	PRRL	PRRU	根据PRR算法判断是否为阳性信号(PRR≥2, χ2≥4, a≥3)	EBGM	EBGM05	根据MGPS算法判断是否为阳性信号(EBGM05>2)	IC	IC025	根据BCPNN算法判断是否为阳性信号(IC025>0)	ROR(95%Cl)	PRR(卡方值)	EBGM(EBGM05)	IC(IC025)
精神病类	psychiatric disorders	4304	20851	3146986	53685703	3151290	56857844	3.52	3.41	3.64	是	3.09	6432.24	3.01	3.18	是	3.09	2.99	是	1.63	1.58	是	3.52 ( 3.41 - 3.64 )	3.09 ( 6432.24 )	3.09 ( 2.99 )	1.63 ( 1.58 )
各类神经系统疾病	nervous system disorders	4168	20987	4696073	52136616	4700241	56857844	2.2	2.13	2.28	是	2.01	2287.65	1.95	2.06	是	2	1.94	否	1	0.95	是	2.2 ( 2.13 - 2.28 )	2.01 ( 2287.65 )	2 ( 1.94 )	1 ( 0.95 )
全身性疾病及给药部位各种反应	general disorders and administration site conditions	3860	21295	9724297	47108392	9728157	56857844	0.88	0.85	0.91	否	0.9	55.26	0.87	0.92	否	0.9	0.87	否	-0.16	-0.21	否	0.88 ( 0.85 - 0.91 )	0.9 ( 55.26 )	0.9 ( 0.87 )	-0.16 ( -0.21 )
胃肠系统疾病	gastrointestinal disorders	1965	23190	4756238	52076451	4758203	56857844	0.93	0.89	0.97	否	0.93	10.18	0.89	0.97	否	0.93	0.89	否	-0.1	-0.17	否	0.93 ( 0.89 - 0.97 )	0.93 ( 10.18 )	0.93 ( 0.89 )	-0.1 ( -0.17 )
各类损伤、中毒及操作并发症	injury, poisoning and procedural complications	1816	23339	5343457	51489232	5345273	56857844	0.75	0.71	0.79	否	0.77	140.66	0.73	0.8	否	0.77	0.73	否	-0.38	-0.45	否	0.75 ( 0.71 - 0.79 )	0.77 ( 140.66 )	0.77 ( 0.73 )	-0.38 ( -0.45 )
各类检查	investigations	1339	23816	3412041	53420648	3413380	56857844	0.88	0.83	0.93	否	0.89	20.64	0.84	0.93	否	0.89	0.84	否	-0.17	-0.25	否	0.88 ( 0.83 - 0.93 )	0.89 ( 20.64 )	0.89 ( 0.84 )	-0.17 ( -0.25 )
各种肌肉骨骼及结缔组织疾病	musculoskeletal and connective tissue disorders	1182	23973	2911438	53921251	2912620	56857844	0.91	0.86	0.97	否	0.92	9.3	0.87	0.97	否	0.92	0.87	否	-0.12	-0.21	否	0.91 ( 0.86 - 0.97 )	0.92 ( 9.3 )	0.92 ( 0.87 )	-0.12 ( -0.21 )
皮肤及皮下组织类疾病	skin and subcutaneous tissue disorders	862	24293	3022818	53809871	3023680	56857844	0.63	0.59	0.68	否	0.64	178.77	0.6	0.69	否	0.64	0.6	否	-0.63	-0.73	否	0.63 ( 0.59 - 0.68 )	0.64 ( 178.77 )	0.64 ( 0.6 )	-0.63 ( -0.73 )
呼吸系统、胸及纵隔疾病	respiratory, thoracic and mediastinal disorders	728	24427	2657446	54175243	2658174	56857844	0.61	0.56	0.65	否	0.62	179.13	0.58	0.66	否	0.62	0.58	否	-0.69	-0.8	否	0.61 ( 0.56 - 0.65 )	0.62 ( 179.13 )	0.62 ( 0.58 )	-0.69 ( -0.8 )
心脏器官疾病	cardiac disorders	627	24528	1461282	55371407	1461909	56857844	0.97	0.89	1.05	否	0.97	0.62	0.9	1.05	否	0.97	0.9	否	-0.04	-0.16	否	0.97 ( 0.89 - 1.05 )	0.97 ( 0.62 )	0.97 ( 0.9 )	-0.04 ( -0.16 )
代谢及营养类疾病	metabolism and nutrition disorders	513	24642	1195376	55637313	1195889	56857844	0.97	0.89	1.06	否	0.97	0.5	0.89	1.06	否	0.97	0.89	否	-0.04	-0.17	否	0.97 ( 0.89 - 1.06 )	0.97 ( 0.5 )	0.97 ( 0.89 )	-0.04 ( -0.17 )
感染及侵染类疾病	infections and infestations	453	24702	2952615	53880074	2953068	56857844	0.33	0.3	0.37	否	0.35	588.37	0.32	0.38	否	0.35	0.32	否	-1.53	-1.66	否	0.33 ( 0.3 - 0.37 )	0.35 ( 588.37 )	0.35 ( 0.32 )	-1.53 ( -1.66 )
血管与淋巴管类疾病	vascular disorders	413	24742	1197558	55635131	1197971	56857844	0.78	0.7	0.85	否	0.78	26.4	0.71	0.86	否	0.78	0.71	否	-0.36	-0.5	否	0.78 ( 0.7 - 0.85 )	0.78 ( 26.4 )	0.78 ( 0.71 )	-0.36 ( -0.5 )
眼器官疾病	eye disorders	407	24748	1126002	55706687	1126409	56857844	0.81	0.74	0.9	否	0.82	17.09	0.74	0.9	否	0.82	0.74	否	-0.29	-0.44	否	0.81 ( 0.74 - 0.9 )	0.82 ( 17.09 )	0.82 ( 0.74 )	-0.29 ( -0.44 )
肾脏及泌尿系统疾病	renal and urinary disorders	405	24750	1018041	55814648	1018446	56857844	0.9	0.81	0.99	否	0.9	4.7	0.82	0.99	否	0.9	0.81	否	-0.15	-0.3	否	0.9 ( 0.81 - 0.99 )	0.9 ( 4.7 )	0.9 ( 0.81 )	-0.15 ( -0.3 )
耳及迷路类疾病	ear and labyrinth disorders	252	24903	239420	56593269	239672	56857844	2.39	2.11	2.71	是	2.38	201.87	2.1	2.69	是	2.38	2.1	是	1.25	1.06	是	2.39 ( 2.11 - 2.71 )	2.38 ( 201.87 )	2.38 ( 2.1 )	1.25 ( 1.06 )
肝胆系统疾病	hepatobiliary disorders	250	24905	509575	56323114	509825	56857844	1.11	0.98	1.26	否	1.11	2.67	0.98	1.25	否	1.11	0.98	否	0.15	-0.04	否	1.11 ( 0.98 - 1.26 )	1.11 ( 2.67 )	1.11 ( 0.98 )	0.15 ( -0.04 )
免疫系统疾病	immune system disorders	220	24935	619510	56213179	619730	56857844	0.8	0.7	0.91	否	0.8	10.83	0.7	0.92	否	0.8	0.7	否	-0.32	-0.51	否	0.8 ( 0.7 - 0.91 )	0.8 ( 10.83 )	0.8 ( 0.7 )	-0.32 ( -0.51 )
血液及淋巴系统疾病	blood and lymphatic system disorders	146	25009	945961	55886728	946107	56857844	0.34	0.29	0.41	否	0.35	180.58	0.3	0.41	否	0.35	0.3	否	-1.52	-1.75	否	0.34 ( 0.29 - 0.41 )	0.35 ( 180.58 )	0.35 ( 0.3 )	-1.52 ( -1.75 )
各种手术及医疗操作	surgical and medical procedures	112	25043	769494	56063195	769606	56857844	0.33	0.27	0.39	否	0.33	155.5	0.27	0.4	否	0.33	0.27	否	-1.6	-1.87	否	0.33 ( 0.27 - 0.39 )	0.33 ( 155.5 )	0.33 ( 0.27 )	-1.6 ( -1.87 )
生殖系统及乳腺疾病	reproductive system and breast disorders	109	25046	456929	56375760	457038	56857844	0.54	0.44	0.65	否	0.54	43.33	0.45	0.65	否	0.54	0.45	否	-0.89	-1.16	否	0.54 ( 0.44 - 0.65 )	0.54 ( 43.33 )	0.54 ( 0.45 )	-0.89 ( -1.16 )
良性、恶性及性质不明的肿瘤（包括囊状和息肉状）	neoplasms benign, malignant and unspecified (incl cysts and polyps)	106	25049	1461964	55370725	1462070	56857844	0.16	0.13	0.19	否	0.16	464.36	0.14	0.2	否	0.16	0.14	否	-2.61	-2.88	否	0.16 ( 0.13 - 0.19 )	0.16 ( 464.36 )	0.16 ( 0.14 )	-2.61 ( -2.88 )
社会环境	social circumstances	96	25059	243202	56589487	243298	56857844	0.89	0.73	1.09	否	0.89	1.26	0.73	1.09	否	0.89	0.73	否	-0.17	-0.46	否	0.89 ( 0.73 - 1.09 )	0.89 ( 1.26 )	0.89 ( 0.73 )	-0.17 ( -0.46 )
各种先天性家族性遗传性疾病	congenital, familial and genetic disorders	84	25071	161613	56671076	161697	56857844	1.17	0.95	1.46	否	1.17	2.18	0.95	1.45	否	1.17	0.95	否	0.23	-0.08	否	1.17 ( 0.95 - 1.46 )	1.17 ( 2.18 )	1.17 ( 0.95 )	0.23 ( -0.08 )
妊娠期、产褥期及围产期状况	pregnancy, puerperium and perinatal conditions	69	25086	235630	56597059	235699	56857844	0.66	0.52	0.84	否	0.66	11.99	0.52	0.84	否	0.66	0.52	否	-0.6	-0.93	否	0.66 ( 0.52 - 0.84 )	0.66 ( 11.99 )	0.66 ( 0.52 )	-0.6 ( -0.93 )
产品问题	product issues	49	25106	910896	55921793	910945	56857844	0.12	0.09	0.16	否	0.12	316.18	0.09	0.16	否	0.12	0.09	否	-3.04	-3.42	否	0.12 ( 0.09 - 0.16 )	0.12 ( 316.18 )	0.12 ( 0.09 )	-3.04 ( -3.42 )
内分泌系统疾病	endocrine disorders	41	25114	142471	56690218	142512	56857844	0.65	0.48	0.88	否	0.65	7.73	0.48	0.88	否	0.65	0.48	否	-0.62	-1.05	否	0.65 ( 0.48 - 0.88 )	0.65 ( 7.73 )	0.65 ( 0.48 )	-0.62 ( -1.05 )
JADER-SSRI
soc_name_cn	soc_name_en	a	b	c	d	ac	n	ROR	RORL	RORU	根据ROR算法判断是否为阳性信号(lower limit of 95% CI>1, a≥3)	PRR	XX	PRRL	PRRU	根据PRR算法判断是否为阳性信号(PRR≥2, χ2≥4, a≥3)	EBGM	EBGM05	根据MGPS算法判断是否为阳性信号(EBGM05>2)	IC	IC025	根据BCPNN算法判断是否为阳性信号(IC025>0)	ROR(95%Cl)	PRR(卡方值)	EBGM(EBGM05)	IC(IC025)
各类神经系统疾病	nervous system disorders	31	30	128334	1161111	128365	1289506	9.35	5.66	15.45	是	5.11	113.65	3.99	6.54	是	5.11	3.09	是	2.35	1.53	是	9.35 ( 5.66 - 15.45 )	5.11 ( 113.65 )	5.11 ( 3.09 )	2.35 ( 1.53 )
精神病类	psychiatric disorders	7	54	28426	1261019	28433	1289506	5.75	2.62	12.64	是	5.21	24.31	2.59	10.45	是	5.2	2.37	是	2.38	0.67	是	5.75 ( 2.62 - 12.64 )	5.21 ( 24.31 )	5.2 ( 2.37 )	2.38 ( 0.67 )
呼吸系统、胸及纵隔疾病	respiratory, thoracic and mediastinal disorders	5	56	97191	1192254	97196	1289506	1.1	0.44	2.73	否	1.09	0.04	0.47	2.52	否	1.09	0.44	否	0.12	-1.15	否	1.1 ( 0.44 - 2.73 )	1.09 ( 0.04 )	1.09 ( 0.44 )	0.12 ( -1.15 )
各类检查	investigations	3	58	96941	1192504	96944	1289506	0.64	0.2	2.03	否	0.65	0.59	0.22	1.97	否	0.65	0.2	否	-0.61	-1.99	否	0.64 ( 0.2 - 2.03 )	0.65 ( 0.59 )	0.65 ( 0.2 )	-0.61 ( -1.99 )
各种肌肉骨骼及结缔组织疾病	musculoskeletal and connective tissue disorders	2	59	37389	1252056	37391	1289506	1.14	0.28	4.65	否	1.13	0.03	0.29	4.42	否	1.13	0.28	否	0.18	-1.61	否	1.14 ( 0.28 - 4.65 )	1.13 ( 0.03 )	1.13 ( 0.28 )	0.18 ( -1.61 )
良性、恶性及性质不明的肿瘤（包括囊状和息肉状）	neoplasms benign, malignant and unspecified (incl cysts and polyps)	2	59	53077	1236368	53079	1289506	0.79	0.19	3.23	否	0.8	0.11	0.2	3.11	否	0.8	0.19	否	-0.33	-1.95	否	0.79 ( 0.19 - 3.23 )	0.8 ( 0.11 )	0.8 ( 0.19 )	-0.33 ( -1.95 )
血管与淋巴管类疾病	vascular disorders	2	59	35123	1254322	35125	1289506	1.21	0.3	4.95	否	1.2	0.07	0.31	4.7	否	1.2	0.29	否	0.27	-1.55	否	1.21 ( 0.3 - 4.95 )	1.2 ( 0.07 )	1.2 ( 0.29 )	0.27 ( -1.55 )
感染及侵染类疾病	infections and infestations	2	59	86867	1202578	86869	1289506	0.47	0.11	1.92	否	0.49	1.16	0.12	1.9	否	0.49	0.12	否	-1.04	-2.49	否	0.47 ( 0.11 - 1.92 )	0.49 ( 1.16 )	0.49 ( 0.12 )	-1.04 ( -2.49 )
代谢及营养类疾病	metabolism and nutrition disorders	1	60	54985	1234460	54986	1289506	0.37	0.05	2.7	否	0.38	1.03	0.06	2.69	否	0.38	0.05	否	-1.38	-2.94	否	0.37 ( 0.05 - 2.7 )	0.38 ( 1.03 )	0.38 ( 0.05 )	-1.38 ( -2.94 )
肝胆系统疾病	hepatobiliary disorders	1	60	51048	1238397	51049	1289506	0.4	0.06	2.92	否	0.41	0.86	0.06	2.89	否	0.41	0.06	否	-1.27	-2.86	否	0.4 ( 0.06 - 2.92 )	0.41 ( 0.86 )	0.41 ( 0.06 )	-1.27 ( -2.86 )
皮肤及皮下组织类疾病	skin and subcutaneous tissue disorders	1	60	72639	1216806	72640	1289506	0.28	0.04	2.01	否	0.29	1.83	0.04	2.03	否	0.29	0.04	否	-1.78	-3.24	否	0.28 ( 0.04 - 2.01 )	0.29 ( 1.83 )	0.29 ( 0.04 )	-1.78 ( -3.24 )
肾脏及泌尿系统疾病	renal and urinary disorders	1	60	53195	1236250	53196	1289506	0.39	0.05	2.79	否	0.4	0.95	0.06	2.78	否	0.4	0.06	否	-1.33	-2.9	否	0.39 ( 0.05 - 2.79 )	0.4 ( 0.95 )	0.4 ( 0.06 )	-1.33 ( -2.9 )
产品问题	product issues	1	60	786	1288659	787	1289506	27.33	3.78	197.42	否	26.89	24.91	3.84	188.11	否	26.86	3.72	是	4.75	-1.13	否	27.33 ( 3.78 - 197.42 )	26.89 ( 24.91 )	26.86 ( 3.72 )	4.75 ( -1.13 )
内分泌系统疾病	endocrine disorders	1	60	23772	1265673	23773	1289506	0.89	0.12	6.4	否	0.89	0.01	0.13	6.21	否	0.89	0.12	否	-0.17	-2.17	否	0.89 ( 0.12 - 6.4 )	0.89 ( 0.01 )	0.89 ( 0.12 )	-0.17 ( -2.17 )
全身性疾病及给药部位各种反应	general disorders and administration site conditions	1	60	89431	1200014	89432	1289506	0.22	0.03	1.61	否	0.24	2.65	0.03	1.65	否	0.24	0.03	否	-2.08	-3.48	否	0.22 ( 0.03 - 1.61 )	0.24 ( 2.65 )	0.24 ( 0.03 )	-2.08 ( -3.48 )
JADER-SNRI
soc_name_cn	soc_name_en	a	b	c	d	ac	n	ROR	RORL	RORU	根据ROR算法判断是否为阳性信号(lower limit of 95% CI>1, a≥3)	PRR	XX	PRRL	PRRU	根据PRR算法判断是否为阳性信号(PRR≥2, χ2≥4, a≥3)	EBGM	EBGM05	根据MGPS算法判断是否为阳性信号(EBGM05>2)	IC	IC025	根据BCPNN算法判断是否为阳性信号(IC025>0)	ROR(95%Cl)	PRR(卡方值)	EBGM(EBGM05)	IC(IC025)
各类神经系统疾病	nervous system disorders	43	132	128322	1161009	128365	1289506	2.95	2.09	4.16	是	2.47	41.72	1.9	3.2	是	2.47	1.75	否	1.3	0.76	是	2.95 ( 2.09 - 4.16 )	2.47 ( 41.72 )	2.47 ( 1.75 )	1.3 ( 0.76 )
各类损伤、中毒及操作并发症	injury, poisoning and procedural complications	15	160	39883	1249448	39898	1289506	2.94	1.73	4.99	是	2.77	17.51	1.71	4.5	是	2.77	1.63	否	1.47	0.56	是	2.94 ( 1.73 - 4.99 )	2.77 ( 17.51 )	2.77 ( 1.63 )	1.47 ( 0.56 )
呼吸系统、胸及纵隔疾病	respiratory, thoracic and mediastinal disorders	14	161	97182	1192149	97196	1289506	1.07	0.62	1.84	否	1.06	0.05	0.64	1.75	否	1.06	0.61	否	0.09	-0.7	否	1.07 ( 0.62 - 1.84 )	1.06 ( 0.05 )	1.06 ( 0.61 )	0.09 ( -0.7 )
精神病类	psychiatric disorders	14	161	28419	1260912	28433	1289506	3.86	2.23	6.66	是	3.63	27.26	2.2	6	是	3.63	2.1	是	1.86	0.84	是	3.86 ( 2.23 - 6.66 )	3.63 ( 27.26 )	3.63 ( 2.1 )	1.86 ( 0.84 )
代谢及营养类疾病	metabolism and nutrition disorders	14	161	54972	1234359	54986	1289506	1.95	1.13	3.37	是	1.88	5.98	1.14	3.1	否	1.88	1.09	否	0.91	0.04	是	1.95 ( 1.13 - 3.37 )	1.88 ( 5.98 )	1.88 ( 1.09 )	0.91 ( 0.04 )
各类检查	investigations	9	166	96935	1192396	96944	1289506	0.67	0.34	1.3	否	0.68	1.42	0.36	1.29	否	0.68	0.35	否	-0.55	-1.45	否	0.67 ( 0.34 - 1.3 )	0.68 ( 1.42 )	0.68 ( 0.35 )	-0.55 ( -1.45 )
血液及淋巴系统疾病	blood and lymphatic system disorders	9	166	72745	1216586	72754	1289506	0.91	0.46	1.77	否	0.91	0.08	0.48	1.72	否	0.91	0.47	否	-0.13	-1.07	否	0.91 ( 0.46 - 1.77 )	0.91 ( 0.08 )	0.91 ( 0.47 )	-0.13 ( -1.07 )
内分泌系统疾病	endocrine disorders	9	166	23764	1265567	23773	1289506	2.89	1.48	5.65	是	2.79	10.53	1.48	5.27	是	2.79	1.43	否	1.48	0.3	是	2.89 ( 1.48 - 5.65 )	2.79 ( 10.53 )	2.79 ( 1.43 )	1.48 ( 0.3 )
各种肌肉骨骼及结缔组织疾病	musculoskeletal and connective tissue disorders	9	166	37382	1251949	37391	1289506	1.82	0.93	3.55	否	1.77	3.13	0.94	3.35	否	1.77	0.91	否	0.83	-0.23	否	1.82 ( 0.93 - 3.55 )	1.77 ( 3.13 )	1.77 ( 0.91 )	0.83 ( -0.23 )
全身性疾病及给药部位各种反应	general disorders and administration site conditions	8	167	89424	1199907	89432	1289506	0.64	0.32	1.31	否	0.66	1.52	0.33	1.3	否	0.66	0.32	否	-0.6	-1.54	否	0.64 ( 0.32 - 1.31 )	0.66 ( 1.52 )	0.66 ( 0.32 )	-0.6 ( -1.54 )
感染及侵染类疾病	infections and infestations	6	169	86863	1202468	86869	1289506	0.49	0.22	1.11	否	0.51	3.05	0.23	1.12	否	0.51	0.23	否	-0.97	-1.99	否	0.49 ( 0.22 - 1.11 )	0.51 ( 3.05 )	0.51 ( 0.23 )	-0.97 ( -1.99 )
肾脏及泌尿系统疾病	renal and urinary disorders	6	169	53190	1236141	53196	1289506	0.83	0.37	1.86	否	0.83	0.21	0.38	1.82	否	0.83	0.37	否	-0.27	-1.35	否	0.83 ( 0.37 - 1.86 )	0.83 ( 0.21 )	0.83 ( 0.37 )	-0.27 ( -1.35 )
胃肠系统疾病	gastrointestinal disorders	5	170	100988	1188343	100993	1289506	0.35	0.14	0.84	否	0.36	6	0.15	0.87	否	0.36	0.15	否	-1.45	-2.5	否	0.35 ( 0.14 - 0.84 )	0.36 ( 6 )	0.36 ( 0.15 )	-1.45 ( -2.5 )
肝胆系统疾病	hepatobiliary disorders	4	171	51045	1238286	51049	1289506	0.57	0.21	1.53	否	0.58	1.29	0.22	1.52	否	0.58	0.21	否	-0.79	-1.98	否	0.57 ( 0.21 - 1.53 )	0.58 ( 1.29 )	0.58 ( 0.21 )	-0.79 ( -1.98 )
心脏器官疾病	cardiac disorders	4	171	55262	1234069	55266	1289506	0.52	0.19	1.41	否	0.53	1.71	0.2	1.41	否	0.53	0.2	否	-0.91	-2.08	否	0.52 ( 0.19 - 1.41 )	0.53 ( 1.71 )	0.53 ( 0.2 )	-0.91 ( -2.08 )
血管与淋巴管类疾病	vascular disorders	2	173	35123	1254208	35125	1289506	0.41	0.1	1.66	否	0.42	1.65	0.11	1.66	否	0.42	0.1	否	-1.25	-2.63	否	0.41 ( 0.1 - 1.66 )	0.42 ( 1.65 )	0.42 ( 0.1 )	-1.25 ( -2.63 )
良性、恶性及性质不明的肿瘤（包括囊状和息肉状）	neoplasms benign, malignant and unspecified (incl cysts and polyps)	1	174	53078	1236253	53079	1289506	0.13	0.02	0.96	否	0.14	5.57	0.02	0.98	否	0.14	0.02	否	-2.85	-4.1	否	0.13 ( 0.02 - 0.96 )	0.14 ( 5.57 )	0.14 ( 0.02 )	-2.85 ( -4.1 )
皮肤及皮下组织类疾病	skin and subcutaneous tissue disorders	1	174	72639	1216692	72640	1289506	0.1	0.01	0.69	否	0.1	8.44	0.01	0.72	否	0.1	0.01	否	-3.3	-4.5	否	0.1 ( 0.01 - 0.69 )	0.1 ( 8.44 )	0.1 ( 0.01 )	-3.3 ( -4.5 )
耳及迷路类疾病	ear and labyrinth disorders	1	174	3081	1286250	3082	1289506	2.4	0.34	17.13	否	2.39	0.81	0.34	16.89	否	2.39	0.33	否	1.26	-1.56	否	2.4 ( 0.34 - 17.13 )	2.39 ( 0.81 )	2.39 ( 0.33 )	1.26 ( -1.56 )
