# Supplementary material for: Serotonin syndrome risk with concomitant opioid and serotonergic antidepressant use: a multinational pharmacovigilance study
Source: Front Pharmacol. 2026 Mar 18;17:1773721. doi: 10.3389/fphar.2026.1773721 (PMC13066937; doi:10.3389/fphar.2026.1773721)
Supplement: Supplementary file 5 [file Table4.xlsx]

## Sheet: Sheet 1
JADER-SSRI
PT	a	b	c	d	ac	n	ROR	RORL	RORU	根据ROR算法判断是否为阳性信号(lower limit of 95% CI>1, a≥3)	PRR	XX	PRRL	PRRU	根据PRR算法判断是否为阳性信号(PRR≥2, χ2≥4, a≥3)	EBGM	EBGM05	根据MGPS算法判断是否为阳性信号(EBGM05>2)	IC	IC025	根据BCPNN算法判断是否为阳性信号(IC025>0)	hlt_name_en	hlt_name_cn	hlgt_name_en	hlgt_name_cn	soc_name_en	soc_name_cn	pt_name_cn	ROR(95%Cl)	PRR(卡方值)	EBGM(EBGM05)	IC(IC025)
セロトニン症候群	17	44	961	1288484	978	1289506	518.03	294.93	909.88	是	373.94	6217.78	248.5	562.69	是	367.45	209.21	是	8.52	3.33	是	neuromuscular disorders	神经肌肉类疾病	muscle tone abnormal	肌张力异常	nervous system disorders	各类神经系统疾病	血清素综合征	518.03 ( 294.93 - 909.88 )	373.94 ( 6217.78 )	367.45 ( 209.21 )	8.52 ( 3.33 )
構語障害	3	58	800	1288645	803	1289506	83.32	26.05	266.46	是	79.27	231.12	26.24	239.48	是	78.98	24.69	是	6.3	0.45	是	neurological disorders nec	神经类疾病（不另分类）	speech and language abnormalities	说话和语言异常	nervous system disorders	各类神经系统疾病	构音不良	83.32 ( 26.05 - 266.46 )	79.27 ( 231.12 )	78.98 ( 24.69 )	6.3 ( 0.45 )
肝機能検査異常	3	58	531	1288914	534	1289506	125.55	39.22	401.95	是	119.43	350.47	39.49	361.19	是	118.76	37.1	是	6.89	0.47	是	hepatobiliary investigations	肝胆系统检查	hepatobiliary function diagnostic procedures	肝胆功能诊断性操作	investigations	各类检查	肝功检查异常	125.55 ( 39.22 - 401.95 )	119.43 ( 350.47 )	118.76 ( 37.1 )	6.89 ( 0.47 )
間質性肺疾患	2	59	35437	1254008	35439	1289506	1.2	0.29	4.91	否	1.19	0.06	0.31	4.66	否	1.19	0.29	否	0.25	-1.56	否	lower respiratory tract disorders (excl obstruction and infection)	下呼吸道疾病（阻塞和感染除外）	parenchymal lung disorders nec	实质性肺疾病（不另分类）	respiratory, thoracic and mediastinal disorders	呼吸系统、胸及纵隔疾病	间质性肺疾病	1.2 ( 0.29 - 4.91 )	1.19 ( 0.06 )	1.19 ( 0.29 )	0.25 ( -1.56 )
振戦	2	59	1748	1287697	1750	1289506	24.97	6.1	102.28	否	24.19	44.46	6.18	94.59	否	24.16	5.9	是	4.59	-0.24	否	movement disorders (incl parkinsonism)	运动障碍类（包括帕金森病）	tremor (excl congenital)	各种颤抖（不包括先天性）	nervous system disorders	各类神经系统疾病	震颤	24.97 ( 6.1 - 102.28 )	24.19 ( 44.46 )	24.16 ( 5.9 )	4.59 ( -0.24 )
顔面痙攣	2	59	59	1289386	61	1289506	740.81	176.9	3102.27	否	716.56	1382.33	179.07	2867.39	否	693.1	165.51	是	9.44	-0.16	否	cranial nerve disorders (excl neoplasms)	颅神经疾病（不包括肿瘤）	facial cranial nerve disorders	各种面部神经疾病	nervous system disorders	各类神经系统疾病	面部痉挛	740.81 ( 176.9 - 3102.27 )	716.56 ( 1382.33 )	693.1 ( 165.51 )	9.44 ( -0.16 )
新生児仮死	2	59	250	1289195	252	1289506	174.81	42.48	719.35	否	169.11	331.64	43.03	664.6	否	167.77	40.77	是	7.39	-0.15	否	neonatal respiratory disorders	各种新生儿呼吸系统疾病	neonatal hypoxic conditions	新生儿缺氧病症	respiratory, thoracic and mediastinal disorders	呼吸系统、胸及纵隔疾病	新生儿窒息	174.81 ( 42.48 - 719.35 )	169.11 ( 331.64 )	167.77 ( 40.77 )	7.39 ( -0.15 )
自殺企図	2	59	2102	1287343	2104	1289506	20.76	5.07	85.02	否	20.11	36.35	5.14	78.65	否	20.09	4.91	是	4.33	-0.26	否	suicidal and self-injurious behaviours nec	各种自杀及自我伤害行为（不另分类）	suicidal and self-injurious behaviour	自杀和自我伤害行为	psychiatric disorders	精神病类	实施自杀行为	20.76 ( 5.07 - 85.02 )	20.11 ( 36.35 )	20.09 ( 4.91 )	4.33 ( -0.26 )
譫妄	2	59	3401	1286044	3403	1289506	12.82	3.13	52.48	否	12.43	21.07	3.18	48.6	否	12.42	3.03	是	3.64	-0.34	否	deliria (incl confusion)	谵妄类（包括意识模糊）	deliria	各种谵妄	psychiatric disorders	精神病类	谵妄	12.82 ( 3.13 - 52.48 )	12.43 ( 21.07 )	12.42 ( 3.03 )	3.64 ( -0.34 )
浮動性めまい	2	59	5069	1284376	5071	1289506	8.59	2.1	35.16	否	8.34	12.97	2.13	32.6	否	8.34	2.04	是	3.06	-0.44	否	neurological disorders nec	神经类疾病（不另分类）	neurological signs and symptoms nec	神经学症状和体征（不另分类）	nervous system disorders	各类神经系统疾病	头晕	8.59 ( 2.1 - 35.16 )	8.34 ( 12.97 )	8.34 ( 2.04 )	3.06 ( -0.44 )
視床出血	2	59	707	1288738	709	1289506	61.79	15.07	253.38	否	59.8	115.37	15.27	234.15	否	59.63	14.54	是	5.9	-0.17	否	central nervous system vascular disorders	中枢神经系统血管疾病	central nervous system haemorrhages and cerebrovascular accidents	中枢神经系统出血和脑血管意外	nervous system disorders	各类神经系统疾病	丘脑出血	61.79 ( 15.07 - 253.38 )	59.8 ( 115.37 )	59.63 ( 14.54 )	5.9 ( -0.17 )
血液分布異常性ショック	2	59	22	1289423	24	1289506	1986.78	456.87	8639.91	否	1921.68	3519.47	461.89	7995.14	否	1761.62	405.09	是	10.78	-0.22	否	decreased and nonspecific blood pressure disorders and shock	血压降低和性质不明的血压异常及休克	circulatory collapse and shock	循环障碍和休克	vascular disorders	血管与淋巴管类疾病	分布性休克	1986.78 ( 456.87 - 8639.91 )	1921.68 ( 3519.47 )	1761.62 ( 405.09 )	10.78 ( -0.22 )
敗血症性ショック	2	59	2385	1287060	2387	1289506	18.29	4.47	74.91	否	17.73	31.6	4.53	69.31	否	17.71	4.33	是	4.15	-0.28	否	infections - pathogen unspecified	感染 - 未指明病原	sepsis, bacteraemia, viraemia and fungaemia nec	脓毒症、菌血症、病毒血症和真菌血症（不另分类）	infections and infestations	感染及侵染类疾病	感染性休克	18.29 ( 4.47 - 74.91 )	17.73 ( 31.6 )	17.71 ( 4.33 )	4.15 ( -0.28 )
低ナトリウム血症	1	60	3615	1285830	3616	1289506	5.93	0.82	42.79	否	5.85	4.03	0.84	40.86	否	5.85	0.81	否	2.55	-1.3	否	electrolyte and fluid balance conditions	电解质及液体平衡状况	sodium imbalance	钠平衡失调	metabolism and nutrition disorders	代谢及营养类疾病	低钠血症	5.93 ( 0.82 - 42.79 )	5.85 ( 4.03 )	5.85 ( 0.81 )	2.55 ( -1.3 )
肝機能異常	1	60	16967	1272478	16968	1289506	1.25	0.17	9.02	否	1.25	0.05	0.18	8.7	否	1.25	0.17	否	0.32	-1.93	否	hepatic and hepatobiliary disorders	肝脏及肝胆类疾病	hepatic enzymes and function abnormalities	肝酶和肝功能异常	hepatobiliary disorders	肝胆系统疾病	肝功能异常	1.25 ( 0.17 - 9.02 )	1.25 ( 0.05 )	1.25 ( 0.17 )	0.32 ( -1.93 )
薬疹	1	60	7747	1281698	7748	1289506	2.76	0.38	19.9	否	2.73	1.1	0.39	19.06	否	2.73	0.38	否	1.45	-1.53	否	epidermal and dermal conditions	表皮及真皮状况	dermatitis ascribed to specific agent	特定药物引起的皮炎	skin and subcutaneous tissue disorders	皮肤及皮下组织类疾病	药疹	2.76 ( 0.38 - 19.9 )	2.73 ( 1.1 )	2.73 ( 0.38 )	1.45 ( -1.53 )
腎不全	1	60	2535	1286910	2536	1289506	8.46	1.17	61.08	否	8.34	6.47	1.19	58.27	否	8.34	1.15	否	3.06	-1.24	否	renal disorders (excl nephropathies)	肾脏各种异常（不包括肾病）	renal failure and impairment	肾衰和肾损害	renal and urinary disorders	肾脏及泌尿系统疾病	肾衰	8.46 ( 1.17 - 61.08 )	8.34 ( 6.47 )	8.34 ( 1.15 )	3.06 ( -1.24 )
医療機器閉塞	1	60	73	1289372	74	1289506	294.38	40.26	2152.53	否	289.57	283.7	40.9	2050.31	否	285.67	39.07	是	8.16	-1.1	否	device issues	器械问题类	device malfunction events nec	各种器械故障事件（不另分类）	product issues	产品问题	装置闭塞	294.38 ( 40.26 - 2152.53 )	289.57 ( 283.7 )	285.67 ( 39.07 )	8.16 ( -1.1 )
ミオクローヌス	1	60	344	1289101	345	1289506	62.46	8.63	451.94	否	61.45	59.31	8.77	430.5	否	61.27	8.47	是	5.94	-1.1	否	neurological disorders nec	神经类疾病（不另分类）	neurological signs and symptoms nec	神经学症状和体征（不另分类）	nervous system disorders	各类神经系统疾病	肌阵挛	62.46 ( 8.63 - 451.94 )	61.45 ( 59.31 )	61.27 ( 8.47 )	5.94 ( -1.1 )
脱力発作	1	60	89	1289356	90	1289506	241.45	33.1	1761.34	否	237.51	232.91	33.63	1677.65	否	234.88	32.2	是	7.88	-1.1	否	seizures (incl subtypes)	癫痫发作（包括各种亚型）	seizures and seizure disorders nec	癫痫和癫痫类疾病 （不另分类）	nervous system disorders	各类神经系统疾病	失张力发作	241.45 ( 33.1 - 1761.34 )	237.51 ( 232.91 )	234.88 ( 32.2 )	7.88 ( -1.1 )
筋緊張低下	1	60	93	1289352	94	1289506	231.07	31.69	1684.79	否	227.3	222.92	32.19	1604.73	否	224.89	30.84	是	7.81	-1.1	否	neuromuscular disorders	神经肌肉类疾病	muscle tone abnormal	肌张力异常	nervous system disorders	各类神经系统疾病	张力减低	231.07 ( 31.69 - 1684.79 )	227.3 ( 222.92 )	224.89 ( 30.84 )	7.81 ( -1.1 )
落ち着きのなさ	1	60	629	1288816	630	1289506	34.15	4.73	246.8	否	33.61	31.6	4.8	235.13	否	33.55	4.64	是	5.07	-1.12	否	changes in physical activity	体力活动变化	increased physical activity levels	身体活动水平升高	psychiatric disorders	精神病类	躁动	34.15 ( 4.73 - 246.8 )	33.61 ( 31.6 )	33.55 ( 4.64 )	5.07 ( -1.12 )
錯乱状態	1	60	444	1289001	445	1289506	48.39	6.69	349.91	否	47.61	45.54	6.8	333.32	否	47.5	6.57	是	5.57	-1.11	否	deliria (incl confusion)	谵妄类（包括意识模糊）	confusion and disorientation	精神错乱和定向障碍	psychiatric disorders	精神病类	意识模糊状态	48.39 ( 6.69 - 349.91 )	47.61 ( 45.54 )	47.5 ( 6.57 )	5.57 ( -1.11 )
新生児筋緊張低下	1	60	37	1289408	38	1289506	580.81	78.42	4301.82	否	571.31	554.35	79.64	4098.28	否	556.3	75.11	是	9.12	-1.13	否	muscle disorders	肌肉类疾病	muscle tone abnormalities	各种肌张力异常	musculoskeletal and connective tissue disorders	各种肌肉骨骼及结缔组织疾病	新生儿肌张力减退	580.81 ( 78.42 - 4301.82 )	571.31 ( 554.35 )	556.3 ( 75.11 )	9.12 ( -1.13 )
横紋筋融解症	1	60	7346	1282099	7347	1289506	2.91	0.4	20.99	否	2.88	1.23	0.41	20.1	否	2.88	0.4	否	1.52	-1.51	否	muscle disorders	肌肉类疾病	myopathies	各种肌病	musculoskeletal and connective tissue disorders	各种肌肉骨骼及结缔组织疾病	横纹肌溶解	2.91 ( 0.4 - 20.99 )	2.88 ( 1.23 )	2.88 ( 0.4 )	1.52 ( -1.51 )
抗利尿ホルモン不適合分泌	1	60	2276	1287169	2277	1289506	9.43	1.31	68.04	否	9.29	7.41	1.33	64.91	否	9.28	1.29	否	3.21	-1.22	否	hypothalamus and pituitary gland disorders	下丘脑及垂体腺类疾病	posterior pituitary disorders	垂体后叶疾病	endocrine disorders	内分泌系统疾病	抗利尿激素分泌失调	9.43 ( 1.31 - 68.04 )	9.29 ( 7.41 )	9.28 ( 1.29 )	3.21 ( -1.22 )
幻聴	1	60	888	1288557	889	1289506	24.18	3.35	174.7	否	23.8	21.84	3.4	166.48	否	23.78	3.29	是	4.57	-1.14	否	disturbances in thinking and perception	思维及感知紊乱	hallucinations (excl sleep-related)	各种幻觉（睡眠相关性除外）	psychiatric disorders	精神病类	幻听	24.18 ( 3.35 - 174.7 )	23.8 ( 21.84 )	23.78 ( 3.29 )	4.57 ( -1.14 )
悪性新生物進行	1	60	5954	1283491	5955	1289506	3.59	0.5	25.93	否	3.55	1.84	0.51	24.81	否	3.55	0.49	否	1.83	-1.44	否	miscellaneous and site unspecified neoplasms malignant and unspecified	其他肿瘤、部位不明恶性肿瘤及性质不明肿瘤	neoplasms malignant site unspecified nec	部位不确定的恶性肿瘤（不另分类）	neoplasms benign, malignant and unspecified (incl cysts and polyps)	良性、恶性及性质不明的肿瘤（包括囊状和息肉状）	恶性肿瘤进展	3.59 ( 0.5 - 25.93 )	3.55 ( 1.84 )	3.55 ( 0.49 )	1.83 ( -1.44 )
無気肺	1	60	148	1289297	149	1289506	145.19	19.99	1054.55	否	142.83	139.91	20.31	1004.42	否	141.88	19.53	是	7.15	-1.1	否	lower respiratory tract disorders (excl obstruction and infection)	下呼吸道疾病（阻塞和感染除外）	parenchymal lung disorders nec	实质性肺疾病（不另分类）	respiratory, thoracic and mediastinal disorders	呼吸系统、胸及纵隔疾病	肺不张	145.19 ( 19.99 - 1054.55 )	142.83 ( 139.91 )	141.88 ( 19.53 )	7.15 ( -1.1 )
肝転移	1	60	698	1288747	699	1289506	30.77	4.26	222.36	否	30.28	28.29	4.33	211.86	否	30.24	4.19	是	4.92	-1.12	否	metastases	各类转移瘤	metastases to specified sites	转移到特定的部位	neoplasms benign, malignant and unspecified (incl cysts and polyps)	良性、恶性及性质不明的肿瘤（包括囊状和息肉状）	肝转移	30.77 ( 4.26 - 222.36 )	30.28 ( 28.29 )	30.24 ( 4.19 )	4.92 ( -1.12 )
増強的薬物相互作用	1	60	98	1289347	99	1289506	219.28	30.09	1597.98	否	215.7	211.56	30.57	1522.04	否	213.53	29.3	是	7.74	-1.1	否	therapeutic and nontherapeutic effects (excl toxicity)	治疗性及非治疗性反应类（不包括毒性）	interactions	各种相互作用	general disorders and administration site conditions	全身性疾病及给药部位各种反应	协同性药物相互作用	219.28 ( 30.09 - 1597.98 )	215.7 ( 211.56 )	213.53 ( 29.3 )	7.74 ( -1.1 )
