# Supplementary material for: Serotonin syndrome risk with concomitant opioid and serotonergic antidepressant use: a multinational pharmacovigilance study
Source: Front Pharmacol. 2026 Mar 18;17:1773721. doi: 10.3389/fphar.2026.1773721 (PMC13066937; doi:10.3389/fphar.2026.1773721)
Supplement: Supplementary file 6 [file Table5.xlsx]

## Sheet: Sheet 1
JADER-SNRI
PT	a	b	c	d	ac	n	ROR	RORL	RORU	根据ROR算法判断是否为阳性信号(lower limit of 95% CI>1, a≥3)	PRR	XX	PRRL	PRRU	根据PRR算法判断是否为阳性信号(PRR≥2, χ2≥4, a≥3)	EBGM	EBGM05	根据MGPS算法判断是否为阳性信号(EBGM05>2)	IC	IC025	根据BCPNN算法判断是否为阳性信号(IC025>0)	hlt_name_en	hlt_name_cn	hlgt_name_en	hlgt_name_cn	soc_name_en	soc_name_cn	pt_name_cn	ROR(95%Cl)	PRR(卡方值)	EBGM(EBGM05)	IC(IC025)
セロトニン症候群	12	163	966	1288365	978	1289506	98.19	54.45	177.07	是	91.52	1062.03	52.82	158.58	是	90.41	50.14	是	6.5	2.69	是	neuromuscular disorders	神经肌肉类疾病	muscle tone abnormal	肌张力异常	nervous system disorders	各类神经系统疾病	血清素综合征	98.19 ( 54.45 - 177.07 )	91.52 ( 1062.03 )	90.41 ( 50.14 )	6.5 ( 2.69 )
抗利尿ホルモン不適合分泌	9	166	2268	1287063	2277	1289506	30.77	15.71	60.25	是	29.24	244.9	15.45	55.32	是	29.12	14.87	是	4.86	1.99	是	hypothalamus and pituitary gland disorders	下丘脑及垂体腺类疾病	posterior pituitary disorders	垂体后叶疾病	endocrine disorders	内分泌系统疾病	抗利尿激素分泌失调	30.77 ( 15.71 - 60.25 )	29.24 ( 244.9 )	29.12 ( 14.87 )	4.86 ( 1.99 )
浮動性めまい	8	167	5063	1284268	5071	1289506	12.15	5.97	24.71	是	11.64	78	5.91	22.92	是	11.62	5.72	是	3.54	1.42	是	neurological disorders nec	神经类疾病（不另分类）	neurological signs and symptoms nec	神经学症状和体征（不另分类）	nervous system disorders	各类神经系统疾病	头晕	12.15 ( 5.97 - 24.71 )	11.64 ( 78 )	11.62 ( 5.72 )	3.54 ( 1.42 )
悪性症候群	7	168	3698	1285633	3705	1289506	14.49	6.8	30.87	是	13.95	84.21	6.74	28.84	是	13.92	6.53	是	3.8	1.37	是	neuromuscular disorders	神经肌肉类疾病	muscle tone abnormal	肌张力异常	nervous system disorders	各类神经系统疾病	神经阻滞剂恶性综合征	14.49 ( 6.8 - 30.87 )	13.95 ( 84.21 )	13.92 ( 6.53 )	3.8 ( 1.37 )
貧血	7	168	8366	1280965	8373	1289506	6.38	2.99	13.59	是	6.16	30.46	2.98	12.74	是	6.16	2.89	是	2.62	0.86	是	anaemias nonhaemolytic and marrow depression	非溶血性贫血及骨髓抑制	anaemias nec	各种贫血（不另分类）	blood and lymphatic system disorders	血液及淋巴系统疾病	贫血	6.38 ( 2.99 - 13.59 )	6.16 ( 30.46 )	6.16 ( 2.89 )	2.62 ( 0.86 )
意識変容状態	5	170	7582	1281749	7587	1289506	4.97	2.04	12.1	是	4.86	15.4	2.05	11.53	是	4.86	1.99	否	2.28	0.36	是	neurological disorders nec	神经类疾病（不另分类）	disturbances in consciousness nec	意识障碍（不另分类）	nervous system disorders	各类神经系统疾病	意识状态改变	4.97 ( 2.04 - 12.1 )	4.86 ( 15.4 )	4.86 ( 1.99 )	2.28 ( 0.36 )
腎機能障害	5	170	14160	1275171	14165	1289506	2.65	1.09	6.45	是	2.6	4.98	1.1	6.17	是	2.6	1.07	否	1.38	-0.17	否	renal disorders (excl nephropathies)	肾脏各种异常（不包括肾病）	renal failure and impairment	肾衰和肾损害	renal and urinary disorders	肾脏及泌尿系统疾病	肾功能损害	2.65 ( 1.09 - 6.45 )	2.6 ( 4.98 )	2.6 ( 1.07 )	1.38 ( -0.17 )
高マグネシウム血症	5	170	864	1288467	869	1289506	43.86	17.98	107	是	42.64	202.27	17.93	101.41	是	42.4	17.38	是	5.41	1.22	是	bone, calcium, magnesium and phosphorus metabolism disorders	骨、钙、镁及磷代谢异常	magnesium metabolism disorders	各种镁代谢性疾病	metabolism and nutrition disorders	代谢及营养类疾病	高镁血症	43.86 ( 17.98 - 107 )	42.64 ( 202.27 )	42.4 ( 17.38 )	5.41 ( 1.22 )
意識レベルの低下	4	171	4160	1285171	4164	1289506	7.23	2.68	19.48	是	7.08	20.95	2.69	18.67	是	7.08	2.63	是	2.82	0.36	是	neurological disorders nec	神经类疾病（不另分类）	disturbances in consciousness nec	意识障碍（不另分类）	nervous system disorders	各类神经系统疾病	意识水平下降	7.23 ( 2.68 - 19.48 )	7.08 ( 20.95 )	7.08 ( 2.63 )	2.82 ( 0.36 )
転倒	4	171	4441	1284890	4445	1289506	6.77	2.51	18.25	是	6.64	19.2	2.52	17.49	是	6.63	2.46	是	2.73	0.33	是	injuries nec	各种损伤（不另分类）	non-site specific injuries nec	部位不确定的各种损伤（不另分类）	injury, poisoning and procedural complications	各类损伤、中毒及操作并发症	跌倒	6.77 ( 2.51 - 18.25 )	6.64 ( 19.2 )	6.63 ( 2.46 )	2.73 ( 0.33 )
高カルシウム血症	4	171	1770	1287561	1774	1289506	17.02	6.31	45.91	是	16.65	58.79	6.31	43.92	是	16.61	6.16	是	4.05	0.7	是	bone, calcium, magnesium and phosphorus metabolism disorders	骨、钙、镁及磷代谢异常	calcium metabolism disorders	各种钙代谢疾病	metabolism and nutrition disorders	代谢及营养类疾病	高钙血症	17.02 ( 6.31 - 45.91 )	16.65 ( 58.79 )	16.61 ( 6.16 )	4.05 ( 0.7 )
間質性肺疾患	3	172	35436	1253895	35439	1289506	0.62	0.2	1.93	否	0.62	0.7	0.2	1.92	否	0.62	0.2	否	-0.68	-2	否	lower respiratory tract disorders (excl obstruction and infection)	下呼吸道疾病（阻塞和感染除外）	parenchymal lung disorders nec	实质性肺疾病（不另分类）	respiratory, thoracic and mediastinal disorders	呼吸系统、胸及纵隔疾病	间质性肺疾病	0.62 ( 0.2 - 1.93 )	0.62 ( 0.7 )	0.62 ( 0.2 )	-0.68 ( -2 )
譫妄	3	172	3400	1285931	3403	1289506	6.6	2.11	20.67	是	6.5	13.99	2.12	19.97	是	6.5	2.07	是	2.7	-0.01	否	deliria (incl confusion)	谵妄类（包括意识模糊）	deliria	各种谵妄	psychiatric disorders	精神病类	谵妄	6.6 ( 2.11 - 20.67 )	6.5 ( 13.99 )	6.5 ( 2.07 )	2.7 ( -0.01 )
肺うっ血	3	172	360	1288971	363	1289506	62.45	19.85	196.46	是	61.4	176.82	19.9	189.42	是	60.9	19.36	是	5.93	0.46	是	lower respiratory tract disorders (excl obstruction and infection)	下呼吸道疾病（阻塞和感染除外）	pulmonary oedemas	各种肺水肿	respiratory, thoracic and mediastinal disorders	呼吸系统、胸及纵隔疾病	肺淤血	62.45 ( 19.85 - 196.46 )	61.4 ( 176.82 )	60.9 ( 19.36 )	5.93 ( 0.46 )
肺水腫	3	172	1682	1287649	1685	1289506	13.35	4.26	41.85	是	13.14	33.63	4.28	40.39	是	13.12	4.19	是	3.71	0.24	是	lower respiratory tract disorders (excl obstruction and infection)	下呼吸道疾病（阻塞和感染除外）	pulmonary oedemas	各种肺水肿	respiratory, thoracic and mediastinal disorders	呼吸系统、胸及纵隔疾病	肺水肿	13.35 ( 4.26 - 41.85 )	13.14 ( 33.63 )	13.12 ( 4.19 )	3.71 ( 0.24 )
自殺企図	2	173	2102	1287229	2104	1289506	7.08	1.76	28.55	否	7.01	10.31	1.77	27.83	否	7	1.74	否	2.81	-0.46	否	suicidal and self-injurious behaviours nec	各种自杀及自我伤害行为（不另分类）	suicidal and self-injurious behaviour	自杀和自我伤害行为	psychiatric disorders	精神病类	实施自杀行为	7.08 ( 1.76 - 28.55 )	7.01 ( 10.31 )	7 ( 1.74 )	2.81 ( -0.46 )
血圧上昇	2	173	4032	1285299	4034	1289506	3.69	0.91	14.86	否	3.65	3.87	0.92	14.5	否	3.65	0.91	否	1.87	-0.73	否	cardiac and vascular investigations (excl enzyme tests)	心血管检查（不包括酶检测）	vascular tests nec (incl blood pressure)	各种血管检查（不另分类）（包括血压）	investigations	各类检查	血压升高	3.69 ( 0.91 - 14.86 )	3.65 ( 3.87 )	3.65 ( 0.91 )	1.87 ( -0.73 )
自殺念慮	2	173	1020	1288311	1022	1289506	14.6	3.62	58.93	否	14.45	25	3.64	57.39	否	14.42	3.57	是	3.85	-0.29	否	suicidal and self-injurious behaviours nec	各种自杀及自我伤害行为（不另分类）	suicidal and self-injurious behaviour	自杀和自我伤害行为	psychiatric disorders	精神病类	自杀想法	14.6 ( 3.62 - 58.93 )	14.45 ( 25 )	14.42 ( 3.57 )	3.85 ( -0.29 )
肝障害	2	173	9662	1279669	9664	1289506	1.53	0.38	6.17	否	1.53	0.36	0.38	6.05	否	1.52	0.38	否	0.61	-1.31	否	hepatic and hepatobiliary disorders	肝脏及肝胆类疾病	hepatic and hepatobiliary disorders nec	各种肝脏及肝胆疾病（不另分类）	hepatobiliary disorders	肝胆系统疾病	肝脏疾病	1.53 ( 0.38 - 6.17 )	1.53 ( 0.36 )	1.52 ( 0.38 )	0.61 ( -1.31 )
交通事故	2	173	621	1288710	623	1289506	23.99	5.94	96.91	否	23.73	43.42	5.97	94.34	否	23.66	5.86	是	4.56	-0.22	否	injuries nec	各种损伤（不另分类）	non-site specific injuries nec	部位不确定的各种损伤（不另分类）	injury, poisoning and procedural complications	各类损伤、中毒及操作并发症	道路交通事故	23.99 ( 5.94 - 96.91 )	23.73 ( 43.42 )	23.66 ( 5.86 )	4.56 ( -0.22 )
悪心	2	173	7924	1281407	7926	1289506	1.87	0.46	7.54	否	1.86	0.8	0.47	7.38	否	1.86	0.46	否	0.89	-1.15	否	gastrointestinal signs and symptoms	胃肠道系统症状和体征	nausea and vomiting symptoms	恶心和呕吐症状	gastrointestinal disorders	胃肠系统疾病	恶心	1.87 ( 0.46 - 7.54 )	1.86 ( 0.8 )	1.86 ( 0.46 )	0.89 ( -1.15 )
自殺既遂	2	173	915	1288416	917	1289506	16.28	4.03	65.71	否	16.1	28.29	4.05	63.98	否	16.07	3.98	是	4.01	-0.27	否	suicidal and self-injurious behaviours nec	各种自杀及自我伤害行为（不另分类）	suicidal and self-injurious behaviour	自杀和自我伤害行为	psychiatric disorders	精神病类	自杀既遂	16.28 ( 4.03 - 65.71 )	16.1 ( 28.29 )	16.07 ( 3.98 )	4.01 ( -0.27 )
関節痛	2	173	2496	1286835	2498	1289506	5.96	1.48	24.04	否	5.9	8.16	1.49	23.43	否	5.9	1.46	否	2.56	-0.52	否	joint disorders	关节类疾病	joint related signs and symptoms	关节相关症状和体征	musculoskeletal and connective tissue disorders	各种肌肉骨骼及结缔组织疾病	关节痛	5.96 ( 1.48 - 24.04 )	5.9 ( 8.16 )	5.9 ( 1.46 )	2.56 ( -0.52 )
筋固縮	2	173	193	1289138	195	1289506	77.22	19.02	313.47	否	76.35	147.22	19.11	305.06	否	75.58	18.62	是	6.24	-0.15	否	muscle disorders	肌肉类疾病	muscle tone abnormalities	各种肌张力异常	musculoskeletal and connective tissue disorders	各种肌肉骨骼及结缔组织疾病	肌肉强直	77.22 ( 19.02 - 313.47 )	76.35 ( 147.22 )	75.58 ( 18.62 )	6.24 ( -0.15 )
右室不全	2	173	196	1289135	198	1289506	76.04	18.73	308.63	否	75.18	144.93	18.82	300.35	否	74.43	18.34	是	6.22	-0.15	否	heart failures	各类心脏衰竭	right ventricular failures	各种右心室衰竭	cardiac disorders	心脏器官疾病	右心室衰竭	76.04 ( 18.73 - 308.63 )	75.18 ( 144.93 )	74.43 ( 18.34 )	6.22 ( -0.15 )
中耳炎	2	173	101	1289230	103	1289506	147.57	36.12	602.92	否	145.89	282.23	36.28	586.75	否	143.08	35.02	是	7.16	-0.14	否	infections - pathogen unspecified	感染 - 未指明病原	ear infections	各种耳部感染	infections and infestations	感染及侵染类疾病	中耳炎	147.57 ( 36.12 - 602.92 )	145.89 ( 282.23 )	143.08 ( 35.02 )	7.16 ( -0.14 )
鼻閉	2	173	152	1289179	154	1289506	98.05	24.11	398.79	否	96.94	187.46	24.22	388.09	否	95.7	23.53	是	6.58	-0.14	否	upper respiratory tract disorders (excl infections)	上呼吸道疾病（不包括感染）	nasal congestion and inflammations	鼻充血和炎症	respiratory, thoracic and mediastinal disorders	呼吸系统、胸及纵隔疾病	鼻充血	98.05 ( 24.11 - 398.79 )	96.94 ( 187.46 )	95.7 ( 23.53 )	6.58 ( -0.14 )
顎痛	2	173	70	1289261	72	1289506	212.93	51.8	875.16	否	210.5	405.45	52.03	851.72	否	204.68	49.8	是	7.68	-0.14	否	bone disorders (excl congenital and fractures)	骨骼类疾病（不包括先天性疾病及骨折）	bone related signs and symptoms	骨相关症状和体征	musculoskeletal and connective tissue disorders	各种肌肉骨骼及结缔组织疾病	颌骨疼痛	212.93 ( 51.8 - 875.16 )	210.5 ( 405.45 )	204.68 ( 49.8 )	7.68 ( -0.14 )
肝機能異常	2	173	16966	1272365	16968	1289506	0.87	0.22	3.49	否	0.87	0.04	0.22	3.45	否	0.87	0.22	否	-0.2	-1.82	否	hepatic and hepatobiliary disorders	肝脏及肝胆类疾病	hepatic enzymes and function abnormalities	肝酶和肝功能异常	hepatobiliary disorders	肝胆系统疾病	肝功能异常	0.87 ( 0.22 - 3.49 )	0.87 ( 0.04 )	0.87 ( 0.22 )	-0.2 ( -1.82 )
死亡	2	173	8983	1280348	8985	1289506	1.65	0.41	6.64	否	1.64	0.5	0.41	6.51	否	1.64	0.41	否	0.71	-1.25	否	fatal outcomes	致命后果	death and sudden death	死亡和猝死	general disorders and administration site conditions	全身性疾病及给药部位各种反应	死亡	1.65 ( 0.41 - 6.64 )	1.64 ( 0.5 )	1.64 ( 0.41 )	0.71 ( -1.25 )
声帯障害	2	173	11	1289320	13	1289506	1355.04	298.14	6158.58	否	1339.56	2263.6	299.09	5999.67	否	1133.63	249.43	是	10.15	-0.27	否	upper respiratory tract disorders (excl infections)	上呼吸道疾病（不包括感染）	laryngeal and adjacent sites disorders nec (excl infections and neoplasms)	喉部和相邻部位疾病（不另分类）（不包括感染和肿瘤）	respiratory, thoracic and mediastinal disorders	呼吸系统、胸及纵隔疾病	声带疾病	1355.04 ( 298.14 - 6158.58 )	1339.56 ( 2263.6 )	1133.63 ( 249.43 )	10.15 ( -0.27 )
薬物相互作用	2	173	3052	1286279	3054	1289506	4.87	1.21	19.65	否	4.83	6.08	1.22	19.16	否	4.83	1.2	否	2.27	-0.6	否	therapeutic and nontherapeutic effects (excl toxicity)	治疗性及非治疗性反应类（不包括毒性）	interactions	各种相互作用	general disorders and administration site conditions	全身性疾病及给药部位各种反应	药物相互作用	4.87 ( 1.21 - 19.65 )	4.83 ( 6.08 )	4.83 ( 1.2 )	2.27 ( -0.6 )
処置による低血圧	1	174	50	1289281	51	1289506	148.19	20.36	1078.78	否	147.35	142.51	20.47	1060.8	否	144.48	19.85	是	7.17	-1.1	否	procedural related injuries and complications nec	操作相关伤害与并发症（不另分类）	non-site specific procedural complications	部位不明的操作并发症	injury, poisoning and procedural complications	各类损伤、中毒及操作并发症	操作性低血压	148.19 ( 20.36 - 1078.78 )	147.35 ( 142.51 )	144.48 ( 19.85 )	7.17 ( -1.1 )
低血圧	1	174	2597	1286734	2598	1289506	2.85	0.4	20.34	否	2.84	1.19	0.4	20.04	否	2.84	0.4	否	1.5	-1.49	否	decreased and nonspecific blood pressure disorders and shock	血压降低和性质不明的血压异常及休克	vascular hypotensive disorders	血管低血压疾病	vascular disorders	血管与淋巴管类疾病	低血压	2.85 ( 0.4 - 20.34 )	2.84 ( 1.19 )	2.84 ( 0.4 )	1.5 ( -1.49 )
アスパラギン酸アミノトランスフェラーゼ増加	1	174	2700	1286631	2701	1289506	2.74	0.38	19.56	否	2.73	1.1	0.39	19.27	否	2.73	0.38	否	1.45	-1.51	否	hepatobiliary investigations	肝胆系统检查	hepatobiliary function diagnostic procedures	肝胆功能诊断性操作	investigations	各类检查	天门冬氨酸氨基转移酶升高	2.74 ( 0.38 - 19.56 )	2.73 ( 1.1 )	2.73 ( 0.38 )	1.45 ( -1.51 )
アラニンアミノトランスフェラーゼ増加	1	174	2817	1286514	2818	1289506	2.62	0.37	18.75	否	2.62	1	0.37	18.47	否	2.61	0.37	否	1.39	-1.52	否	hepatobiliary investigations	肝胆系统检查	hepatobiliary function diagnostic procedures	肝胆功能诊断性操作	investigations	各类检查	丙氨酸氨基转移酶升高	2.62 ( 0.37 - 18.75 )	2.62 ( 1 )	2.61 ( 0.37 )	1.39 ( -1.52 )
疲労	1	174	1329	1288002	1330	1289506	5.57	0.78	39.79	否	5.54	3.73	0.78	39.17	否	5.54	0.78	否	2.47	-1.29	否	general system disorders nec	全身系统疾病（不另分类）	asthenic conditions	虚弱状态	general disorders and administration site conditions	全身性疾病及给药部位各种反应	疲劳	5.57 ( 0.78 - 39.79 )	5.54 ( 3.73 )	5.54 ( 0.78 )	2.47 ( -1.29 )
幻聴	1	174	888	1288443	889	1289506	8.34	1.17	59.6	否	8.3	6.41	1.17	58.64	否	8.29	1.16	否	3.05	-1.22	否	disturbances in thinking and perception	思维及感知紊乱	hallucinations (excl sleep-related)	各种幻觉（睡眠相关性除外）	psychiatric disorders	精神病类	幻听	8.34 ( 1.17 - 59.6 )	8.3 ( 6.41 )	8.29 ( 1.16 )	3.05 ( -1.22 )
不安	1	174	586	1288745	587	1289506	12.64	1.77	90.39	否	12.57	10.64	1.78	88.91	否	12.55	1.76	否	3.65	-1.17	否	anxiety disorders and symptoms	焦虑症及症状	anxiety symptoms	焦虑症状	psychiatric disorders	精神病类	焦虑	12.64 ( 1.77 - 90.39 )	12.57 ( 10.64 )	12.55 ( 1.76 )	3.65 ( -1.17 )
易刺激性	1	174	451	1288880	452	1289506	16.42	2.3	117.51	否	16.34	14.37	2.31	115.58	否	16.3	2.28	是	4.03	-1.14	否	mood disorders and disturbances nec	心境障碍和混乱（不另分类）	emotional and mood disturbances nec	情感和情绪障碍（不另分类）	psychiatric disorders	精神病类	易激惹	16.42 ( 2.3 - 117.51 )	16.34 ( 14.37 )	16.3 ( 2.28 )	4.03 ( -1.14 )
誤嚥性肺炎	1	174	2880	1286451	2881	1289506	2.57	0.36	18.33	否	2.56	0.95	0.36	18.07	否	2.56	0.36	否	1.35	-1.53	否	infections - pathogen unspecified	感染 - 未指明病原	lower respiratory tract and lung infections	下呼吸道和肺部感染	infections and infestations	感染及侵染类疾病	感染性吸入性肺炎	2.57 ( 0.36 - 18.33 )	2.56 ( 0.95 )	2.56 ( 0.36 )	1.35 ( -1.53 )
遠隔転移を伴う脳悪性腫瘍	1	174	4	1289327	5	1289506	1852.48	206.01	16658.2	否	1841.9	1471.93	206.9	16397.5	否	1473.72	163.89	是	10.53	-1.37	否	nervous system neoplasms malignant and unspecified nec	神经系统恶性及性质不明的肿瘤（不另分类）	central nervous system neoplasms malignant nec	中枢神经系统恶性肿瘤（不另分类）	neoplasms benign, malignant and unspecified (incl cysts and polyps)	良性、恶性及性质不明的肿瘤（包括囊状和息肉状）	转移性脑癌	1852.48 ( 206.01 - 16658.24 )	1841.9 ( 1471.93 )	1473.72 ( 163.89 )	10.53 ( -1.37 )
帯状疱疹	1	174	1841	1287490	1842	1289506	4.02	0.56	28.71	否	4	2.25	0.57	28.27	否	4	0.56	否	2	-1.38	否	viral infectious disorders	病毒感染性疾病	herpes viral infections	各种疱疹病毒感染	infections and infestations	感染及侵染类疾病	带状疱疹	4.02 ( 0.56 - 28.71 )	4 ( 2.25 )	4 ( 0.56 )	2 ( -1.38 )
汎血球減少症	1	174	6745	1282586	6746	1289506	1.09	0.15	7.8	否	1.09	0.01	0.15	7.71	否	1.09	0.15	否	0.13	-1.99	否	anaemias nonhaemolytic and marrow depression	非溶血性贫血及骨髓抑制	marrow depression and hypoplastic anaemias	骨髓抑制和增生不良性贫血	blood and lymphatic system disorders	血液及淋巴系统疾病	全血细胞减少症	1.09 ( 0.15 - 7.8 )	1.09 ( 0.01 )	1.09 ( 0.15 )	0.13 ( -1.99 )
血小板数減少	1	174	13728	1275603	13729	1289506	0.53	0.07	3.81	否	0.54	0.4	0.08	3.79	否	0.54	0.08	否	-0.9	-2.58	否	haematology investigations (incl blood groups)	血液类检查（包括血型）	platelet analyses	血小板分析	investigations	各类检查	血小板计数降低	0.53 ( 0.07 - 3.81 )	0.54 ( 0.4 )	0.54 ( 0.08 )	-0.9 ( -2.58 )
嚥下障害	1	174	1258	1288073	1259	1289506	5.88	0.82	42.04	否	5.86	4.03	0.83	41.38	否	5.85	0.82	否	2.55	-1.28	否	gastrointestinal signs and symptoms	胃肠道系统症状和体征	gastrointestinal signs and symptoms nec	各种胃肠道症状和体征（不另分类）	gastrointestinal disorders	胃肠系统疾病	吞咽困难	5.88 ( 0.82 - 42.04 )	5.86 ( 4.03 )	5.85 ( 0.82 )	2.55 ( -1.28 )
硬膜下血腫	1	174	1709	1287622	1710	1289506	4.33	0.61	30.93	否	4.31	2.54	0.61	30.45	否	4.31	0.6	否	2.11	-1.36	否	injuries nec	各种损伤（不另分类）	cerebral injuries nec	大脑损伤（不另分类）	injury, poisoning and procedural complications	各类损伤、中毒及操作并发症	硬膜下血肿	4.33 ( 0.61 - 30.93 )	4.31 ( 2.54 )	4.31 ( 0.6 )	2.11 ( -1.36 )
頭痛	1	174	4316	1285015	4317	1289506	1.71	0.24	12.22	否	1.71	0.29	0.24	12.05	否	1.71	0.24	否	0.77	-1.72	否	headaches	各类头痛	headaches nec	各种头痛（不另分类）	nervous system disorders	各类神经系统疾病	头痛	1.71 ( 0.24 - 12.22 )	1.71 ( 0.29 )	1.71 ( 0.24 )	0.77 ( -1.72 )
過量投与	1	174	885	1288446	886	1289506	8.37	1.17	59.8	否	8.32	6.44	1.18	58.84	否	8.32	1.16	否	3.06	-1.22	否	overdoses and underdoses nec	用药过量及用药剂量不足（不另分类）	overdoses nec	用药过量（不另分类）	injury, poisoning and procedural complications	各类损伤、中毒及操作并发症	用药过量	8.37 ( 1.17 - 59.8 )	8.32 ( 6.44 )	8.32 ( 1.16 )	3.06 ( -1.22 )
圧迫骨折	1	174	1221	1288110	1222	1289506	6.06	0.85	43.32	否	6.03	4.2	0.85	42.63	否	6.03	0.84	否	2.59	-1.28	否	bone and joint injuries	骨骼及关节损伤	fractures and dislocations nec	骨折和脱臼（不另分类）	injury, poisoning and procedural complications	各类损伤、中毒及操作并发症	压缩性骨折	6.06 ( 0.85 - 43.32 )	6.03 ( 4.2 )	6.03 ( 0.84 )	2.59 ( -1.28 )
挫傷	1	174	431	1288900	432	1289506	17.19	2.4	122.98	否	17.09	15.12	2.42	120.95	否	17.06	2.38	是	4.09	-1.14	否	injuries nec	各种损伤（不另分类）	skin injuries nec	各种皮肤损伤（不另分类）	injury, poisoning and procedural complications	各类损伤、中毒及操作并发症	挫伤	17.19 ( 2.4 - 122.98 )	17.09 ( 15.12 )	17.06 ( 2.38 )	4.09 ( -1.14 )
創傷	1	174	52	1289279	53	1289506	142.49	19.59	1036.52	否	141.68	137.06	19.7	1019.23	否	139.03	19.11	是	7.12	-1.1	否	injuries nec	各种损伤（不另分类）	non-site specific injuries nec	部位不确定的各种损伤（不另分类）	injury, poisoning and procedural complications	各类损伤、中毒及操作并发症	伤口	142.49 ( 19.59 - 1036.52 )	141.68 ( 137.06 )	139.03 ( 19.11 )	7.12 ( -1.1 )
ほてり	1	174	394	1288937	395	1289506	18.8	2.63	134.56	否	18.7	16.72	2.64	132.34	否	18.65	2.61	是	4.22	-1.13	否	vascular disorders nec	血管疾病（不另分类）	peripheral vascular disorders nec	周围血管疾病（不另分类）	vascular disorders	血管与淋巴管类疾病	潮热	18.8 ( 2.63 - 134.56 )	18.7 ( 16.72 )	18.65 ( 2.61 )	4.22 ( -1.13 )
皮膚裂傷	1	174	51	1289280	52	1289506	145.29	19.97	1057.23	否	144.46	139.74	20.07	1039.6	否	141.7	19.47	是	7.15	-1.1	否	injuries nec	各种损伤（不另分类）	skin injuries nec	各种皮肤损伤（不另分类）	injury, poisoning and procedural complications	各类损伤、中毒及操作并发症	皮肤撕裂伤	145.29 ( 19.97 - 1057.23 )	144.46 ( 139.74 )	141.7 ( 19.47 )	7.15 ( -1.1 )
嘔吐	1	174	6408	1282923	6409	1289506	1.15	0.16	8.22	否	1.15	0.02	0.16	8.12	否	1.15	0.16	否	0.2	-1.96	否	gastrointestinal signs and symptoms	胃肠道系统症状和体征	nausea and vomiting symptoms	恶心和呕吐症状	gastrointestinal disorders	胃肠系统疾病	呕吐	1.15 ( 0.16 - 8.22 )	1.15 ( 0.02 )	1.15 ( 0.16 )	0.2 ( -1.96 )
離脱症候群	1	174	852	1288479	853	1289506	8.69	1.22	62.12	否	8.65	6.76	1.22	61.12	否	8.64	1.21	否	3.11	-1.21	否	therapeutic and nontherapeutic effects (excl toxicity)	治疗性及非治疗性反应类（不包括毒性）	withdrawal and rebound effects	各种停药与反弹效应	general disorders and administration site conditions	全身性疾病及给药部位各种反应	戒断综合征	8.69 ( 1.22 - 62.12 )	8.65 ( 6.76 )	8.64 ( 1.21 )	3.11 ( -1.21 )
痙攣発作	1	174	7328	1282003	7329	1289506	1.01	0.14	7.18	否	1.01	0	0.14	7.1	否	1.01	0.14	否	0.01	-2.05	否	seizures (incl subtypes)	癫痫发作（包括各种亚型）	seizures and seizure disorders nec	癫痫和癫痫类疾病 （不另分类）	nervous system disorders	各类神经系统疾病	痫性发作	1.01 ( 0.14 - 7.18 )	1.01 ( 0 )	1.01 ( 0.14 )	0.01 ( -2.05 )
振戦	1	174	1749	1287582	1750	1289506	4.23	0.59	30.22	否	4.21	2.45	0.6	29.76	否	4.21	0.59	否	2.07	-1.36	否	movement disorders (incl parkinsonism)	运动障碍类（包括帕金森病）	tremor (excl congenital)	各种颤抖（不包括先天性）	nervous system disorders	各类神经系统疾病	震颤	4.23 ( 0.59 - 30.22 )	4.21 ( 2.45 )	4.21 ( 0.59 )	2.07 ( -1.36 )
ニューモシスチス イロベチイ肺炎	1	174	3569	1285762	3570	1289506	2.07	0.29	14.79	否	2.06	0.55	0.29	14.58	否	2.06	0.29	否	1.05	-1.63	否								2.07 ( 0.29 - 14.79 )	2.06 ( 0.55 )	2.06 ( 0.29 )	1.05 ( -1.63 )
腰筋膿瘍	1	174	166	1289165	167	1289506	44.63	6.21	320.53	否	44.38	42.16	6.25	315.19	否	44.12	6.14	是	5.46	-1.1	否	infections - pathogen unspecified	感染 - 未指明病原	muscle and soft tissue infections	肌肉和软组织感染	infections and infestations	感染及侵染类疾病	腰肌脓肿	44.63 ( 6.21 - 320.53 )	44.38 ( 42.16 )	44.12 ( 6.14 )	5.46 ( -1.1 )
脊椎炎	1	174	98	1289233	99	1289506	75.61	10.49	545.17	否	75.18	72.46	10.54	536.08	否	74.43	10.32	是	6.22	-1.09	否	joint disorders	关节类疾病	spondyloarthropathies	脊柱类关节病	musculoskeletal and connective tissue disorders	各种肌肉骨骼及结缔组织疾病	脊椎炎	75.61 ( 10.49 - 545.17 )	75.18 ( 72.46 )	74.43 ( 10.32 )	6.22 ( -1.09 )
心不全	1	174	7659	1281672	7660	1289506	0.96	0.13	6.87	否	0.96	0	0.14	6.79	否	0.96	0.13	否	-0.06	-2.08	否	heart failures	各类心脏衰竭	heart failures nec	各种心衰（不另分类）	cardiac disorders	心脏器官疾病	心力衰竭	0.96 ( 0.13 - 6.87 )	0.96 ( 0 )	0.96 ( 0.13 )	-0.06 ( -2.08 )
落ち着きのなさ	1	174	629	1288702	630	1289506	11.77	1.65	84.2	否	11.71	9.79	1.66	82.82	否	11.7	1.64	否	3.55	-1.17	否	changes in physical activity	体力活动变化	increased physical activity levels	身体活动水平升高	psychiatric disorders	精神病类	躁动	11.77 ( 1.65 - 84.2 )	11.71 ( 9.79 )	11.7 ( 1.64 )	3.55 ( -1.17 )
会話障害	1	174	292	1289039	293	1289506	25.37	3.54	181.74	否	25.23	23.2	3.56	178.73	否	25.15	3.51	是	4.65	-1.12	否	neurological disorders nec	神经类疾病（不另分类）	speech and language abnormalities	说话和语言异常	nervous system disorders	各类神经系统疾病	言语障碍	25.37 ( 3.54 - 181.74 )	25.23 ( 23.2 )	25.15 ( 3.51 )	4.65 ( -1.12 )
真菌感染	1	174	298	1289033	299	1289506	24.86	3.47	178.07	否	24.72	22.69	3.49	175.11	否	24.64	3.44	是	4.62	-1.12	否	fungal infectious disorders	真菌感染性疾病	fungal infections nec	各种真菌感染（不另分类）	infections and infestations	感染及侵染类疾病	真菌感染	24.86 ( 3.47 - 178.07 )	24.72 ( 22.69 )	24.64 ( 3.44 )	4.62 ( -1.12 )
胸水	1	174	2654	1286677	2655	1289506	2.79	0.39	19.9	否	2.78	1.14	0.39	19.61	否	2.78	0.39	否	1.47	-1.5	否	pleural disorders	胸膜类疾病	pneumothorax and pleural effusions nec	气胸和胸腔积液 （不另分类）	respiratory, thoracic and mediastinal disorders	呼吸系统、胸及纵隔疾病	胸腔积液	2.79 ( 0.39 - 19.9 )	2.78 ( 1.14 )	2.78 ( 0.39 )	1.47 ( -1.5 )
心拡大	1	174	234	1289097	235	1289506	31.66	4.42	226.98	否	31.49	29.4	4.44	223.21	否	31.36	4.37	是	4.97	-1.11	否	myocardial disorders	心肌类疾病	myocardial disorders nec	各种心肌疾病（不另分类）	cardiac disorders	心脏器官疾病	心脏扩大	31.66 ( 4.42 - 226.98 )	31.49 ( 29.4 )	31.36 ( 4.37 )	4.97 ( -1.11 )
縦隔リンパ節腫脹	1	174	26	1289305	27	1289506	284.99	38.46	2111.85	否	283.37	270.96	38.66	2076.8	否	272.91	36.83	是	8.09	-1.13	否	spleen, lymphatic and reticuloendothelial system disorders	脾、淋巴及网状内皮系统疾病	lymphatic system disorders nec	淋巴系统疾病（不另分类）	blood and lymphatic system disorders	血液及淋巴系统疾病	纵隔淋巴结病	284.99 ( 38.46 - 2111.85 )	283.37 ( 270.96 )	272.91 ( 36.83 )	8.09 ( -1.13 )
腸憩室	1	174	62	1289269	63	1289506	119.51	16.48	866.72	否	118.83	114.99	16.57	852.26	否	116.96	16.13	是	6.87	-1.1	否	diverticular disorders	憩室类疾病	diverticula	各种憩室	gastrointestinal disorders	胃肠系统疾病	肠道憩室	119.51 ( 16.48 - 866.72 )	118.83 ( 114.99 )	116.96 ( 16.13 )	6.87 ( -1.1 )
褥瘡性潰瘍	1	174	177	1289154	178	1289506	41.86	5.83	300.49	否	41.62	39.43	5.86	295.49	否	41.4	5.77	是	5.37	-1.1	否	epidermal and dermal conditions	表皮及真皮状况	skin injuries and mechanical dermatoses	皮肤损伤和机械性皮肤病	skin and subcutaneous tissue disorders	皮肤及皮下组织类疾病	褥疮溃疡	41.86 ( 5.83 - 300.49 )	41.62 ( 39.43 )	41.4 ( 5.77 )	5.37 ( -1.1 )
変形性脊椎症	1	174	90	1289241	91	1289506	82.33	11.41	594.16	否	81.86	79	11.47	584.24	否	80.97	11.22	是	6.34	-1.09	否	joint disorders	关节类疾病	osteoarthropathies	各种骨关节病	musculoskeletal and connective tissue disorders	各种肌肉骨骼及结缔组织疾病	脊柱骨关节炎	82.33 ( 11.41 - 594.16 )	81.86 ( 79 )	80.97 ( 11.22 )	6.34 ( -1.09 )
トランスアミナーゼ上昇	1	174	161	1289170	162	1289506	46.02	6.41	330.54	否	45.76	43.52	6.44	325.03	否	45.49	6.33	是	5.51	-1.1	否	hepatobiliary investigations	肝胆系统检查	hepatobiliary function diagnostic procedures	肝胆功能诊断性操作	investigations	各类检查	转氨酶升高	46.02 ( 6.41 - 330.54 )	45.76 ( 43.52 )	45.49 ( 6.33 )	5.51 ( -1.1 )
筋骨格硬直	1	174	654	1288677	655	1289506	11.32	1.58	80.97	否	11.27	9.34	1.59	79.65	否	11.25	1.57	否	3.49	-1.18	否	musculoskeletal and connective tissue disorders nec	肌肉骨骼和结缔组织疾病（不另分类）	musculoskeletal and connective tissue conditions nec	各种肌肉骨骼和结缔组织疾病（不另分类）	musculoskeletal and connective tissue disorders	各种肌肉骨骼及结缔组织疾病	肌肉骨骼强直	11.32 ( 1.58 - 80.97 )	11.27 ( 9.34 )	11.25 ( 1.57 )	3.49 ( -1.18 )
肋骨骨折	1	174	181	1289150	182	1289506	40.93	5.7	293.82	否	40.71	38.52	5.73	288.92	否	40.49	5.64	是	5.34	-1.1	否	bone and joint injuries	骨骼及关节损伤	thoracic cage fractures and dislocations	胸廓骨折和脱臼	injury, poisoning and procedural complications	各类损伤、中毒及操作并发症	肋骨骨折	40.93 ( 5.7 - 293.82 )	40.71 ( 38.52 )	40.49 ( 5.64 )	5.34 ( -1.1 )
頭部損傷	1	174	169	1289162	170	1289506	43.84	6.11	314.8	否	43.6	41.38	6.14	309.56	否	43.34	6.04	是	5.44	-1.1	否	injuries nec	各种损伤（不另分类）	site specific injuries nec	部位确定的各种损伤（不另分类）	injury, poisoning and procedural complications	各类损伤、中毒及操作并发症	头部损伤	43.84 ( 6.11 - 314.8 )	43.6 ( 41.38 )	43.34 ( 6.04 )	5.44 ( -1.1 )
聴覚障害	1	174	41	1289290	42	1289506	180.72	24.72	1321.19	否	179.7	173.48	24.86	1299.19	否	175.44	24	是	7.45	-1.11	否	hearing disorders	听力障碍类疾病	hearing disorders nec	各种听力障碍（不另分类）	ear and labyrinth disorders	耳及迷路类疾病	听觉障碍	180.72 ( 24.72 - 1321.19 )	179.7 ( 173.48 )	175.44 ( 24 )	7.45 ( -1.11 )
体位性めまい	1	174	229	1289102	230	1289506	32.35	4.51	231.96	否	32.17	30.08	4.54	228.1	否	32.04	4.47	是	5	-1.11	否	neurological disorders nec	神经类疾病（不另分类）	neurological signs and symptoms nec	神经学症状和体征（不另分类）	nervous system disorders	各类神经系统疾病	体位性头晕	32.35 ( 4.51 - 231.96 )	32.17 ( 30.08 )	32.04 ( 4.47 )	5 ( -1.11 )
鎮痛効果不十分	1	174	7	1289324	8	1289506	1058.56	129.55	8649.47	否	1052.52	919.21	130.17	8510.2	否	921.08	112.73	是	9.85	-1.27	否	therapeutic and nontherapeutic effects (excl toxicity)	治疗性及非治疗性反应类（不包括毒性）	therapeutic and nontherapeutic responses	各种治疗和非治疗反应	general disorders and administration site conditions	全身性疾病及给药部位各种反应	不完全性痛觉丧失	1058.56 ( 129.55 - 8649.47 )	1052.52 ( 919.21 )	921.08 ( 112.73 )	9.85 ( -1.27 )
ヘモグロビン減少	1	174	2303	1287028	2304	1289506	3.21	0.45	22.94	否	3.2	1.51	0.45	22.59	否	3.2	0.45	否	1.68	-1.45	否	haematology investigations (incl blood groups)	血液类检查（包括血型）	red blood cell analyses	各种红细胞分析	investigations	各类检查	血红蛋白降低	3.21 ( 0.45 - 22.94 )	3.2 ( 1.51 )	3.2 ( 0.45 )	1.68 ( -1.45 )
血中鉄減少	1	174	12	1289319	13	1289506	617.49	79.86	4774.77	否	613.97	564.9	80.26	4696.56	否	566.82	73.3	是	9.15	-1.19	否	water, electrolyte and mineral investigations	水、电解质及矿物质的各种检查	mineral and electrolyte analyses	各种矿物质和电解质分析	investigations	各类检查	血铁降低	617.49 ( 79.86 - 4774.77 )	613.97 ( 564.9 )	566.82 ( 73.3 )	9.15 ( -1.19 )
ヘマトクリット減少	1	174	182	1289149	183	1289506	40.71	5.67	292.19	否	40.48	38.3	5.7	287.33	否	40.27	5.61	是	5.33	-1.1	否	haematology investigations (incl blood groups)	血液类检查（包括血型）	red blood cell analyses	各种红细胞分析	investigations	各类检查	红细胞压积降低	40.71 ( 5.67 - 292.19 )	40.48 ( 38.3 )	40.27 ( 5.61 )	5.33 ( -1.1 )
尿閉	1	174	4636	1284695	4637	1289506	1.59	0.22	11.37	否	1.59	0.22	0.23	11.22	否	1.59	0.22	否	0.67	-1.76	否	urinary tract signs and symptoms	各种泌尿道体征和症状	bladder and urethral symptoms	膀胱和尿道症状	renal and urinary disorders	肾脏及泌尿系统疾病	尿潴留	1.59 ( 0.22 - 11.37 )	1.59 ( 0.22 )	1.59 ( 0.22 )	0.67 ( -1.76 )
低ナトリウム血症	1	174	3615	1285716	3616	1289506	2.04	0.29	14.6	否	2.04	0.53	0.29	14.39	否	2.04	0.29	否	1.03	-1.63	否	electrolyte and fluid balance conditions	电解质及液体平衡状况	sodium imbalance	钠平衡失调	metabolism and nutrition disorders	代谢及营养类疾病	低钠血症	2.04 ( 0.29 - 14.6 )	2.04 ( 0.53 )	2.04 ( 0.29 )	1.03 ( -1.63 )
うつ病	1	174	782	1288549	783	1289506	9.47	1.32	67.69	否	9.42	7.52	1.33	66.6	否	9.41	1.32	否	3.23	-1.2	否	depressed mood disorders and disturbances	抑郁性心境障碍和混乱	depressive disorders	各种抑郁病	psychiatric disorders	精神病类	抑郁	9.47 ( 1.32 - 67.69 )	9.42 ( 7.52 )	9.41 ( 1.32 )	3.23 ( -1.2 )
疼痛	1	174	1909	1287422	1910	1289506	3.88	0.54	27.69	否	3.86	2.12	0.55	27.26	否	3.86	0.54	否	1.95	-1.39	否	general system disorders nec	全身系统疾病（不另分类）	pain and discomfort nec	疼痛和不适（不另分类）	general disorders and administration site conditions	全身性疾病及给药部位各种反应	疼痛	3.88 ( 0.54 - 27.69 )	3.86 ( 2.12 )	3.86 ( 0.54 )	1.95 ( -1.39 )
脳出血	1	174	5779	1283552	5780	1289506	1.28	0.18	9.11	否	1.27	0.06	0.18	9	否	1.27	0.18	否	0.35	-1.89	否	central nervous system vascular disorders	中枢神经系统血管疾病	central nervous system haemorrhages and cerebrovascular accidents	中枢神经系统出血和脑血管意外	nervous system disorders	各类神经系统疾病	大脑出血	1.28 ( 0.18 - 9.11 )	1.27 ( 0.06 )	1.27 ( 0.18 )	0.35 ( -1.89 )
反射消失	1	174	47	1289284	48	1289506	157.65	21.63	1149.06	否	156.76	151.55	21.75	1129.91	否	153.51	21.06	是	7.26	-1.1	否	neurological disorders nec	神经类疾病（不另分类）	abnormal reflexes	各种异常反射	nervous system disorders	各类神经系统疾病	反射消失	157.65 ( 21.63 - 1149.06 )	156.76 ( 151.55 )	153.51 ( 21.06 )	7.26 ( -1.1 )
低マグネシウム血症	1	174	627	1288704	628	1289506	11.81	1.65	84.46	否	11.75	9.82	1.66	83.08	否	11.73	1.64	否	3.55	-1.17	否	bone, calcium, magnesium and phosphorus metabolism disorders	骨、钙、镁及磷代谢异常	magnesium metabolism disorders	各种镁代谢性疾病	metabolism and nutrition disorders	代谢及营养类疾病	低镁血症	11.81 ( 1.65 - 84.46 )	11.75 ( 9.82 )	11.73 ( 1.64 )	3.55 ( -1.17 )
低カルシウム血症	1	174	1067	1288264	1068	1289506	6.94	0.97	49.58	否	6.9	5.05	0.98	48.79	否	6.9	0.97	否	2.79	-1.25	否	bone, calcium, magnesium and phosphorus metabolism disorders	骨、钙、镁及磷代谢异常	calcium metabolism disorders	各种钙代谢疾病	metabolism and nutrition disorders	代谢及营养类疾病	低钙血症	6.94 ( 0.97 - 49.58 )	6.9 ( 5.05 )	6.9 ( 0.97 )	2.79 ( -1.25 )
高カリウム血症	1	174	3278	1286053	3279	1289506	2.25	0.32	16.1	否	2.25	0.69	0.32	15.87	否	2.25	0.31	否	1.17	-1.59	否	electrolyte and fluid balance conditions	电解质及液体平衡状况	potassium imbalance	钾平衡失调	metabolism and nutrition disorders	代谢及营养类疾病	高钾血症	2.25 ( 0.32 - 16.1 )	2.25 ( 0.69 )	2.25 ( 0.31 )	1.17 ( -1.59 )
食欲減退	1	174	7226	1282105	7227	1289506	1.02	0.14	7.28	否	1.02	0	0.14	7.2	否	1.02	0.14	否	0.03	-2.04	否	appetite and general nutritional disorders	食欲及一般性营养障碍	appetite disorders	各种食欲障碍	metabolism and nutrition disorders	代谢及营养类疾病	食欲减退	1.02 ( 0.14 - 7.28 )	1.02 ( 0 )	1.02 ( 0.14 )	0.03 ( -2.04 )
