# Supplementary material for: Serotonin syndrome risk with concomitant opioid and serotonergic antidepressant use: a multinational pharmacovigilance study
Source: Front Pharmacol. 2026 Mar 18;17:1773721. doi: 10.3389/fphar.2026.1773721 (PMC13066937; doi:10.3389/fphar.2026.1773721)
Supplement: Supplementary file 7 [file Table7.xlsx]

## Sheet: Sheet1
FAERS-SSRI
天数	报告数	占比(%)
0-30 天	296	38.44
121-150 天	15	1.95
151-180 天	30	3.9
181-360 天	83	10.78
31-60 天	57	7.4
61-90 天	36	4.68
91-120 天	20	2.6
>360 天	233	30.26
FAERS-SNRI
天数	报告数	占比(%)
0-30 天	364	46.19
121-150 天	23	2.92
151-180 天	27	3.43
181-360 天	56	7.11
31-60 天	76	9.64
61-90 天	65	8.25
91-120 天	26	3.3
>360 天	151	19.16
